# Supplementary material for: Proteome-wide analyses reveal diverse functions of protein acetylation and succinylation modifications in fast growing stolons of bermudagrass (Cynodon dactylon L.)
Source: BMC Plant Biol. 2022 Oct 27;22:503. doi: 10.1186/s12870-022-03885-2 (PMC9608919; doi:10.1186/s12870-022-03885-2)
Supplement: Supplementary file 9 — Additional file 9: Table S2: Acetylated proteins and acetylated peptides identified in this study. [file 12870_2022_3885_MOESM9_ESM.xlsx]

## Sheet: Sheet1
Table S2. Acetylated proteins and acetylated peptides identified in this study
Protein ID	Accession number in genome	Annotation	Homologs in rice	Subcellular location	Number of acetylation site	Acetylation sites	Acetylated peptides	Missed Cleavages	Peptide Length	Modifications	Qvality PEP	Q-value	RT [min] (by Search Engine): Sequest HT
1	Cd1A1G000040.1	4-hydroxy-3-methylbut-2-enyl diphosphate synthase (ferredoxin), chloroplastic	Q6K8J4	Chloroplast	1	189	VAECFDKIR	1	9	1xAcetyl [K7]; 1xCarbamidomethyl [C4]	0.000755842	9.91078E-05	47.5514
2	Cd1A1G000410.6	AAA-type ATPase family protein	B9G8Q8	Mitochondrion	1	226	TVPSSAISLLESPVASVKR	1	19	1xAcetyl [K18]	0.000461188	9.91078E-05	96.4040
3	Cd1A1G000540.1	Translationally-controlled tumor protein homolog	P35681	Cytoplasm	4	83	LQEQPAFDKK	1	10	1xAcetyl [K9]	0.000580239	9.91078E-05	35.8854
						110	LEPEKAEEFKK	2	11	1xAcetyl [K10]	0.000249973	9.91078E-05	30.6968
						118	GIEGATKFLLGK	1	12	1xAcetyl [K7]	0.000174061	9.91078E-05	82.6391
						91	QFVTFIKR	1	8	1xAcetyl [K7]	0.019601	0.000738192	69.0701
4	Cd1A1G000930.12	Nodulin homeobox isoform X1	Q60D95	Nucleus	2	154, 162	KLVEEYESKK	2	10	2xAcetyl [K1; K9]	0.0238955	0.00100053	77.2442
5	Cd1A1G002010.1	DEAD-box ATP-dependent RNA helicase 52C	Q2R1M8	Nucleus	1	295	KFSYQTGVR	1	9	1xAcetyl [K1]	0.0424626	0.00197898	36.7684
6	Cd1A1G002100.1	Polyamine oxidase 6	A0A0P0XM10	Chloroplast	2	262	LLLNKVVR	1	8	1xAcetyl [K5]	0.00888419	0.000389573	68.1851
						331	IFLKFPK	1	7	1xAcetyl [K4]	0.00795409	0.000389573	78.5840
7	Cd1A1G002740.1	Ubiquitinyl hydrolase 1	Q2QQM3	Nucleus	1	606	HTFEKPVK	0	8	1xAcetyl [K5]	0.0283264	0.00116278	23.8606
8	Cd1A1G002900.1	14-3-3-like protein GF14-D	Q2R2W2	Nucleus	4	140	IISSIEQKEEGR	1	12	1xAcetyl [K8]	2.88885E-05	9.91078E-05	42.3772
						121	NLLSVAYKNVIGAR	1	14	1xAcetyl [K8]	2.82451E-06	9.91078E-05	93.8919
						207	YLAEFKSGTER	1	11	1xAcetyl [K6]	2.90903E-05	9.91078E-05	49.1654
						194	VFYLKMK	1	7	1xAcetyl [K5]; 1xOxidation [M6]	0.0172083	0.000738192	51.3132
						194	VFYLKMK	1	7	1xAcetyl [K5]	0.0226264	0.000914761	66.9825
9	Cd1A1G003100.1	ABC transporter E family member 2	Q2R2X2	Vacuole	4	498	HLLHQKIR	1	8	1xAcetyl [K6]	5.99046E-06	9.91078E-05	18.1319
						253	AVQGNVGQVLEQKDER	1	16	1xAcetyl [K13]	4.04986E-07	9.91078E-05	54.8369
						183	STALKVLAGK	1	10	1xAcetyl [K5]	0.00177789	0.000204872	55.0335
						188	VLAGKLKPNLGR	1	12	1xAcetyl [K5]	0.00624327	0.000297995	47.9299
10	Cd1A1G003250.1	Alpha-mannosidase	B9GAZ2	Golgi apparatus	1	420	QLEFFKGR	1	8	1xAcetyl [K6]	0.0311472	0.00133696	62.5989
11	Cd1A1G004770.1	Alcohol dehydrogenase 2	Q0ITW7	Cytoplasm	1	326	GTFFGNYKPR	0	10	1xAcetyl [K8]	0.00570571	0.000297995	62.5323
12	Cd1A1G004890.1	Dirigent protein	Q2QWD7	Apoplast	1	146	IDMDAKVR	1	8	1xAcetyl [K6]	0.0289091	0.00116278	39.5156
13	Cd1A1G005000.1	Methylthioribose-1-phosphate isomerase	F4MG97	Nucleus	1	295	LQTLVSKTSETAK	1	13	1xAcetyl [K7]	0.00779079	0.000389573	45.2307
14	Cd1A1G005090.3	NADP-dependent oxidoreductase P1	A3CG04	Cytoplasm	1	226	EQDLNAALKR	1	10	1xAcetyl [K9]	0.00397879	0.000297995	39.7248
15	Cd1A1G005510.1	Apyrase 3	Q2QYE1	Nucleus	2	141	SKFQYKPEWINVLK	1	14	1xAcetyl [K2]	0.000354019	9.91078E-05	83.2432
						294	ALKLNAPCK	1	9	1xAcetyl [K3]; 1xCarbamidomethyl [C8]	0.0129829	0.00067052	38.4400
16	Cd1A1G005970.1	Terpene cyclase/mutase	M1S227	Chloroplast	1	595	NAATFLEKEQR	1	11	1xAcetyl [K8]	0.00115533	9.91078E-05	51.4893
17	Cd1A1G006520.1	Protein disulfide isomerase	Q53LQ0	Endoplasmic reticulum	15	267	NPDNHPHLLKYFQSTAAK	1	18	1xAcetyl [K10]	2.18314E-06	9.91078E-05	57.9252
						505	VAEKVEEATEK	1	11	1xAcetyl [K4]	0.00021598	9.91078E-05	25.4164
						267	VVTFDKNPDNHPHLLKYFQSTAAK	2	24	1xAcetyl [K16]	9.60131E-07	9.91078E-05	64.1312
						396	VVVADNLDDMVFKSGK	1	16	1xAcetyl [K13]	2.57587E-07	9.91078E-05	83.2375
						302	SAYYGAADDFKDK	1	13	1xAcetyl [K11]	0.000519104	9.91078E-05	48.0292
						304	SAYYGAADDFKDKEVK	2	16	1xAcetyl [K13]	6.41178E-07	9.91078E-05	47.0872
						107	NRPLATKYEIQGFPTLK	1	17	1xAcetyl [K7]	2.53607E-08	9.91078E-05	76.5531
						166	SPEDAATLIDDKK	1	13	1xAcetyl [K12]	1.66407E-06	9.91078E-05	55.4345
						483	TADDIVDFIKK	1	11	1xAcetyl [K10]	0.000533756	9.91078E-05	82.5846
						497	ETAGQSTTTEKVAEK	1	15	1xAcetyl [K11]	0.000275557	9.91078E-05	20.2703
						341	EDQAPLILIQDADSKK	1	16	1xAcetyl [K15]	1.44541E-07	9.91078E-05	82.6352
						143	EAEGIVEYLKK	1	11	1xAcetyl [K10]	0.000177734	9.91078E-05	72.8851
						77	KLAPEYEKAAQELSK	2	15	1xAcetyl [K8]	0.00238037	0.000204872	53.5850
						130	NIQEYKGPR	1	9	1xAcetyl [K6]	0.00650808	0.000297995	29.0968
						501	VAEKVAEK	1	8	1xAcetyl [K4]	0.0121189	0.000584114	16.6476
						257	VVTFDKNPDNHPHLLK	1	16	1xAcetyl [K6]	0.0139078	0.00067052	50.0901
						364	DYFDGKLTPFR	1	11	1xAcetyl [K6]	0.0193344	0.000738192	87.2634
18	Cd1A1G006540.1	EMBRYO DEFECTIVE 2756	Q2R9D1	Nucleus	1	104	ELKFGHGGGGR	1	11	1xAcetyl [K3]	0.0337805	0.00140429	23.4790
19	Cd1A1G006930.3	Armadillo/beta-catenin-like repeat family protein	Q2R9P0	Cytoplasm	1	2217	LYIVCKSK	1	8	1xAcetyl [K6]; 1xCarbamidomethyl [C5]	0.110534	0.00689728	45.6502
20	Cd1A1G007450.3	Aldehyde dehydrogenase	B9FLB9	Mitochondrion	3	428	FSFDCFSHKK	1	10	1xAcetyl [K9]; 1xCarbamidomethyl [C5]	0.000604976	9.91078E-05	57.8255
						264	SLAPELVDSLKK	1	12	1xAcetyl [K11]	0.0146943	0.00067052	77.2347
						451	YPPYTTEKQK	1	10	1xAcetyl [K8]	0.0193344	0.000738192	28.3203
21	Cd1A1G007500.1	Abscisic stress-ripening protein 5	Q53JF7	Nucleus	3	147	ITEEIAATAAVGAGGYAFHEHHEKK	1	25	1xAcetyl [K24]	1.47834E-06	9.91078E-05	54.7782
						109	EHLGEMGALAAGAFPLYEKHEAK	1	23	1xAcetyl [K19]	5.50332E-11	9.91078E-05	80.0814
						147	ITEEIAATAAVGAGGYAFHEHHEKKK	2	26	1xAcetyl [K24]	0.00323102	0.000204872	49.9528
						368	IKEKLPGQH	2	9	1xAcetyl [K4]	0.0825408	0.00472345	23.2319
22	Cd1A1G008030.1	mRNA decapping enzyme	Q53QH1	Nucleus	1	72	KDVEGSLFVVKR	2	12	1xAcetyl [K11]	0.000905696	9.91078E-05	58.4964
23	Cd1A1G008540.1	Pyruvate kinase 1, cytosolic	Q2RAK2	Cytoplasm	7	372	ICAEAEKVFNQDLYYK	1	16	1xAcetyl [K7]; 1xCarbamidomethyl [C2]	3.42799E-11	9.91078E-05	77.8998
						490	HPAESTSATNESVLKVALDHGK	1	22	1xAcetyl [K15]	6.99599E-09	9.91078E-05	58.0467
						428	LIAKYRPSMPVLSVVIPR	1	18	1xAcetyl [K4]	3.08696E-07	9.91078E-05	96.2676
						428	LIAKYRPSMPVLSVVIPR	1	18	1xAcetyl [K4]; 1xOxidation [M9]	1.09771E-05	9.91078E-05	83.7589
						381	VFNQDLYYKR	1	10	1xAcetyl [K9]	0.000330218	9.91078E-05	55.1112
						513	VVVCQKVGDSSVVK	1	14	1xAcetyl [K6]; 1xCarbamidomethyl [C4]	2.08272E-05	9.91078E-05	46.1533
						297	VFLFQKSALHK	1	11	1xAcetyl [K6]	0.00182801	0.000204872	68.1581
						291	GNLGIDLPPEKVFLFQK	1	17	1xAcetyl [K11]	0.0729955	0.00414095	107.2695
24	Cd1A1G008700.1	L-galactono-1,4-lactone dehydrogenase 2, mitochondrial	Q2QXY1	Mitochondrion	2	600	LEKLFPVLEPVHLAK	1	15	1xAcetyl [K3]	2.60241E-05	9.91078E-05	95.5444
						561	IEVPKDKDELAELQAR	2	16	1xAcetyl [K7]	5.19473E-08	9.91078E-05	64.2451
25	Cd1A1G009200.4	Non-reducing end alpha-L-arabinofuranosidase	Q0IUW0	Cell wall	3	371	AAMGHPEPFPVKYVAIGNEDCGK	1	23	1xAcetyl [K12]; 1xCarbamidomethyl [C21]; 1xOxidation [M3]	8.1374E-06	9.91078E-05	73.4485
						391	GNYLKFYNAIR	1	11	1xAcetyl [K5]	0.0107046	0.000489403	79.2682
						215	LQITTNKK	1	8	1xAcetyl [K7]	0.0322193	0.00140429	29.3315
26	Cd1A1G009450.1	40S ribosomal protein S16	Q0IQF7	Cytoplasm	4	93	QAVAKALVAYYQK	1	13	1xAcetyl [K5]	1.12088E-05	9.91078E-05	70.4510
						29	TAVAVAYTKPGR	0	12	1xAcetyl [K9]	0.00114732	9.91078E-05	43.8132
						101	ALVAYYQKYVDEAAK	1	15	1xAcetyl [K8]	5.27625E-07	9.91078E-05	79.9069
						108	YVDEAAKK	1	8	1xAcetyl [K7]	0.0189413	0.000738192	16.8620
27	Cd1A1G009870.1	Elongation factor P	Q2QYK4	Chloroplast	2	145	LNESDVGDKQK	1	11	1xAcetyl [K9]	2.18672E-05	9.91078E-05	20.2919
						96	NYVTGNTVEKTFR	1	13	1xAcetyl [K10]	2.65733E-05	9.91078E-05	54.1342
28	Cd1A1G009880.1	Chalcone-flavonone isomerase	Q0IV33	Chloroplast	1	177	VVVIKEIK	1	8	1xAcetyl [K5]	0.0472547	0.00230462	56.4157
29	Cd1A1G010250.7	E1 ubiquitin-activating enzyme	Q0IV81	Chloroplast	5	499	LTVTDDDVIEKSNLSR	1	16	1xAcetyl [K11]	1.6874E-06	9.91078E-05	66.6322
						703	LKFEDYFSNR	1	10	1xAcetyl [K2]	0.00697449	0.000297995	75.8374
						287	GGIVTQVKPPK	0	11	1xAcetyl [K8]	0.0108533	0.000489403	44.2727
						876	NYSIPEVDKLK	1	11	1xAcetyl [K9]	0.0189413	0.000738192	68.1486
						1011	EVAKVDVPSYR	1	11	1xAcetyl [K4]	0.0885776	0.0049267	50.7469
30	Cd1A2G000300.1	ATP-citrate synthase alpha chain protein 2	Q2QZ86	Cytoplasm	2	573	TSASLKFTVLNPK	1	13	1xAcetyl [K6]	0.000159002	9.91078E-05	76.5985
						360	LVVKPDMLFGKR	1	12	1xAcetyl [K11]	0.0322193	0.00140429	75.1761
31	Cd1A2G000560.1	Ribulose bisphosphate carboxylase/oxygenase activase, chloroplastic	P93431	Chloroplast	4	299	MEKFYWAPTR	1	10	1xAcetyl [K3]	0.000552654	9.91078E-05	74.8209
						299	MEKFYWAPTR	1	10	1xAcetyl [K3]; 1xOxidation [M1]	0.00149429	0.000204872	67.2455
						368	WIANVGVENIGKK	1	13	1xAcetyl [K12]	0.00624327	0.000297995	69.2368
						215	EAADIIKK	1	8	1xAcetyl [K7]	0.0257548	0.00116278	30.6444
						314	IGVCKGIFR	1	9	1xAcetyl [K5]; 1xCarbamidomethyl [C4]	0.0376286	0.00157556	64.3102
32	Cd1A2G000600.2	Mitochondrial carrier protein	Q2QZ12	Mitochondrion	5	129	LQLQKSAAGADVPK	1	14	1xAcetyl [K5]	3.48051E-06	9.91078E-05	49.8466
						200	SFYVGEGHVGDVPLTKK	1	17	1xAcetyl [K16]	8.92251E-05	9.91078E-05	62.6831
						138	SAAGADVPKYR	1	11	1xAcetyl [K9]	0.00521425	0.000297995	29.6718
						249	YAGAMDAYAKIAR	1	13	1xAcetyl [K10]	0.0054734	0.000297995	64.4232
						231	LQAEGKLAPGAQR	1	13	1xAcetyl [K6]	0.0457042	0.00214065	36.6218
33	Cd1A2G000740.2	WD repeat-containing protein VIP3	Q0IR99	Nucleus	1	177	WQPITSLAVPRPEGARPDKTGSGK	1	24	1xAcetyl [K19]	0.0159571	0.000738192	64.9834
34	Cd1A2G001070.1	Glycoside hydrolase family 28 protein	Q2QNT4	Cell membrane	2	74	SFADKGGAQLYVPK	1	14	1xAcetyl [K5]	0.00289133	0.000204872	64.1641
						318	GISFKTAPGR	1	10	1xAcetyl [K5]	0.0463185	0.00222453	47.1912
35	Cd1A2G001650.2	1-acylglycerol-3-phosphate O-acyltransferase	Q2R0P3	Endoplasmic reticulum	2	348	SGCLGSTLAVMKK	1	13	1xAcetyl [K12]; 1xCarbamidomethyl [C3]	9.90454E-05	9.91078E-05	63.5661
						409	FTPAKLLAAQEYAASQGLPAPR	1	22	1xAcetyl [K5]	4.72185E-11	9.91078E-05	98.6111
						348	SGCLGSTLAVMKK	1	13	1xAcetyl [K12]; 1xCarbamidomethyl [C3]; 1xOxidation [M11]	0.00507168	0.000297995	47.3636
36	Cd1A2G001740.1	40S ribosomal protein S29	Q7XZX4	Chloroplast	1	156	DIGFIKYR	1	8	1xAcetyl [K6]	0.0550544	0.00299771	70.5055
37	Cd1A2G001780.2	Splicing factor U2af large subunit A	Q2R0Q1	Nucleus	1	417	MGDKTLTVR	1	9	1xAcetyl [K4]	0.00426457	0.000297995	38.4626
38	Cd1A2G002470.2	Harpin binding protein 1	Q2R1S1	Chloroplast	1	227	INFEKTMVK	1	9	1xAcetyl [K5]	0.0373762	0.00148774	58.8735
39	Cd1A2G002520.1	Glycosyltransferase	A3CCT8	Chloroplast	1	94	SVPALTSVLLELKR	1	14	1xAcetyl [K13]	0.000105449	9.91078E-05	113.7005
40	Cd1A2G002860.3	Replication factor C subunit 1	Q2R2B4	Nucleus	2	272	ELEQTNLQEKSK	1	12	1xAcetyl [K10]	7.81712E-05	9.91078E-05	29.5519
						258	LEEKIQAK	1	8	1xAcetyl [K4]	0.00248167	0.000204872	25.5925
41	Cd1A2G004360.1	Bifunctional methylthioribulose-1-phosphate dehydratase/enolase-phosphatase E1	Q2R483	Mitochondrion	2	300	LYQLGIDWSTPEHGPINSAKR	1	21	1xAcetyl [K20]	9.5347E-07	9.91078E-05	78.5011
						419	ITPLKQLQGHIWR	1	13	1xAcetyl [K5]	0.00248167	0.000204872	75.4263
42	Cd1A2G004860.1	Water stress-inducible protein Rab21	Q2R4Z4	Cytoplasm	1	123	GVMEKIK	1	7	1xAcetyl [K5]	0.105126	0.0062989	42.0445
43	Cd1A2G005400.1	Alcohol dehydrogenase 1	Q2R8Z5	Cytoplasm	7	171	INPEAPLDKVCVLSCGISTGLGASINVAKPPK	1	32	1xAcetyl [K9]; 2xCarbamidomethyl [C11; C15]	1.11351E-09	9.91078E-05	107.8487
						347	KELEVEKFITHTVPFSEINK	2	20	1xAcetyl [K7]	0.000337185	9.91078E-05	90.6235
						340	TDLPNVVELYMKK	1	13	1xAcetyl [K12]; 1xOxidation [M11]	3.14054E-05	9.91078E-05	83.2828
						340	TDLPNVVELYMKK	1	13	1xAcetyl [K12]	1.98366E-05	9.91078E-05	95.1361
						305	DAEFKTHPMNFLNER	1	15	1xAcetyl [K5]	1.87313E-06	9.91078E-05	71.2711
						305	DAEFKTHPMNFLNER	1	15	1xAcetyl [K5]; 1xOxidation [M9]	8.92251E-05	9.91078E-05	58.8755
						347	ELEVEKFITHTVPFSEINK	1	19	1xAcetyl [K6]	6.21517E-09	9.91078E-05	102.7908
						247	KFGCTEFVNPKDHK	2	14	1xAcetyl [K11]; 1xCarbamidomethyl [C4]	0.00241367	0.000204872	38.4998
						326	GTFFGNFKPR	0	10	1xAcetyl [K8]	0.00159077	0.000204872	75.3224
						237	KFGCTEFVNPK	1	11	1xAcetyl [K1]; 1xCarbamidomethyl [C4]	0.0217181	0.000914761	53.5308
44	Cd1A2G005770.2	O-methyltransferase ZRP4	Q2R6G9	Chloroplast	3	342	EIFTKAGFSDYK	1	12	1xAcetyl [K5]	0.00027942	9.91078E-05	69.1136
						349	AGFSDYKIVK	1	10	1xAcetyl [K7]	8.67749E-05	9.91078E-05	60.2067
						224	AIMKAYPHIK	1	10	1xAcetyl [K4]; 1xOxidation [M3]	0.0407885	0.00181447	36.8246
45	Cd1A2G005800.1	Universal stress protein A-like protein	Q94E74	Chloroplast	2	98	QLTQALLEKAK	1	11	1xAcetyl [K9]	0.00025703	9.91078E-05	64.6392
						169	CPVLVVKK	1	8	1xAcetyl [K7]; 1xCarbamidomethyl [C1]	0.0313588	0.00133696	45.1668
46	Cd1A2G005880.1	NBS-LRR disease resistance protein	Q0ITP6	Cytoplasm	2	750	SDKLHKLIIR	2	10	1xAcetyl [K6]	0.000145246	9.91078E-05	41.7740
						623	LSNLQTLDIKQTK	1	13	1xAcetyl [K10]	0.00570571	0.000297995	62.4902
47	Cd1A2G006020.1	Flavonol 3-O-glucosyltransferase	Q2R4X7	Chloroplast	1	325	GADAEAELKAR	1	11	1xAcetyl [K9]	0.00256937	0.000204872	31.2659
48	Cd1A2G006100.1	Chlorophyll a-b binding protein, chloroplastic	Q0JJS4	Chloroplast	4	203	ITNGLDLEDKLHPGGPFDPLGLASDPDQAALLK	1	33	1xAcetyl [K10]	2.96176E-11	9.91078E-05	110.7501
						226	ITNGLDLEDKLHPGGPFDPLGLASDPDQAALLKVK	2	35	1xAcetyl [K33]	1.84115E-08	9.91078E-05	104.1147
						113	KPEDFAKYQAYELIHAR	1	17	1xAcetyl [K7]	3.61835E-12	9.91078E-05	73.2536
						226	LHPGGPFDPLGLASDPDQAALLKVK	1	25	1xAcetyl [K23]	1.73569E-10	9.91078E-05	100.4441
						65	AKPATATSSGPDISDELAKWYGPDR	1	25	1xAcetyl [K19]	6.7703E-12	9.91078E-05	80.7687
						65	AKPATATSSGPDISDELAKWYGPDRR	2	26	1xAcetyl [K19]	0.000116243	9.91078E-05	74.5319
49	Cd1A2G006610.2	NBS-LRR-like protein	Q1EHU3	Cytoplasm	1	184	KTLVEHVWLDERVR	2	14	1xAcetyl [K1]	0.0488552	0.00261905	84.9610
50	Cd1A2G006900.1	Protein disulfide isomerase-like 1-1	Q53LQ0	Endoplasmic reticulum	1	496	ETAGQSTTEKVAEK	1	14	1xAcetyl [K10]	6.33355E-06	9.91078E-05	20.2938
51	Cd1A2G007620.2	Fructose-bisphosphate aldolase, chloroplastic	Q40677	Chloroplast	9	136	KIVDVLLEQGIVPGIKVDK	2	19	1xAcetyl [K16]	3.86992E-05	9.91078E-05	95.1335
						139	VDKGLVPLAGSNNESWCQGLDGLASR	1	26	1xAcetyl [K3]; 1xCarbamidomethyl [C17]	8.06766E-07	9.91078E-05	94.8959
						192	TVVSIPNGPSELAVKEAAWGLAR	1	23	1xAcetyl [K15]	8.19425E-06	9.91078E-05	106.8453
						282	ATPEQVAEYTLKLLHR	1	16	1xAcetyl [K12]	8.62082E-09	9.91078E-05	103.5031
						47	ASAYADELVKTAK	1	13	1xAcetyl [K10]	3.36695E-05	9.91078E-05	51.1575
						337	ALQNTCLKTWGGRPENVK	1	18	1xAcetyl [K8]; 1xCarbamidomethyl [C6]	5.18617E-09	9.91078E-05	52.5563
						71	GILAMDESNATCGKR	1	15	1xAcetyl [K14]; 1xCarbamidomethyl [C12]; 1xOxidation [M5]	8.18077E-07	9.91078E-05	36.8106
						367	ANSLAQLGKYTSDGEAAEASEGMFVK	1	26	1xAcetyl [K9]; 1xOxidation [M23]	0.000312334	9.91078E-05	77.7882
						367	ANSLAQLGKYTSDGEAAEASEGMFVK	1	26	1xAcetyl [K9]	3.02814E-06	9.91078E-05	86.1319
						50	TAKTIASPGR	1	10	1xAcetyl [K3]	0.0356544	0.00140429	23.3168
						136	IVDVLLEQGIVPGIKVDK	1	18	1xAcetyl [K15]	0.0754034	0.0043419	102.0955
52	Cd1A2G008470.1	von Willebrand factor type A	A0A0P0Y5B3	Chloroplast	1	115	AAMNLVIDKLGPHDR	1	15	1xAcetyl [K9]	0.000103991	9.91078E-05	77.6739
53	Cd1A2G008710.2	Long-chain-fatty-acid--CoA ligase	B9GBV0	Peroxisome	1	579	IENVYAKCK	1	9	1xAcetyl [K7]; 1xCarbamidomethyl [C8]	0.00406246	0.000297995	29.2798
54	Cd1A2G008830.1	2-isopropylmalate synthase	Q0IQ80	Chloroplast	1	421	ANEFGIVLGKLSGR	1	14	1xAcetyl [K10]	0.000281371	9.91078E-05	100.1025
55	Cd1A2G009810.1	Peroxidase	A3AYV8	Apoplast	3	111	TAVEKVCPGVVSCADILAIAAR	1	22	1xAcetyl [K5]; 2xCarbamidomethyl [C7; C13]	3.26913E-06	9.91078E-05	98.9279
						106	GFEVIDAIKTAVEK	1	14	1xAcetyl [K9]	9.14465E-07	9.91078E-05	107.1755
						50	SVMQSAIAKEK	1	11	1xAcetyl [K9]	0.0024305	0.000204872	39.6401
56	Cd1A2G010050.1	Clathrin heavy chain 1	Q2RBN7	Cytoplasm	17	1351	LMEHIKLFSTR	1	11	1xAcetyl [K6]	0.000289315	9.91078E-05	67.9965
						1247	LAVTLVKLK	1	9	1xAcetyl [K7]	0.000291335	9.91078E-05	76.3909
						633	IAQLCEKAGLYLR	1	13	1xAcetyl [K7]; 1xCarbamidomethyl [C5]	7.25574E-08	9.91078E-05	79.0635
						83	ILALKAQIQGTTQDHLQIFNIEAK	1	24	1xAcetyl [K5]	8.42563E-06	9.91078E-05	98.7085
						258	LHVIELGAQPGKPGFSKK	1	18	1xAcetyl [K17]	5.07701E-05	9.91078E-05	54.6424
						1345	YRHEKLMEHIK	2	11	1xAcetyl [K5]	0.00011384	9.91078E-05	21.4561
						865	SLLPVEPLVDECEKR	1	15	1xAcetyl [K14]; 1xCarbamidomethyl [C12]	2.13802E-06	9.91078E-05	86.2534
						389	FQELFAQTKYK	1	11	1xAcetyl [K9]	4.47909E-05	9.91078E-05	65.9461
						102	AQIQGTTQDHLQIFNIEAKTK	1	21	1xAcetyl [K19]	5.29355E-05	9.91078E-05	74.2151
						651	ALQHYSELPDIKR	1	13	1xAcetyl [K12]	1.40803E-06	9.91078E-05	53.0644
						1512	ESVDMHDNFDQIGLAQKLEK	1	20	1xAcetyl [K17]	0.00258728	0.000204872	80.0432
						955	NSLFKLQAR	1	9	1xAcetyl [K5]	0.00664465	0.000297995	61.7763
						772	ESNFYDAEKTK	1	11	1xAcetyl [K9]	0.0122026	0.000584114	34.2495
						1530	IAAYIYKK	1	8	1xAcetyl [K7]	0.0128053	0.00067052	46.0303
						1543	QSIALSKK	1	8	1xAcetyl [K7]	0.0378826	0.00165444	30.2313
						241	ATNAGQITSKLHVIELGAQPGKPGFSK	1	27	1xAcetyl [K10]	0.0778845	0.0043419	78.7449
						1345	HEKLMEHIK	1	9	1xAcetyl [K3]	0.101226	0.00594868	22.7608
						921	VVGKYCEK	1	8	1xAcetyl [K4]; 1xCarbamidomethyl [C6]	0.126686	0.00870801	19.9129
57	Cd1B1G001970.2	Polyamine oxidase 6	A0A0P0XM10	Chloroplast	1	51	VIVVGAGISGISAAKR	1	16	1xAcetyl [K15]	0.000635171	9.91078E-05	73.5780
58	Cd1B1G002090.1	GDP-mannose 3,5-epimerase 2	Q2R1V8	Chloroplast	5	362	NSDNTLIKEK	1	10	1xAcetyl [K8]	0.000984539	9.91078E-05	28.2676
						260	FHNIYGPFGTWKGGR	1	15	1xAcetyl [K12]	0.00148394	0.000204872	74.1901
						364	EKLGWAPTMR	1	10	1xAcetyl [K2]; 1xOxidation [M9]	0.015208	0.000738192	51.8237
						364	EKLGWAPTMR	1	10	1xAcetyl [K2]	0.0208456	0.000832776	64.1679
						265	EKAPAAFCR	1	9	1xAcetyl [K2]; 1xCarbamidomethyl [C8]	0.0469406	0.00230462	32.4046
						390	EQIEKEK	1	7	1xAcetyl [K5]	0.0754034	0.0043419	15.7174
59	Cd1B1G002520.5	Ubiquitinyl hydrolase 1	Q2QQM3	Nucleus	1	296	VLCEKLEDK	1	9	1xAcetyl [K5]; 1xCarbamidomethyl [C3]	0.00040973	9.91078E-05	39.8602
60	Cd1B1G003550.1	HAD-superfamily hydrolase, subfamily IA, variant 3 containing protein	Q10I42	Chloroplast	2	184	MTAYFDKTGWPAK	1	13	1xAcetyl [K7]	8.48449E-06	9.91078E-05	74.0702
						207	KEFIASLHKR	2	10	1xAcetyl [K9]	3.76364E-05	9.91078E-05	31.8100
						207	EFIASLHKR	1	9	1xAcetyl [K8]	0.0778845	0.0043419	43.4818
61	Cd1B1G005250.1	ATP-dependent (S)-NAD(P)H-hydrate dehydratase	Q53Q78	Chloroplast	2	160	ILTEVAKWMER	1	11	1xAcetyl [K7]	0.000442327	9.91078E-05	86.4731
						81	GQAGKIAVIGGCR	1	13	1xAcetyl [K5]; 1xCarbamidomethyl [C12]	0.00151521	0.000204872	49.8990
62	Cd1B1G005420.1	Receptor-like protein kinase	B9GA20	Nucleus	1	21	GLSIASKIPR	1	10	1xAcetyl [K7]	0.00438453	0.000297995	68.4179
63	Cd1B1G005610.2	Sucrose-phosphate synthase 5	Q53JI9	Chloroplast	1	386	LEQLLKQGR	1	9	1xAcetyl [K6]	0.0045708	0.000297995	44.1858
64	Cd1B1G005980.1	Chlorophyll a-b binding protein, chloroplastic	Q0JJS4	Chloroplast	1	65	AKPAPVTSSGPDISDELAKWYGPDR	1	25	1xAcetyl [K19]	1.87621E-05	9.91078E-05	83.7129
						65	AKPAPVTSSGPDISDELAKWYGPDRR	2	26	1xAcetyl [K19]	3.95158E-05	9.91078E-05	77.3713
65	Cd1B1G007220.1	Coatomer subunit beta-1	Q53PC7	Golgi apparatus	8	841	LVDRPQNYTLAPESSKQIR	1	19	1xAcetyl [K16]	0.000191877	9.91078E-05	52.1349
						412	NVEEVVLHLKK	1	11	1xAcetyl [K10]	8.6173E-05	9.91078E-05	68.4587
						425	TQAAEAEKGGEYR	1	13	1xAcetyl [K8]	0.000354019	9.91078E-05	20.2527
						770	DADDTNKLNR	1	10	1xAcetyl [K7]	0.000494424	9.91078E-05	21.6925
						87	ADLESGDGPAKADAMR	1	16	1xAcetyl [K11]	4.47179E-06	9.91078E-05	41.2637
						920	VAVNTVIQDEKEFLDHIIK	1	19	1xAcetyl [K11]	0.00253393	0.000204872	114.4315
						483	EIMETNPKLR	1	10	1xAcetyl [K8]	0.00590679	0.000297995	45.0915
						694	VWLKSCR	1	7	1xAcetyl [K4]; 1xCarbamidomethyl [C6]	0.0186836	0.000738192	43.1517
66	Cd1B1G007390.1	Dirigent protein	Q2QWD7	Apoplast	1	146	EMSIVGGSGKFR	1	12	1xAcetyl [K10]	0.000248239	9.91078E-05	59.0540
						146	EMSIVGGSGKFR	1	12	1xAcetyl [K10]; 1xOxidation [M2]	0.000392974	9.91078E-05	46.5556
67	Cd1B1G008110.1	Alpha/beta-Hydrolases superfamily protein	Q6ESF3	Chloroplast	1	223	TPEIFSKHDVEVLQK	1	15	1xAcetyl [K7]	0.00562721	0.000297995	68.7414
68	Cd1B1G009560.3	Peroxidase	A3AYV8	Apoplast	3	41	SCPGVYSAVKSVMK	1	14	1xAcetyl [K10]; 1xCarbamidomethyl [C2]	2.45741E-06	9.91078E-05	75.2807
						251	TSGSGDNNLAPLDLQTPTIFENNYYKNLVGK	1	31	1xAcetyl [K26]	0.000552654	9.91078E-05	107.2522
						45	SVMKSAIAK	1	9	1xAcetyl [K4]; 1xOxidation [M3]	0.0129829	0.00067052	21.6553
						45	SVMKSAIAK	1	9	1xAcetyl [K4]	0.10316	0.00617222	32.1084
69	Cd1B2G000480.2	AAA-type ATPase family protein	B9G8Q8	Mitochondrion	1	271	TVPSSTISLLESPVASVKR	1	19	1xAcetyl [K18]	0.000912018	9.91078E-05	91.8269
70	Cd1B2G001160.3	RGH1A	Q6Z021	Cytoplasm	2	334	DQSEKLFYTR	1	10	1xAcetyl [K5]	0.000880843	9.91078E-05	56.8842
						274	EYLEEKR	1	7	1xAcetyl [K6]	0.119106	0.00806769	26.2970
71	Cd1B2G002450.1	Uncharacterized protein	Q7G649	Nucleus	1	583	DAHVLKEAK	1	9	1xAcetyl [K6]	0.00363563	0.000204872	20.7399
72	Cd1B2G002840.1	Harpin binding protein 1	Q2R1S1	Chloroplast	1	277	INFEKTTVK	1	9	1xAcetyl [K5]	0.0194672	0.000738192	46.5301
73	Cd1B2G005070.1	Non-specific lipid-transfer protein	Q53MW2	Cell wall	1	80	CLKSLANTVK	1	10	1xAcetyl [K3]; 1xCarbamidomethyl [C1]	0.0257548	0.00116278	49.6120
74	Cd1B2G006230.2	PHD finger protein ALFIN-LIKE 8	Q2R837	Chloroplast	1	134	FGFDKESR	1	8	1xAcetyl [K5]	0.0349402	0.00140429	45.6784
75	Cd1B2G006240.1	Apyrase 3	Q2QYE1	Nucleus	1	113	EAADSILPLLEKAK	1	14	1xAcetyl [K12]	0.000991411	9.91078E-05	96.7958
76	Cd1B2G008870.2	Sulfotransferase	Q6K424	Cytoplasm	3	236	KLDHIVEEKLK	2	11	1xAcetyl [K9]	1.66407E-06	9.91078E-05	44.5353
						90	WHFENKISVR	1	10	1xAcetyl [K6]	0.00318647	0.000204872	60.3633
						164	FLGVPFSDKEHEDGVPEEVVR	1	21	1xAcetyl [K9]	0.00185359	0.000204872	82.8110
77	Cd1B2G009390.1	RGH1A	Q6Z021	Cytoplasm	1	184	EIISKLSPGQGDDVTGPK	1	18	1xAcetyl [K5]	2.27251E-07	9.91078E-05	63.1074
78	Cd1B2G009650.5	Cysteine desulfurase	Q2QTQ1	Chloroplast	1	265	TGATLKYVGLTK	1	12	1xAcetyl [K6]	0.00463462	0.000297995	61.3033
79	Cd1B2G009710.1	Non-specific lipid-transfer protein	Q53MW2	Cell wall	2	226	AACNCLKSAASR	1	12	1xAcetyl [K7]; 2xCarbamidomethyl [C3; C5]	2.74695E-06	9.91078E-05	26.3946
						213	SLNSAAKTPADR	1	12	1xAcetyl [K7]	0.00403438	0.000297995	22.4299
80	Cd1B2G009850.1	Saposin B domain-containing protein	B9GBH9	Vacuole	1	351	ITEIKPEEFCKQYGLCR	1	17	1xAcetyl [K11]; 2xCarbamidomethyl [C10; C16]	0.00403438	0.000297995	65.9349
81	Cd1B2G010020.1	Bifunctional dihydrofolate reductase-thymidylate synthase	Q2R481	Nucleus	2	431	NFPLLTTKR	1	9	1xAcetyl [K8]	0.0311472	0.00133696	70.4606
						625	ALEEQIQKIPKPFPILK	1	17	1xAcetyl [K8]	0.0830737	0.00472345	88.7635
82	Cd2A1G000280.1	Protein TRIGALACTOSYLDIACYLGLYCEROL 2, chloroplastic	Q5JL23	Chloroplast	1	78	TLQPLGDYGFGKR	1	13	1xAcetyl [K12]	0.000944296	9.91078E-05	72.1414
83	Cd2A1G000440.1	Cytochrome b5	P49100	Endoplasmic reticulum	1	13	VYTLEEVAKHNTK	1	13	1xAcetyl [K9]	1.77167E-06	9.91078E-05	47.5476
84	Cd2A1G000810.1	Bundle sheath cell specific protein 1	Q94DL7	Nucleus	1	79	GGGYGGEQQQYYKK	1	14	1xAcetyl [K13]	0.000666873	9.91078E-05	25.9118
85	Cd2A1G000840.1	Peroxidase	A3AYV8	Apoplast	1	124	DALEKACGR	1	9	1xAcetyl [K5]; 1xCarbamidomethyl [C7]	0.00241367	0.000204872	26.4535
86	Cd2A1G001090.1	Chloroplast SRP receptor cpFtsY	Q5JK67	Chloroplast	1	234	AQPPAVLSQAVKR	1	13	1xAcetyl [K12]	0.0162892	0.000738192	56.3177
87	Cd2A1G001410.6	Villin-2	Q10L71	Cytoplasm	5	473	VAALLKQQGVDVK	1	13	1xAcetyl [K6]	0.000844835	9.91078E-05	57.6739
						444	VTQVIQGYESHAFKSK	1	16	1xAcetyl [K14]	7.73763E-07	9.91078E-05	49.6948
						857	SVVHGNSFQKK	1	11	1xAcetyl [K10]	0.0107046	0.000489403	19.5916
						306	ALEVIHHLKEK	1	11	1xAcetyl [K9]	0.0165143	0.000738192	40.7934
						691	VAEFLKPGVAVK	0	12	1xAcetyl [K6]	0.0335531	0.00140429	69.7049
88	Cd2A1G002020.1	Vesicle-associated protein 1-1-like	Q5JMK3	Endoplasmic reticulum	1	154	YIEESKLR	1	8	1xAcetyl [K6]	0.0354148	0.00140429	35.7499
89	Cd2A1G002280.1	Glutathione transferase	Q0DVE0	Cytoplasm	5	25	VMAALNEKGLDFEIVPVDLR	1	20	1xAcetyl [K8]	0.00316442	0.000204872	110.3320
						205	RPAFLKTVAQIPFPSA	1	16	1xAcetyl [K6]	0.0113117	0.000584114	100.9582
						199	AWWEDIAKRPAFLK	1	14	1xAcetyl [K8]	0.0624008	0.00355227	92.6815
						5	MAPMKLHGMPLSPNVVR	1	17	1xAcetyl [K5]; 1xOxidation [M4]; 1xMet-loss [N-Term]	0.0670648	0.00393395	61.0069
						78	YIATKYK	1	7	1xAcetyl [K5]	0.0926256	0.00519702	27.1295
90	Cd2A1G002690.1	Transaldolase	Q84ZL6	Chloroplast	10	276	MLEKIGTPEALALR	1	14	1xAcetyl [K4]	0.00069048	9.91078E-05	83.6786
						276	MLEKIGTPEALALR	1	14	1xAcetyl [K4]; 1xOxidation [M1]	1.31335E-06	9.91078E-05	77.4340
						187	LANDTQGTVEAAKWLHK	1	17	1xAcetyl [K13]	3.12623E-12	9.91078E-05	60.8077
						303	LANQLYQKK	1	9	1xAcetyl [K8]	0.000644072	9.91078E-05	34.1966
						272	VDSLVDKMLEK	1	11	1xAcetyl [K7]	1.64376E-05	9.91078E-05	80.2338
						201	VVNRPNVYIKIPATAECVPSIR	1	22	1xAcetyl [K10]; 1xCarbamidomethyl [C17]	2.84424E-06	9.91078E-05	81.1198
						421	SFDSLLVSLEEKGNTLK	1	17	1xAcetyl [K12]	1.42777E-06	9.91078E-05	110.9942
						295	AAVAQAKLANQLYQK	1	15	1xAcetyl [K7]	1.57971E-08	9.91078E-05	57.7861
						112	GVTSNPTIFQKAISSSSAYDDQFK	1	24	1xAcetyl [K11]	2.78546E-06	9.91078E-05	91.5113
						125	AISSSSAYDDQFKQLISAGK	1	20	1xAcetyl [K13]	2.54958E-09	9.91078E-05	84.8703
						408	QLELEGVDSFKK	1	12	1xAcetyl [K11]	0.00164703	0.000204872	70.8571
91	Cd2A1G003030.1	NADH-cytochrome b5 reductase	Q6AVN1	Mitochondrion	2	138	VGDYLSVKGPK	1	11	1xAcetyl [K8]	5.83542E-05	9.91078E-05	51.3379
						62	TQISHNVAKFK	1	11	1xAcetyl [K9]	0.0454	0.00205586	29.6141
92	Cd2A1G003120.2	Beta-glucosidase 5	Q5JK35	Vacuole	1	525	WYSKFLK	1	7	1xAcetyl [K4]	0.0554198	0.00299771	68.7546
93	Cd2A1G003510.3	Cysteine proteinase inhibitor 1	P09229	Chloroplast	2	80	ANALLQFEKVVK	1	12	1xAcetyl [K9]	0.000115436	9.91078E-05	87.6573
						70	FAVEEHNKK	1	9	1xAcetyl [K8]	0.0505073	0.00261905	18.6288
94	Cd2A1G003710.1	Metacaspase	Q8LJ88	Nucleus	2	185	ELVQKVPDGCLFTIVSDSCHSGGLLDSAK	1	29	1xAcetyl [K5]; 2xCarbamidomethyl [C10; C19]	1.96343E-07	9.91078E-05	100.3351
						450	DLVMKAR	1	7	1xAcetyl [K5]	0.0729955	0.00414095	39.4505
95	Cd2A1G004200.1	NAD(P)H dehydrogenase (quinone)	A0A6G1DXP7	Chloroplast	2	228	WPSEVELEHAFHQGKYFAGIAK	1	22	1xAcetyl [K15]	0.000223629	9.91078E-05	92.9120
						235	YFAGIAKK	1	8	1xAcetyl [K7]	0.0466286	0.00230462	44.3186
96	Cd2A1G004300.2	Universal stress protein PHOS32	Q5ZAV7	Chloroplast	1	149	AQDLAQPLVAAQIPFKIHVVK	1	21	1xAcetyl [K16]	0.0250629	0.00100053	98.2788
97	Cd2A1G005060.5	Lysosomal Pro-X carboxypeptidase	Q5ZAM8	Vacuole	1	433	FDYASYAEGCIKR	1	13	1xAcetyl [K12]; 1xCarbamidomethyl [C10]	0.000519104	9.91078E-05	67.3087
98	Cd2A1G005520.1	Aspartate aminotransferase	Q5Z7I8	Mitochondrion	4	194	LSAKLIFGADSPAIQENR	1	18	1xAcetyl [K4]	1.45017E-05	9.91078E-05	85.9627
						259	VFTLSGLTVKTYR	1	13	1xAcetyl [K10]	6.70713E-05	9.91078E-05	87.0321
						190	YKEYLPITGLADFNKLSAK	2	19	1xAcetyl [K15]	3.438E-05	9.91078E-05	94.3684
						445	LFDALKAR	1	8	1xAcetyl [K6]	0.0592017	0.00315546	61.4550
99	Cd2A1G006340.1	AP-1 complex subunit mu-2	Q0JK13	Golgi apparatus	1	406	IIEKSGYQALPWVR	1	14	1xAcetyl [K4]	1.16676E-06	9.91078E-05	84.6974
100	Cd2A1G006590.1	Glycylpeptide N-tetradecanoyltransferase	Q0JJZ0	Cytoplasm	3	265	LYKLPDAPLTPGFR	1	14	1xAcetyl [K3]	0.000341911	9.91078E-05	88.6762
						139	WALKPPSFFR	0	10	1xAcetyl [K4]	0.0565297	0.00299771	96.8802
						383	TPLQQLMNDALIVAKQK	1	17	1xAcetyl [K17]	0.0702001	0.00406662	115.5840
101	Cd2A1G006670.1	(+)-Neomenthol dehydrogenase	Q7X779	Chloroplast	2	73	LADFLKAR	1	8	1xAcetyl [K6]	0.00123853	9.91078E-05	62.2553
						43	GAAAIEKLK	1	9	1xAcetyl [K7]	0.0114688	0.000584114	40.1216
102	Cd2A1G006760.4	Glycine cleavage system P protein	Q6V9T1	Mitochondrion	6	856	IAILNANYMAKR	1	12	1xAcetyl [K11]	0.000454813	9.91078E-05	71.9506
						352	FGVPMGYGGPHAAFLATSQEYKR	1	23	1xAcetyl [K22]	2.72789E-06	9.91078E-05	80.0186
						352	FGVPMGYGGPHAAFLATSQEYKR	1	23	1xAcetyl [K22]; 1xOxidation [M5]	0.00132771	9.91078E-05	72.5637
						551	YLHKLQSK	1	8	1xAcetyl [K4]	0.01006	0.000389573	20.4629
						856	IAILNANYMAKR	1	12	1xAcetyl [K11]; 1xOxidation [M9]	0.01139	0.000584114	60.2200
						860	RLEKHYPVLFR	2	11	1xAcetyl [K4]	0.0126302	0.00067052	55.7468
						784	TFCIPHGGGGPGMGPIGVKK	1	20	1xAcetyl [K19]; 1xCarbamidomethyl [C3]	0.0154184	0.000738192	66.3959
						784	TFCIPHGGGGPGMGPIGVKK	1	20	1xAcetyl [K19]; 1xCarbamidomethyl [C3]; 1xOxidation [M13]	0.0281347	0.00116278	58.0397
						451	KLGTVTVQELPFFDTVKVK	2	19	1xAcetyl [K17]	0.0688401	0.00406662	96.6971
103	Cd2A1G006790.4	Nucleosome assembly protein 1;2	Q53WK4	Nucleus	1	147	AALEAKYQK	1	9	1xAcetyl [K6]	0.000303759	9.91078E-05	27.6749
104	Cd2A1G006810.1	Cytidine deaminase	Q0JJW3	Nucleus	1	295	ATFHVYKYKPSDA	1	13	1xAcetyl [K7]	0.00334512	0.000204872	47.4236
105	Cd2A1G007370.3	Malic enzyme	Q337E9	Mitochondrion	1	284	ILEVLKNWPER	1	11	1xAcetyl [K6]	2.17155E-05	9.91078E-05	87.6156
106	Cd2A1G008210.1	Hexokinase-6	Q8LQ68	Chloroplast	2	338	ILLKLAHDASLFGDVVPPK	1	19	1xAcetyl [K4]	0.00486508	0.000297995	99.3157
						424	LAAAGVYGILKK	1	12	1xAcetyl [K11]	0.0495098	0.00261905	74.5641
107	Cd2A1G008670.1	Cellulose synthase A catalytic subunit 4 [UDP-forming]	Q5JN63	Chloroplast	1	378	INALVAKAQK	1	10	1xAcetyl [K7]	0.000297482	9.91078E-05	42.2579
108	Cd2A1G009510.2	YTH domain-containing protein	Q5QM96	Nucleus	1	629	SYSEDDIHKSIK	1	12	1xAcetyl [K9]	0.100589	0.00588028	31.0668
109	Cd2A1G009720.2	Peroxiredoxin-2C	Q9FR35	Nucleus	3	102	VILFGVPGAFTPTCSNQHVPGFITQAEQLKAK	1	32	1xAcetyl [K32]; 1xCarbamidomethyl [C14]	2.45336E-07	9.91078E-05	105.9463
						154	ALGLELDLTEKGLGVR	1	16	1xAcetyl [K11]	4.4027E-07	9.91078E-05	99.2003
						123	AWAKTYPENK	1	10	1xAcetyl [K4]	0.0151039	0.000738192	37.1562
110	Cd2A1G010170.1	Ribokinase	Q5SN59	Chloroplast	1	285	LGSQGSALFVEGEKPIR	0	17	1xAcetyl [K14]	2.31664E-08	9.91078E-05	72.8076
111	Cd2A1G010460.1	V-type proton ATPase subunit E3	Q8SA35	Vacuole	5	98	MKEDAMKELLR	2	11	1xAcetyl [K7]; 1xOxidation [M1]	0.000207146	9.91078E-05	55.7367
						91	VLQAQDDLVNKMK	1	13	1xAcetyl [K11]; 1xOxidation [M12]	8.66354E-06	9.91078E-05	45.3128
						91	VLQAQDDLVNKMK	1	13	1xAcetyl [K11]	1.25294E-05	9.91078E-05	62.5100
						111	VSHNHHEYKNLLK	1	13	1xAcetyl [K9]	0.000341911	9.91078E-05	22.9398
						48	LQLVEAEKK	1	9	1xAcetyl [K8]	0.00325352	0.000204872	44.6016
						48	LQLVEAEKKK	2	10	1xAcetyl [K8]	0.00641859	0.000297995	32.7998
						60	EKQVEIR	1	7	1xAcetyl [K2]	0.0522123	0.00293746	26.7510
						98	MKEDAMKELLR	2	11	1xAcetyl [K7]	0.105789	0.0062989	61.6515
112	Cd2A1G010610.1	Long chain acyl-CoA synthetase	Q5W6W7	Peroxisome	2	59	MAVEKYPNNR	1	10	1xAcetyl [K5]; 1xOxidation [M1]	0.00117968	9.91078E-05	21.7291
						59	MAVEKYPNNR	1	10	1xAcetyl [K5]	0.0264654	0.00116278	30.8209
						82	AGEYVWKTYK	1	10	1xAcetyl [K7]	0.11837	0.00799928	58.0176
113	Cd2A1G010660.1	Isocitrate dehydrogenase [NADP]	Q65XK3	Mitochondrion	8	166	LVPGWTKPICIGR	0	13	1xAcetyl [K7]; 1xCarbamidomethyl [C10]	0.000334847	9.91078E-05	85.1558
						396	LLDFAQKLEAACVGTVESGK	1	20	1xAcetyl [K7]; 1xCarbamidomethyl [C12]	1.34327E-05	9.91078E-05	101.7917
						112	YNVAIKCATITPDETR	1	16	1xAcetyl [K6]; 1xCarbamidomethyl [C7]	6.26892E-08	9.91078E-05	63.4733
						276	SKFEAAGIWYEHR	1	13	1xAcetyl [K2]	2.0222E-06	9.91078E-05	66.1107
						95	DATDDKVTVEAAEATLK	1	17	1xAcetyl [K6]	3.35038E-08	9.91078E-05	72.9234
						187	ATDAVLKGPGK	1	11	1xAcetyl [K7]	0.00346324	0.000204872	30.5869
						155	EPIICKNVPR	1	10	1xAcetyl [K6]; 1xCarbamidomethyl [C5]	0.0037121	0.000204872	50.6725
						383	AKLDDNAR	1	8	1xAcetyl [K2]	0.0572813	0.00299771	17.0309
114	Cd2A1G010870.1	Malate dehydrogenase	Q7F3S1	Mitochondrion	3	244	TQDGGTEVVEAKAGK	1	15	1xAcetyl [K12]	1.84419E-07	9.91078E-05	32.7360
						332	SSIEKGIK	1	8	1xAcetyl [K5]	0.0235719	0.00100053	25.4782
						166	AGTYDEKR	1	8	1xAcetyl [K7]	0.0968401	0.00519702	14.8717
115	Cd2A1G010990.1	Protein SGT1 homolog	Q0JL44	Nucleus	2	147	KGAACIKLEEYQTAK	2	15	1xAcetyl [K7]; 1xCarbamidomethyl [C5]	9.61712E-06	9.91078E-05	43.7408
						147	GAACIKLEEYQTAK	1	14	1xAcetyl [K6]; 1xCarbamidomethyl [C4]	3.50482E-06	9.91078E-05	54.1418
						136	AIELDPTMHKAYLR	1	14	1xAcetyl [K10]	1.56301E-06	9.91078E-05	67.4178
116	Cd2A1G011480.1	Acyl-transferase	Q9FTG9	Cytoplasm	1	265	SVVEISLDSIKR	1	12	1xAcetyl [K11]	2.01147E-05	9.91078E-05	79.8698
117	Cd2A1G011520.1	Heterogeneous nuclear ribonucleoprotein A2/B1-like	Q0JL97	Nucleus	1	6	MDHFSKK	1	7	1xAcetyl [K6]; 1xAcetyl [N-Term]	0.0173268	0.000738192	38.8926
118	Cd2A1G011690.1	Cytochrome c oxidase subunit Vb	P92683	Mitochondrion	1	154	EEPAVIESYYNKR	1	13	1xAcetyl [K12]	2.30817E-06	9.91078E-05	60.4236
119	Cd2A1G012200.1	Chlorophyll a-b binding protein, chloroplastic	Q0JJS4	Chloroplast	1	122	NGVKFGEAVWFK	1	12	1xAcetyl [K4]	5.33053E-05	9.91078E-05	87.0750
120	Cd2A1G012240.1	Hydrogen-transporting ATP synthase, rotational mechanism	Q0JLH6	Peroxisome	2	71	YEAFWKELDGVK	1	12	1xAcetyl [K6]	0.000568252	9.91078E-05	90.8244
						46	QYVVQPPTVEKCQELSK	1	17	1xAcetyl [K11]; 1xCarbamidomethyl [C12]	0.00134631	9.91078E-05	62.5514
121	Cd2A1G012490.1	Light-harvesting complex-like protein OHP2, chloroplastic	Q0JLL8	Chloroplast	1	125	ELQDYFKQK	1	9	1xAcetyl [K7]	0.0169739	0.000738192	54.5142
122	Cd2A1G012610.2	Proteasome subunit beta	B9FRJ7	Nucleus	2	175	NKFDPLWNSLVLGGVK	1	16	1xAcetyl [K2]	4.02839E-06	9.91078E-05	109.7644
						261	SSINKFQVAK	1	10	1xAcetyl [K5]	0.00397879	0.000297995	46.9247
123	Cd2A1G012800.4	Myosin-17 isoform X1	A0A0P0W1J8	Nucleus	1	600	SSKFSSIGSR	1	10	1xAcetyl [K3]	0.070659	0.00406662	36.9376
124	Cd2A1G013510.1	Ras-related protein RIC1	P40392	Cell membrane	2	180	YASENVNKLLVGNK	1	14	1xAcetyl [K8]	0.000709966	9.91078E-05	60.7286
						122	TIKLQIWDTAGQER	1	14	1xAcetyl [K3]	5.75474E-05	9.91078E-05	81.7117
125	Cd2A1G013610.2	Plant mobile domain protein family	Q84TX5	Nucleus	1	1736	HAVQEPISVCKDIK	1	14	1xAcetyl [K11]; 1xCarbamidomethyl [C10]	1.57971E-08	9.91078E-05	47.4602
126	Cd2A1G013790.2	Protein phosphatase 2C 5	Q5JKN1	Nucleus	1	207	TSLEEVKR	1	8	1xAcetyl [K7]	0.0115481	0.000584114	30.5523
127	Cd2A1G014080.2	1-aminocyclopropane-1-carboxylate oxidase	Q8GSY5	Cytoplasm	2	287	VVSNEEFKSVEHR	1	13	1xAcetyl [K8]	9.17444E-05	9.91078E-05	34.9492
						296	VIVKSTQDAR	1	10	1xAcetyl [K4]	0.0151039	0.000738192	23.2146
128	Cd2A1G014220.3	CCT-beta	Q6AV23	Cytoplasm	5	117	NALLQKTMDNK	1	11	1xAcetyl [K6]; 1xOxidation [M8]	0.000998331	9.91078E-05	37.1448
						117	NALLQKTMDNK	1	11	1xAcetyl [K6]	0.000112267	9.91078E-05	49.6331
						245	VAEIEAAEKQK	1	11	1xAcetyl [K9]	3.07563E-05	9.91078E-05	28.2638
						65	NVTVTNDGATILKSLHIDNPAAK	1	23	1xAcetyl [K13]	1.74717E-06	9.91078E-05	88.0437
						13	VLKDDAVEEKGER	2	13	1xAcetyl [K10]	0.0778845	0.0043419	23.9845
						88	EAEKLVNMK	1	9	1xAcetyl [K4]; 1xOxidation [M8]	0.0841488	0.00479116	23.5519
129	Cd2A1G014300.1	Carboxymethylenebutenolidase	Q0JM70	Chloroplast	2	218	APIQAHFGEHDNFVGFSDVTAAKSLEEK	1	28	1xAcetyl [K23]	0.00817713	0.000389573	79.0335
						142	DIQASVKWLK	1	10	1xAcetyl [K7]	0.107126	0.0062989	76.8079
130	Cd2A1G014600.2	Peroxidase	A3AYV8	Apoplast	1	300	ASVDEFVKNEK	1	11	1xAcetyl [K8]	0.00255159	0.000204872	46.5018
131	Cd2A1G014880.1	Protein disulfide isomerase-like 2-2	Q942L2	Endoplasmic reticulum	10	344	MLEKSISPSK	1	10	1xAcetyl [K4]	0.000600781	9.91078E-05	39.1585
						304	MEEEVAKLSGAAAK	1	14	1xAcetyl [K7]	0.000905696	9.91078E-05	51.3272
						227	YGVTGFPTLKFFPK	1	14	1xAcetyl [K10]	6.08432E-05	9.91078E-05	105.7781
						190	SLAPTYEKVASAFK	1	14	1xAcetyl [K8]	6.38814E-05	9.91078E-05	80.9480
						344	MLEKSISPSK	1	10	1xAcetyl [K4]; 1xOxidation [M1]	0.00351165	0.000204872	31.1199
						217	DLAEKYGVTGFPTLK	1	15	1xAcetyl [K5]	0.00307776	0.000204872	89.8710
						255	FINEKCGTSR	1	10	1xAcetyl [K5]; 1xCarbamidomethyl [C6]	0.00256937	0.000204872	24.7807
						297	EVLSKMEEEVAK	1	12	1xAcetyl [K5]	0.00659881	0.000297995	63.8836
						321	VYVTIAKK	1	8	1xAcetyl [K7]	0.010631	0.000489403	44.2303
						250	DLGDFVKFINEK	1	12	1xAcetyl [K7]	0.0104853	0.000489403	100.9449
						357	ADEFTIKK	1	8	1xAcetyl [K7]	0.0207036	0.000738192	41.7626
132	Cd2A1G015000.1	3-hydroxyacyl-CoA dehydrogenase	Q8W1L6	Peroxisome	1	344	EVNEKFLNAGIDR	1	13	1xAcetyl [K5]	0.00074023	9.91078E-05	64.3121
133	Cd2A1G015260.1	NAD(P)-binding Rossmann-fold superfamily protein	Q5JJM6	Cell wall	1	329	FEGFTGTDGPLGKR	1	14	1xAcetyl [K13]	2.56643E-05	9.91078E-05	66.1451
134	Cd2A1G015450.2	Shikimate dehydrogenase	Q5ZCV1	Chloroplast	4	349	VLGLIANPVQQSKSPILHNK	1	20	1xAcetyl [K13]	1.84723E-06	9.91078E-05	76.7018
						206	VADKFISFISGNKPEK	1	16	1xAcetyl [K4]	0.000187912	9.91078E-05	80.0130
						218	FISFISGNKPEKCK	1	14	1xAcetyl [K12]; 1xCarbamidomethyl [C13]	0.000337185	9.91078E-05	56.2963
						412	VDAVQCCDEHDPVAKSIGAINTIIR	1	25	1xAcetyl [K15]; 2xCarbamidomethyl [C6; C7]	0.00558836	0.000297995	93.2690
135	Cd2A1G015610.1	Peroxidase	A3AYV8	Apoplast	1	313	FAEAMVKMGR	1	10	1xAcetyl [K7]	9.1108E-05	9.91078E-05	55.6828
						313	FAEAMVKMGR	1	10	1xAcetyl [K7]; 1xOxidation [M8]	0.0317862	0.00133696	40.5169
136	Cd2A1G016330.4	E1 ubiquitin-activating enzyme	Q0IV81	Chloroplast	3	347	GSDAGEVQDFNKAPR	1	15	1xAcetyl [K12]	9.66838E-07	9.91078E-05	40.4387
						185	LVNEKLHNLHSVATK	1	15	1xAcetyl [K5]	0.00146345	0.000204872	42.2359
						139	LMKYQNK	1	7	1xAcetyl [K3]; 1xOxidation [M2]	0.0852366	0.00479116	16.9397
137	Cd2A1G016630.1	9,10-9',10' carotenoid cleavage dioxygenase 1	Q2QLJ0	Cytoplasm	1	195	LMALSEADKPYVVK	0	14	1xAcetyl [K9]	0.000153564	9.91078E-05	73.4625
138	Cd2A1G017400.1	5-methyltetrahydropteroyltriglutamate--homocysteine methyltransferase 1	Q2QLY5	Chloroplast	21	474	ITEEEYVSAIKEEISKVVK	2	19	1xAcetyl [K16]	1.32957E-07	9.91078E-05	104.9459
						469	ITEEEYVSAIKEEISK	1	16	1xAcetyl [K11]	3.37935E-07	9.91078E-05	95.1912
						343	LVVSTSCSLMHTAVDLVNETKLDDEIK	1	27	1xAcetyl [K21]; 1xCarbamidomethyl [C7]	6.16189E-10	9.91078E-05	105.6015
						737	MLAVLDTNILWVNPDCGLKTR	1	21	1xAcetyl [K19]; 1xCarbamidomethyl [C16]	4.29752E-09	9.91078E-05	112.3769
						745	KYAEVKAALTNMVSAAK	2	17	1xAcetyl [K6]; 1xOxidation [M12]	1.09591E-06	9.91078E-05	56.6177
						745	KYAEVKAALTNMVSAAK	2	17	1xAcetyl [K6]	1.89314E-08	9.91078E-05	80.1739
						349	LDDEIKSWLAFAAQK	1	15	1xAcetyl [K6]	3.89695E-05	9.91078E-05	108.2371
						469	KITEEEYVSAIKEEISK	2	17	1xAcetyl [K12]	7.27969E-06	9.91078E-05	84.2098
						401	VTNEDVQKAAAALK	1	14	1xAcetyl [K8]	3.62299E-07	9.91078E-05	54.8279
						367	VVEVNALAKALAGQK	1	15	1xAcetyl [K9]	1.5414E-06	9.91078E-05	86.9986
						367	VVEVNALAKALAGQKDEAYFAANAAAQASR	2	30	1xAcetyl [K9]	3.74513E-08	9.91078E-05	95.7897
						745	YAEVKAALTNMVSAAK	1	16	1xAcetyl [K5]	4.68737E-07	9.91078E-05	89.8610
						745	YAEVKAALTNMVSAAK	1	16	1xAcetyl [K5]; 1xOxidation [M11]	0.00136516	9.91078E-05	63.9805
						129	WFDTNYHFIVPELGPNTKFSYSSHK	1	25	1xAcetyl [K18]	4.56032E-11	9.91078E-05	95.7781
						679	SDEKLLSVFR	1	10	1xAcetyl [K4]	0.00029956	9.91078E-05	83.0983
						18	RELKFALESFWDGK	2	14	1xAcetyl [K4]	2.11192E-05	9.91078E-05	93.8900
						36	SSAEDLEKVATDLR	1	14	1xAcetyl [K8]	6.40121E-08	9.91078E-05	72.0059
						136	FSYSSHKAVNEYK	1	13	1xAcetyl [K7]	5.55789E-05	9.91078E-05	32.3524
						142	AVNEYKEAK	1	9	1xAcetyl [K6]	0.000334847	9.91078E-05	19.3272
						689	EGVKYGAGIGPGVYDIHSPR	1	20	1xAcetyl [K4]	5.40738E-09	9.91078E-05	64.2912
						28	FALESFWDGKSSAEDLEK	1	18	1xAcetyl [K10]	5.19473E-08	9.91078E-05	96.4954
						18	ELKFALESFWDGK	1	13	1xAcetyl [K3]	1.24425E-05	9.91078E-05	106.9349
						589	FETCYQIALAIKK	1	13	1xAcetyl [K12]; 1xCarbamidomethyl [C4]	0.000246517	9.91078E-05	83.9710
						279	GTQTLELIKSAGFPSGK	1	17	1xAcetyl [K9]	4.99044E-07	9.91078E-05	84.6118
						111	GNATVPAMEMTKWFDTNYHFIVPELGPNTK	1	30	1xAcetyl [K12]	1.15867E-06	9.91078E-05	115.7171
						756	AALTNMVSAAKLIR	1	14	1xAcetyl [K11]; 1xOxidation [M6]	3.47478E-07	9.91078E-05	68.6640
						756	AALTNMVSAAKLIR	1	14	1xAcetyl [K11]	3.31497E-06	9.91078E-05	88.7749
						47	ANIWKQMSEAGIK	1	13	1xAcetyl [K5]	6.43276E-05	9.91078E-05	77.5078
						47	ANIWKQMSEAGIK	1	13	1xAcetyl [K5]; 1xOxidation [M7]	0.000630767	9.91078E-05	53.1219
						474	EEISKVVK	1	8	1xAcetyl [K5]	0.050844	0.00261905	33.4372
139	Cd2A1G019200.1	FBD domain-containing protein	Q0IMB6	Mitochondrion	1	128	FADKPSPLGK	0	10	1xAcetyl [K4]	0.000117055	9.91078E-05	46.8443
						128	RFADKPSPLGK	1	11	1xAcetyl [K5]	0.00148394	0.000204872	39.0759
140	Cd2A1G019700.1	Translocon-associated protein beta	Q0JRG3	Cell membrane	2	90	TLEKLDPGATASHTFVLETK	1	20	1xAcetyl [K4]	0.000194567	9.91078E-05	73.7446
						149	TALQEAYSTPIFPLDILAERPPEKK	1	25	1xAcetyl [K24]	1.79059E-08	9.91078E-05	108.3435
141	Cd2A1G020340.1	Glycoside hydrolase family 28 protein	Q2QNT4	Cell membrane	1	147	GIFFKTAQGR	1	10	1xAcetyl [K5]	0.00637431	0.000297995	62.1917
142	Cd2A1G020370.1	Protein transport protein SEC13 B	Q6ZLM6	Nucleus	3	87	VIIWKEDAHGR	1	11	1xAcetyl [K5]	8.03784E-05	9.91078E-05	49.0887
						24	DMVHDSAIDYYGKR	1	14	1xAcetyl [K13]	0.00678406	0.000297995	53.0127
						242	VVIWTKGK	1	8	1xAcetyl [K6]	0.0515239	0.00270175	53.2953
143	Cd2A1G020490.1	Aspartic proteinase nepenthesin-1	Q6ZC30	Cell membrane	1	419	DNYMILHKER	1	10	1xAcetyl [K8]	0.000850732	9.91078E-05	48.0753
						419	DNYMILHKER	1	10	1xAcetyl [K8]; 1xOxidation [M4]	0.00122995	9.91078E-05	38.7236
144	Cd2A1G020670.1	Elongation factor Ts	Q2QP54	Chloroplast	2	953	EETGAGMMDCKK	1	12	1xAcetyl [K11]; 1xCarbamidomethyl [C10]	0.000310168	9.91078E-05	27.4568
						712	EATGAGMMDCKK	1	12	1xAcetyl [K11]; 1xCarbamidomethyl [C10]	7.60246E-05	9.91078E-05	26.7905
145	Cd2A1G020700.1	Tryptophanyl-tRNA synthetase	Q0IMU5	Cytoplasm	1	361	MLTGEVKQR	1	9	1xAcetyl [K7]	0.000545016	9.91078E-05	29.7836
						361	MLTGEVKQR	1	9	1xAcetyl [K7]; 1xOxidation [M1]	0.0153129	0.000738192	22.5962
146	Cd2A1G020940.1	Acyl carrier protein	A3C125	Chloroplast	2	69	QETVDKVCSIVK	1	12	1xAcetyl [K6]; 1xCarbamidomethyl [C8]	0.000833162	9.91078E-05	58.3778
						75	VCSIVKK	1	7	1xAcetyl [K6]; 1xCarbamidomethyl [C2]	0.0846911	0.00479116	23.4532
147	Cd2A1G021100.1	SKIP interacting protein 29	A0A0P0W6Y5	Nucleus	10	277	KAGLMFRSTADEYQEVAAR	2	19	1xAcetyl [K1]	0.121337	0.00827648	105.8303
						57	AIVEKQLDETTK	1	12	1xAcetyl [K5]	1.50154E-05	9.91078E-05	43.5096
						558	ASYDELEAKR	1	10	1xAcetyl [K9]	0.00170527	0.000204872	38.3571
						167	VSIVEDKYR	1	9	1xAcetyl [K7]	0.0034155	0.000204872	45.1048
						30	SLSEKVSTLR	1	10	1xAcetyl [K5]	0.00332198	0.000204872	53.5543
						211	ELEDLKTK	1	8	1xAcetyl [K6]	0.00965188	0.000389573	34.6902
						151	KGELELVKR	2	9	1xAcetyl [K8]	0.0220168	0.000914761	37.8548
						285	EFDDLKR	1	7	1xAcetyl [K6]	0.0472547	0.00230462	40.1140
						496	TFDVEKAK	1	8	1xAcetyl [K6]	0.0825408	0.00472345	34.1647
						240	SDILNAEKK	1	9	1xAcetyl [K8]	0.0938125	0.00519702	33.9206
148	Cd2A1G021250.1	2-oxoglutarate/malate translocator, chloroplast	Q2QPW3	Chloroplast	1	276	AGGIFLPLVKSLCEACGSR	1	19	1xAcetyl [K10]; 2xCarbamidomethyl [C13; C16]	4.02176E-07	9.91078E-05	110.8741
149	Cd2A1G021310.1	Heat shock protein 90-6	Q0IN14	Endoplasmic reticulum	1	643	LGDKVAR	1	7	1xAcetyl [K4]	0.0986986	0.00549982	19.5076
150	Cd2A1G021590.1	SWIB/MDM2 domain-containing protein	B9GDC3	Chloroplast	2	113	GNNLQDPNDKK	1	11	1xAcetyl [K10]	0.00789928	0.000389573	17.4382
						123	IIVCDEKLK	1	9	1xAcetyl [K9]; 1xCarbamidomethyl [C4]	0.105126	0.0062989	48.9818
151	Cd2A1G021650.2	Eukaryotic peptide chain release factor subunit 1	Q6ZIQ1	Cytoplasm	1	51	NIEIWKIK	1	8	1xAcetyl [K6]	0.0299064	0.00116278	76.8117
152	Cd2A1G022080.7	Ubiquitinyl hydrolase 1	Q2QQM3	Nucleus	1	192	YAQFSLAVVNQIHPKYTIR	1	19	1xAcetyl [K15]	5.39648E-06	9.91078E-05	88.8628
153	Cd2A1G023370.1	Dihydrolipoamide acetyltransferase component of pyruvate dehydrogenase complex	Q6ZKB1	Mitochondrion	2	275	VGYTITTDALDQLYKK	1	16	1xAcetyl [K15]	1.41553E-07	9.91078E-05	86.5462
						184	VVASPYAKK	1	9	1xAcetyl [K8]	0.0944111	0.00519702	26.4446
154	Cd2A1G023850.3	Fructose-bisphosphate aldolase, chloroplastic	Q40677	Chloroplast	6	136	IVDILAEQGIVPGIKVDK	1	18	1xAcetyl [K15]	5.47416E-10	9.91078E-05	98.6203
						136	KIVDILAEQGIVPGIKVDK	2	19	1xAcetyl [K16]	4.12013E-05	9.91078E-05	90.3786
						139	VDKGLVPLAGSNK	1	13	1xAcetyl [K3]	0.000100434	9.91078E-05	59.4193
						282	DKATPEQVAEYTLKLLHR	2	18	1xAcetyl [K14]	6.8514E-09	9.91078E-05	95.9633
						337	ALQNTCLKTWGGKPENVK	1	18	1xAcetyl [K8]; 1xCarbamidomethyl [C6]	7.61807E-08	9.91078E-05	51.3179
						71	GILAMDESNATCGKR	1	15	1xAcetyl [K14]; 1xCarbamidomethyl [C12]	6.63888E-07	9.91078E-05	51.2607
						367	ANSLAQLGKYSSDGEAAEAK	1	20	1xAcetyl [K9]	5.58048E-11	9.91078E-05	56.9850
155	Cd2A1G024090.3	SAP domain-containing protein	Q2QX71	Nucleus	1	635	SVVLDREENDFIAAKKPK	2	18	1xAcetyl [K15]	3.94514E-06	9.91078E-05	55.5632
156	Cd2A1G024110.1	Abscisic stress-ripening protein 5	Q53JF7	Nucleus	2	76	QHLGEAGAIAAGAFALYEKHEAK	1	23	1xAcetyl [K19]	6.59766E-15	9.91078E-05	81.7512
						114	HKIEEEVAAAAAVGSGGFAFHEHHEKK	2	27	1xAcetyl [K26]	0.00143324	0.000204872	56.1231
157	Cd2A1G025500.1	40S ribosomal protein S16	Q0IQF7	Cytoplasm	1	93	QAIAKALVAYYQK	1	13	1xAcetyl [K5]	0.000159002	9.91078E-05	77.3113
158	Cd2A1G025610.5	Apyrase 3	Q2QYE1	Nucleus	7	142	LIGDEKAEQILEAVR	1	15	1xAcetyl [K6]	2.44932E-08	9.91078E-05	97.6898
						128	TTPLKLGATAGLR	1	13	1xAcetyl [K5]	0.00103366	9.91078E-05	66.8281
						370	FTPAAYKAAAEK	1	12	1xAcetyl [K7]	0.000323395	9.91078E-05	47.8003
						68	VHVFKFDEK	1	9	1xAcetyl [K5]	0.00253393	0.000204872	49.8542
						123	QLQKTTPLK	1	9	1xAcetyl [K4]	0.0825408	0.00472345	34.8442
						264	VEILKAK	1	7	1xAcetyl [K5]	0.0956187	0.00519702	38.3556
						363	AAQVEIIDGEAPSAKFTPAAYK	1	22	1xAcetyl [K15]	0.139681	0.00995215	80.0282
159	Cd2A1G026220.1	Zinc metalloprotease EGY2, chloroplastic	Q0JQS5	Chloroplast	2	219	LENKFGDEYK	1	10	1xAcetyl [K4]	0.0046026	0.000297995	44.3807
						211	SYEKITNR	1	8	1xAcetyl [K4]	0.0397079	0.00181447	24.1554
160	Cd2A1G026310.1	Cytochrome f	P0C389	Chloroplast	1	71	IPYDMQLKQVLANGK	1	15	1xAcetyl [K8]	0.00712078	0.000297995	88.0614
161	Cd2A1G026500.1	Triosephosphate isomerase, cytosolic	P48494	Cytoplasm	5	4	KFFVGGNWK	1	9	1xAcetyl [K1]	0.000626393	9.91078E-05	70.2961
						70	TQLRPEIQVAAQNCWVKK	1	18	1xAcetyl [K17]; 1xCarbamidomethyl [C14]	9.06958E-12	9.91078E-05	64.0064
						22	CNGTTEQVDKIVK	1	13	1xAcetyl [K10]; 1xCarbamidomethyl [C1]	7.33055E-06	9.91078E-05	42.4908
						194	EWLKTNVSPEVSESTR	1	16	1xAcetyl [K4]	0.000137379	9.91078E-05	64.5284
						113	ALLGESNEFVGDKVAYALAQGLK	1	23	1xAcetyl [K13]	1.04378E-06	9.91078E-05	114.7202
162	Cd2A1G027080.2	Carboxypeptidase	Q5ZCC2	Vacuole	1	225	GIEKPILNFK	0	10	1xAcetyl [K4]	0.0880126	0.00485813	78.0597
163	Cd2A1G027230.1	Fructose-bisphosphate aldolase	P17784	Cytoplasm	4	350	TWQGRPENVDAAQKALLAR	1	19	1xAcetyl [K14]	1.26633E-07	9.91078E-05	61.1821
						336	ALQNSVLKTWQGRPENVDAAQK	1	22	1xAcetyl [K8]	2.68574E-07	9.91078E-05	61.6598
						70	GILAIDESNATCGKR	1	15	1xAcetyl [K14]; 1xCarbamidomethyl [C12]	5.07701E-05	9.91078E-05	56.4782
						167	CAEYYKQGAR	1	10	1xAcetyl [K6]; 1xCarbamidomethyl [C1]	0.00297276	0.000204872	22.7186
164	Cd2A1G028230.1	Cysteine synthase	Q5JNB0	Cytoplasm	1	203	GALDKATEILNK	1	12	1xAcetyl [K5]	0.000430184	9.91078E-05	73.5161
165	Cd2A1G028680.1	Importin subunit alpha-1a	Q71VM4	Nucleus	2	66	EGLQAQVPVPASGVEKK	1	17	1xAcetyl [K16]	0.00152578	0.000204872	61.1612
						337	LLSLLTQNHKK	1	11	1xAcetyl [K10]	0.00184076	0.000204872	53.5818
166	Cd2A1G028770.1	Topless-related1	Q5NBT9	Nucleus	3	167	LVFPTLKASR	1	10	1xAcetyl [K7]	0.00800928	0.000389573	77.2182
						99	AVDILVKDLK	1	10	1xAcetyl [K7]	0.0130726	0.00067052	76.8763
						132	ENEQLSKYGDTK	1	12	1xAcetyl [K7]	0.0215703	0.000914761	27.9418
167	Cd2A1G028980.1	Hsp20/alpha crystallin family protein	Q10FT7	Chloroplast	1	143	LLVPELYDKEK	1	11	1xAcetyl [K9]	0.000564312	9.91078E-05	77.9776
168	Cd2A1G029070.1	Envelope ADP/ATP carrier protein	Q7F8F8	Mitochondrion	2	374	LTAFDTVKTLISTGQK	1	16	1xAcetyl [K8]	1.29519E-06	9.91078E-05	101.2180
						366	NLPNSSIKLTAFDTVK	1	16	1xAcetyl [K8]	0.000316712	9.91078E-05	85.2767
169	Cd2A1G029140.1	Glutaredoxin-dependent peroxiredoxin	A2ZRK6	Mitochondrion	2	176	AFNVEKAPSEFK	1	12	1xAcetyl [K6]	0.000172854	9.91078E-05	60.6707
						60	SWDEGVATNFSTTPLKDIFHGK	1	22	1xAcetyl [K16]	0.0153129	0.000738192	99.0064
170	Cd2A1G029330.1	Cysteine proteinase inhibitor 12	Q0JNR2	Chloroplast	1	206	DAADHAVKSIQER	1	13	1xAcetyl [K8]	0.104467	0.00624132	28.9531
171	Cd2A1G029380.2	Glutamyl-tRNA synthetase	Q9LIZ8	Cytoplasm	4	446	LNMVYTLLSKR	1	11	1xAcetyl [K10]	0.000387542	9.91078E-05	94.0244
						523	HTAVLKDQR	1	9	1xAcetyl [K6]	0.000182752	9.91078E-05	17.1290
						456	LLWFVQNKK	1	9	1xAcetyl [K8]	0.0183035	0.000738192	84.4626
						508	LWTINKK	1	7	1xAcetyl [K6]	0.0297043	0.00116278	53.7634
172	Cd2A1G029670.1	Isocitrate dehydrogenase [NAD] subunit, mitochondrial	Q9SDG5	Mitochondrion	3	213	KTDGLFLKCCR	2	11	1xAcetyl [K8]; 2xCarbamidomethyl [C9; C10]	0.000700155	9.91078E-05	48.3733
						333	IHNAILKTIAEGK	1	13	1xAcetyl [K7]	3.33813E-06	9.91078E-05	60.5097
						169	GVVESLKIITR	1	11	1xAcetyl [K7]	0.00074023	9.91078E-05	78.5668
						213	TDGLFLKCCR	1	10	1xAcetyl [K7]; 2xCarbamidomethyl [C8; C9]	0.0217181	0.000914761	61.2650
173	Cd2A1G029850.1	Magnesium-protoporphyrin IX monomethyl ester [oxidative] cyclase	Q9SDJ2	Chloroplast	1	373	IIAIGESDDIPLVKNLK	1	17	1xAcetyl [K14]	0.00985387	0.000389573	96.2017
174	Cd2A1G030070.2	Tubulin beta-1 chain	Q43594	Cytoplasm	1	329	ALTVPELTQQMWDAKNMMCAADPR	1	24	1xAcetyl [K15]; 1xCarbamidomethyl [C19]	0.0061574	0.000297995	111.9019
175	Cd2A1G030090.1	Gamma carbonic anhydrase 1, mitochondrial	B9EVJ9	Mitochondrion	2	262	VHAAENAKPLEKIEFEK	1	17	1xAcetyl [K12]	0.000730001	9.91078E-05	51.8758
						267	IEFEKVLR	1	8	1xAcetyl [K5]	0.0675046	0.00393395	70.2847
176	Cd2A1G030490.1	Mitochondrial dicarboxylate/tricarboxylate transporter DTC	Q60EY9	Mitochondrion	3	89	IQLGEGSAATVTKK	1	14	1xAcetyl [K13]	0.000984539	9.91078E-05	44.3319
						183	NYKNAFHALYR	1	11	1xAcetyl [K3]	0.000161231	9.91078E-05	57.1178
						269	TQIQKMQPDANGK	1	13	1xAcetyl [K5]	4.90334E-05	9.91078E-05	29.2407
177	Cd2A1G030520.1	Glutathione gamma-glutamylcysteinyltransferase	B9FR19	Cytoplasm	1	547	QLCYLKSCK	1	9	1xAcetyl [K6]; 2xCarbamidomethyl [C3; C8]	0.00525051	0.000297995	41.9155
178	Cd2A1G030550.1	Peptide-N4-(N-acetyl-beta-glucosaminyl)asparagine amidase A	Q8LRJ4	Cell membrane	1	547	NLVVSGLGQTHQVYKYVGTDGCYFR	1	25	1xAcetyl [K15]; 1xCarbamidomethyl [C22]	0.000568252	9.91078E-05	82.4270
179	Cd2A1G030660.3	Uncharacterized protein	Q7G649	Nucleus	1	163	RFGGFVADADVGEQAAKLDASLQGTR	2	26	1xAcetyl [K17]	4.07292E-12	9.91078E-05	86.3699
						163	FGGFVADADVGEQAAKLDASLQGTR	1	25	1xAcetyl [K16]	2.15295E-06	9.91078E-05	95.1419
180	Cd2A1G030750.1	Sodium/calcium exchanger NCL1	Q5QNI2	Cell membrane	2	402	WLDEAKR	1	7	1xAcetyl [K6]	0.051867	0.00278501	37.5409
						298	LAYAKHK	1	7	1xAcetyl [K5]	0.0846911	0.00479116	15.6064
181	Cd2A1G031540.1	Ras-related protein Rab7	Q75IJ1	Cell membrane	1	72	TSLMNQYVNKK	1	11	1xAcetyl [K10]	0.000613454	9.91078E-05	49.2410
						72	TSLMNQYVNKK	1	11	1xAcetyl [K10]; 1xOxidation [M4]	0.00248167	0.000204872	32.4716
182	Cd2A1G031610.1	Hydroxyphenylpyruvate reductase	B9EUH0	Mitochondrion	1	335	IGLAIAKR	1	8	1xAcetyl [K7]	0.0692907	0.00406662	54.5123
183	Cd2A1G031840.1	Salt stress root protein RS1	Q0JPA6	Cell membrane	8	163	LVSDAVAKSGTTPLAPAITFLLDK	1	24	1xAcetyl [K8]	3.47478E-07	9.91078E-05	119.1799
						247	KEEEKPAEASAAAPAEEEKK	2	20	1xAcetyl [K5]	1.58289E-11	9.91078E-05	19.2708
						141	NSAAATKFLDELAK	1	14	1xAcetyl [K7]	2.5268E-06	9.91078E-05	86.6710
						213	EVAVEEKKEEAVEPAAAAEAAASSEVVEEK	2	30	1xAcetyl [K7]	2.98245E-11	9.91078E-05	69.8735
						148	FLDELAKIEFPGAK	1	14	1xAcetyl [K7]	2.44036E-06	9.91078E-05	99.8538
						87	AAAVEFLKSFNK	1	12	1xAcetyl [K8]	5.82596E-06	9.91078E-05	83.4994
						124	ALFKDGKPVK	1	10	1xAcetyl [K4]	0.0114688	0.000584114	30.6019
						75	IFDKDGKK	2	8	1xAcetyl [K4]	0.0230944	0.000914761	17.4094
						75	IFDKDGK	1	7	1xAcetyl [K4]	0.11837	0.00799928	27.7160
						75	VLPGLTKIFDK	1	11	1xAcetyl [K11]	0.128252	0.0089302	93.7773
184	Cd2A2G000570.1	Actin-7	P0C540	Cytoplasm	6	240	NSSSVEKSYELPDGQVITIGAER	1	23	1xAcetyl [K7]	1.42777E-06	9.91078E-05	86.9090
						63	DAYVGDEAQSKR	1	12	1xAcetyl [K11]	1.24425E-05	9.91078E-05	24.4073
						193	DLTDSLMKILTER	1	13	1xAcetyl [K8]; 1xOxidation [M7]	5.69616E-07	9.91078E-05	105.5258
						217	EKLAYVALDYEQELETAK	1	18	1xAcetyl [K2]	1.71734E-08	9.91078E-05	97.2154
						328	EITALAPSSMKIK	1	13	1xAcetyl [K11]; 1xOxidation [M10]	0.000750602	9.91078E-05	55.0015
						328	EITALAPSSMKIK	1	13	1xAcetyl [K11]	3.438E-05	9.91078E-05	68.8841
						70	GILTLKYPIEHGIVSNWDDMEK	1	22	1xAcetyl [K6]	1.17535E-10	9.91078E-05	102.2489
						70	GILTLKYPIEHGIVSNWDDMEK	1	22	1xAcetyl [K6]; 1xOxidation [M20]	2.22187E-08	9.91078E-05	96.9636
185	Cd2A2G000600.1	Thioredoxin Y, chloroplastic	Q5JMR9	Chloroplast	1	116	IDTEKYASIASR	1	12	1xAcetyl [K5]	0.000205709	9.91078E-05	53.1314
186	Cd2A2G001150.4	Lactase	Q5JKZ9	Cell wall	1	259	DVLLLSKPK	0	9	1xAcetyl [K7]	0.00757822	0.000389573	71.2395
187	Cd2A2G001230.1	Uridine 5'-monophosphate synthase	Q9LDN2	Chloroplast	1	182	VTEDKAEEVR	1	10	1xAcetyl [K5]	0.00339188	0.000204872	22.4639
188	Cd2A2G001830.2	6-phosphogluconate dehydrogenase, decarboxylating 1	Q9LI00	Chloroplast	6	404	ICSYAQGMNIIKAK	1	14	1xAcetyl [K12]; 1xCarbamidomethyl [C2]	8.30913E-06	9.91078E-05	65.2591
						127	LEGNLPVYGFHDPASFVSSIQKPR	0	24	1xAcetyl [K22]	2.0438E-08	9.91078E-05	94.2611
						377	IFQGDYTTGLPVDKAQLIEDVR	1	22	1xAcetyl [K14]	2.89577E-12	9.91078E-05	102.8650
						410	SSEKGWGLNLGELAR	1	15	1xAcetyl [K4]	8.70972E-07	9.91078E-05	88.1412
						355	FLSGLKDER	1	9	1xAcetyl [K6]	0.00539808	0.000297995	52.2955
						318	VLDKTGMK	1	8	1xAcetyl [K4]; 1xOxidation [M7]	0.0104132	0.000489403	18.6179
						318	VLDKTGMK	1	8	1xAcetyl [K4]	0.0214234	0.000914761	28.1518
						127	AKLEGNLPVYGFHDPASFVSSIQKPR	1	26	1xAcetyl [K24]	0.0550544	0.00299771	87.4374
189	Cd2A2G002780.2	Cinnamoyl-CoA reductase	A3BDP1	Golgi apparatus	1	317	DVADALLLTYEKQEASGR	1	18	1xAcetyl [K12]	0.0301098	0.00116278	22.9057
190	Cd2A2G002910.1	Fe-S cluster assembly protein	A2ZZ79	Chloroplast	1	175	LGIPLSEQKR	1	10	1xAcetyl [K9]	0.0413394	0.00181447	56.8671
191	Cd2A2G003280.1	Protein RETICULATA-RELATED 3 chloroplastic	Q7F2H9	Chloroplast	1	321	SDKPDATTIAEEKER	1	15	1xAcetyl [K13]	0.0615862	0.00347259	32.8746
192	Cd2A2G005460.1	Chorismate mutase	Q6H819	Chloroplast	1	218	IHYGKFVAEAK	1	11	1xAcetyl [K5]	0.0814845	0.00465575	44.0676
193	Cd2A2G005480.1	Glutathione S-transferase	O82451	Cytoplasm	4	85	NKPELLKEGDLK	1	12	1xAcetyl [K7]	1.02389E-05	9.91078E-05	43.7961
						138	VEENLEKLK	1	9	1xAcetyl [K7]	0.000719914	9.91078E-05	42.6613
						205	AWWTGLMERPSAQKVAALMKPPA	1	23	1xAcetyl [K14]	0.0026787	0.000204872	104.5984
						73	AICKYACR	1	8	1xAcetyl [K4]; 2xCarbamidomethyl [C3; C7]	0.0211325	0.000914761	24.8756
194	Cd2A2G006750.1	3-hydroxyisobutyrate dehydrogenase	Q8LQ70	Mitochondrion	3	727	LNNTSLEKK	1	9	1xAcetyl [K8]	0.00162429	0.000204872	22.7205
						585	LAPLFKLMGNALYMGGPGAGQR	1	22	1xAcetyl [K6]	0.00566633	0.000297995	119.3649
						653	SLDLYGKR	1	8	1xAcetyl [K7]	0.0190715	0.000738192	47.4359
195	Cd2A2G007510.1	40S ribosomal protein S24	Q7F5Y6	Cytoplasm	4	88	STGFGLIYDNLDAAKK	1	16	1xAcetyl [K15]	1.57393E-06	9.91078E-05	87.0247
						50	LAKLYEVK	1	8	1xAcetyl [K3]	0.00664465	0.000297995	51.9029
						4	MADKATTAVTLR	1	12	1xAcetyl [K4]; 1xMet-loss+Acetyl [N-Term]	0.009454	0.000389573	61.6188
						41	ANVSKAELK	1	9	1xAcetyl [K5]	0.0110802	0.000584114	26.9694
196	Cd2A2G007650.1	Uncharacterized protein	Q7G649	Nucleus	1	91	HYVVDPPTIHKCQELSK	1	17	1xAcetyl [K11]; 1xCarbamidomethyl [C12]	0.0257548	0.00116278	48.9314
197	Cd2A2G007810.5	Alliin lyase	Q942G1	Vacuole	1	449	TGVTYEASKR	1	10	1xAcetyl [K9]	0.00316442	0.000204872	23.1749
198	Cd2A2G008130.1	Nucleosome/chromatin assembly factor group C	Q5NAI9	Nucleus	1	332	NLGSGGAASPLHKFEGHK	1	18	1xAcetyl [K13]	5.65664E-07	9.91078E-05	46.5388
199	Cd2A2G008360.2	MAPK activating protein	Q5N8F0	Nucleus	1	970	SELYDRNPSVEIPKK	2	15	1xAcetyl [K14]	0.106456	0.0062989	61.2208
200	Cd2A2G009390.1	Guanine nucleotide-binding protein subunit beta-like protein A	P49027	Cytoplasm	5	279	IWDLESKHIVQDLKPEVPVAK	1	21	1xAcetyl [K7]	2.51339E-05	9.91078E-05	85.3735
						286	HIVQDLKPEVPVAK	0	14	1xAcetyl [K7]	1.64981E-07	9.91078E-05	58.7148
						198	VWNLTNCKLR	1	10	1xAcetyl [K8]; 1xCarbamidomethyl [C7]	6.25611E-05	9.91078E-05	65.6466
						140	TIKLWNTLGECK	1	12	1xAcetyl [K3]; 1xCarbamidomethyl [C11]	2.34437E-05	9.91078E-05	78.6850
						190	NVKVWNLTNCK	1	11	1xAcetyl [K3]; 1xCarbamidomethyl [C10]	0.00287132	0.000204872	63.5386
201	Cd2A2G009590.3	Glutamate synthase 1 [NADH], chloroplastic	Q0JKD0	Chloroplast	1	834	VLAKMGISTLASYK	1	14	1xAcetyl [K4]	0.0885776	0.0049267	80.1077
202	Cd2A2G010550.1	50S ribosomal protein L12, chloroplastic	O22386	Chloroplast	3	217	EGVSKDEAEDAKK	2	13	1xAcetyl [K12]	7.98208E-05	9.91078E-05	15.8612
						191	ALTSLALKEAK	1	11	1xAcetyl [K8]	0.000212994	9.91078E-05	60.4074
						180	IATIKVVR	1	8	1xAcetyl [K5]	0.0326581	0.00140429	49.1240
203	Cd2A2G010950.2	Transducin/WD40 repeat-like superfamily protein	B9G3I1	Nucleus	1	136	LEKLAEGDDSK	1	11	1xAcetyl [K3]	0.024059	0.00100053	28.3561
204	Cd2A2G012170.1	N-alpha-acetyltransferase 50	A2WSI1	Chloroplast	3	212	NITPPDCYVVTKFISQAATK	1	20	1xAcetyl [K12]; 1xCarbamidomethyl [C7]	4.86932E-05	9.91078E-05	103.0652
						94	YNDKYYQDAIASK	1	13	1xAcetyl [K4]	1.21008E-05	9.91078E-05	48.1929
						200	FGFEITETIHNYYKNITPPDCYVVTK	1	26	1xAcetyl [K14]; 1xCarbamidomethyl [C21]	8.45658E-08	9.91078E-05	99.9700
205	Cd2A2G012880.1	Cytosolic aldehyde dehydrogenase	Q9LRE9	Cytoplasm	2	493	TVEEAIQKANNTR	1	13	1xAcetyl [K8]	7.39369E-05	9.91078E-05	40.4537
						426	VNQGPQVDKDQYEKVLK	2	17	1xAcetyl [K14]	0.0150004	0.000738192	47.0408
206	Cd2A2G013020.3	Proteasome subunit beta	B9FRJ7	Nucleus	1	221	SSINKFQLAK	1	10	1xAcetyl [K5]	0.0243892	0.00100053	55.0093
207	Cd2A2G013060.1	Mitochondrial outer membrane protein porin 3	Q7F4F8	Mitochondrion	3	538	NESTLIFGSQHSLDPTTTVKAR	1	22	1xAcetyl [K20]	5.76651E-08	9.91078E-05	70.0505
						370	KNESIFGELQTQIKNK	2	16	1xAcetyl [K14]	0.000451659	9.91078E-05	74.1974
						585	VGLSLVLKH	1	9	1xAcetyl [K8]	0.000341911	9.91078E-05	77.5055
208	Cd2A2G013070.1	Hsp20/alpha crystallin family protein	Q10FT7	Chloroplast	1	125	AEEAPPVPDEKAK	1	13	1xAcetyl [K11]	0.0307281	0.00133696	34.2051
						125	VEDKAEEAPPVPDEKAK	2	17	1xAcetyl [K15]	0.0649058	0.00377844	31.4280
209	Cd2A2G013090.2	V-type proton ATPase subunit d	Q8RU33	Vacuole	5	365	ISYGESQMLDKAFYEEEVKR	2	20	1xAcetyl [K11]	4.00192E-10	9.91078E-05	78.9164
						151	CTLKLVDEYK	1	10	1xAcetyl [K4]; 1xCarbamidomethyl [C1]	0.000289315	9.91078E-05	61.2741
						269	AYLEDFYKFCQK	1	12	1xAcetyl [K8]; 1xCarbamidomethyl [C10]	1.58753E-05	9.91078E-05	81.5636
						344	GVMEKYPPYQAIFSK	1	15	1xAcetyl [K5]	0.00231514	0.000204872	86.2100
						344	GVMEKYPPYQAIFSK	1	15	1xAcetyl [K5]; 1xOxidation [M3]	0.00650808	0.000297995	78.6037
						373	AFYEEEVKR	1	9	1xAcetyl [K8]	0.0164014	0.000738192	41.9085
210	Cd2A2G014140.1	Ubiquitin carboxyl-terminal hydrolase	Q5JK78	Nucleus	1	331	TELEKASPALGR	1	12	1xAcetyl [K5]	0.000850732	9.91078E-05	45.2188
211	Cd2A2G015060.1	Ubiquitin-40S ribosomal protein S27a-1	Q9ARZ9	Nucleus	4	33	IQDKEGIPPDQQR	1	13	1xAcetyl [K4]	9.20853E-07	9.91078E-05	31.9366
						6	MQIFVKTLTGK	1	11	1xAcetyl [K6]	0.000122047	9.91078E-05	81.0639
						6	MQIFVKTLTGK	1	11	1xAcetyl [K6]; 1xOxidation [M1]	1.01679E-05	9.91078E-05	68.3847
						27	TITLEVESSDTIDNVKAK	1	18	1xAcetyl [K16]	8.26816E-09	9.91078E-05	70.6780
						63	TLADYNIQKESTLHLVLR	1	18	1xAcetyl [K9]	1.12541E-11	9.91078E-05	85.6793
212	Cd2A2G015330.1	Dihydrolipoyl dehydrogenase	Q9ASP4	Mitochondrion	9	360	KIDYHTGVFASKITPAK	2	17	1xAcetyl [K12]	3.34359E-05	9.91078E-05	56.6478
						213	QAVADHANNLASKIR	1	15	1xAcetyl [K13]	3.47478E-07	9.91078E-05	43.0417
						378	DGKPVLIELIDAKTK	1	15	1xAcetyl [K13]	6.79016E-06	9.91078E-05	97.8674
						502	EKADKEGFEVSVVK	2	14	1xAcetyl [K5]	0.000719914	9.91078E-05	50.2680
						511	EGFEVSVVKTSFK	1	13	1xAcetyl [K9]	9.30306E-05	9.91078E-05	80.5902
						593	AAKMNSGISSSVSPLQR	1	17	1xAcetyl [K3]	3.70555E-06	9.91078E-05	54.1361
						187	ELRDEHHMKSLGLQVASAGYDR	2	22	1xAcetyl [K9]	0.00432413	0.000297995	56.9736
						176	ALLAVSGKMR	1	10	1xAcetyl [K8]	0.0588129	0.00315546	58.9257
						515	TSFKANTK	1	8	1xAcetyl [K4]	0.0799233	0.0043419	18.5820
213	Cd2A2G015340.1	GTP-binding protein SAR1A	Q9SDK4	Endoplasmic reticulum	2	63	LVQHQPTQHPTSEELSIGKIK	1	21	1xAcetyl [K19]	1.81869E-07	9.91078E-05	46.4811
						41	TTLLHMLKDER	1	11	1xAcetyl [K8]	0.0146943	0.00067052	69.2852
214	Cd2A2G015360.3	Protein disulfide isomerase-like 2-2	Q942L2	Endoplasmic reticulum	1	290	EFLGAATDKQK	1	11	1xAcetyl [K9]	0.00543561	0.000297995	40.1639
215	Cd2A2G015850.1	NADH dehydrogenase [ubiquinone] 1 alpha subcomplex subunit 6	Q8GS72	Mitochondrion	3	29	VFDFFKQACR	1	10	1xAcetyl [K6]; 1xCarbamidomethyl [C9]	0.000457989	9.91078E-05	82.0268
						92	GMEELNNIVEHAKQR	1	15	1xAcetyl [K13]	3.76364E-05	9.91078E-05	69.5390
						124	DQGASDFLKK	1	10	1xAcetyl [K9]	0.0181785	0.000738192	45.6149
216	Cd2A2G016020.1	Oxygen-evolving enhancer protein 1, chloroplastic	Q943W1	Chloroplast	7	159	NAPPEFQKTK	1	10	1xAcetyl [K8]	0.000467651	9.91078E-05	30.7466
						134	KFCLEPTSFTVK	1	12	1xAcetyl [K1]; 1xCarbamidomethyl [C3]	5.70555E-06	9.91078E-05	80.1892
						145	KFCLEPTSFTVKAEGIAK	2	18	1xAcetyl [K12]; 1xCarbamidomethyl [C3]	1.39596E-07	9.91078E-05	81.7570
						99	RLTYDEIQSKTYMEVK	2	16	1xAcetyl [K10]	0.000430184	9.91078E-05	63.4020
						271	GDEEELVKENIK	1	12	1xAcetyl [K8]	1.96343E-07	9.91078E-05	54.1454
						145	FCLEPTSFTVKAEGIAK	1	17	1xAcetyl [K11]; 1xCarbamidomethyl [C2]	5.42524E-07	9.91078E-05	92.4315
						190	FEEKDGIDYAAVTVQLPGGER	1	21	1xAcetyl [K4]	2.23739E-08	9.91078E-05	85.8545
						129	GTGTANQCPTIDGGVDSFPFKPGKYNMK	1	28	1xAcetyl [K24]; 1xCarbamidomethyl [C8]; 1xOxidation [M27]	4.77841E-08	9.91078E-05	71.6727
						129	GTGTANQCPTIDGGVDSFPFKPGKYNMK	1	28	1xAcetyl [K24]; 1xCarbamidomethyl [C8]	7.90382E-11	9.91078E-05	77.0769
						271	GGSTGYDNAVALPAGGRGDEEELVKENIK	2	29	1xAcetyl [K25]	2.63989E-09	9.91078E-05	69.2293
217	Cd2A2G016660.8	DCD domain-containing protein	B8B705	Cytoplasm	6	733	NKLDQYQILK	1	10	1xAcetyl [K2]	0.00080468	9.91078E-05	65.9919
						741	NKLDQYQILKYPLTTESAMK	2	20	1xAcetyl [K10]	1.70198E-05	9.91078E-05	83.1546
						741	NKLDQYQILKYPLTTESAMK	2	20	1xAcetyl [K10]; 1xOxidation [M19]	7.69661E-06	9.91078E-05	77.2014
						751	YPLTTESAMKK	1	11	1xAcetyl [K10]	0.000141258	9.91078E-05	43.6175
						802	AYVKLTPDYDALDVANK	1	17	1xAcetyl [K4]	9.11455E-09	9.91078E-05	80.5363
						751	YPLTTESAMKK	1	11	1xAcetyl [K10]; 1xOxidation [M9]	0.00189264	0.000204872	31.6882
						785	KMYDIQAKK	2	9	1xAcetyl [K8]	0.0108533	0.000489403	26.3141
						796	KVNTLIRPDGKK	2	12	1xAcetyl [K11]	0.0413394	0.00181447	22.0607
218	Cd2A2G016860.1	Asparagine synthetase [glutamine-hydrolyzing]	V5K4S9	Chloroplast	4	479	AHAASIVTDKMMSK	1	14	1xAcetyl [K10]	0.00113147	9.91078E-05	46.9190
						259	HLAETEAAKR	1	10	1xAcetyl [K9]	0.00752599	0.000389573	15.7805
						429	IEKWVLR	1	7	1xAcetyl [K3]	0.0557875	0.00299771	65.6567
						219	AFEKAVTK	1	8	1xAcetyl [K4]	0.100589	0.00588028	27.5488
219	Cd2A2G017020.5	Cathepsin B-like cysteine protease	Q5D214	Vacuole	2	280	VQNQVWQEKK	1	10	1xAcetyl [K9]	0.000358981	9.91078E-05	32.9030
						370	GWGDDGYFKIIR	1	12	1xAcetyl [K9]	0.000166942	9.91078E-05	88.7457
220	Cd2A2G017630.2	Ras-related protein Rab5A	Q0ILQ6	Cell membrane	1	13	NAKLVLLGDVGTGK	1	14	1xAcetyl [K3]	1.12871E-05	9.91078E-05	81.1159
221	Cd2A2G017840.1	Cysteine synthase	Q5JNB0	Cytoplasm	4	171	IHYETTGPEIWKATSGK	1	17	1xAcetyl [K12]	4.86932E-05	9.91078E-05	59.8959
						39	VAAKLESMEPCSSVK	1	15	1xAcetyl [K4]; 1xCarbamidomethyl [C11]	0.000159002	9.91078E-05	54.5189
						39	VAAKLESMEPCSSVK	1	15	1xAcetyl [K4]; 1xCarbamidomethyl [C11]; 1xOxidation [M8]	0.000330218	9.91078E-05	37.2491
						316	YLSSVLFQSIKK	1	12	1xAcetyl [K11]	6.74305E-06	9.91078E-05	87.8351
						142	AEELAAKTPNSYILQQFENPANPK	1	24	1xAcetyl [K7]	1.49907E-06	9.91078E-05	90.7628
222	Cd2A2G017910.1	5-methyltetrahydropteroyltriglutamate--homocysteine methyltransferase 1	Q2QLY5	Chloroplast	1	279	GTQTLELIKSVGFPSGK	1	17	1xAcetyl [K9]	2.53607E-08	9.91078E-05	93.5359
223	Cd2A2G018410.1	2-methyl-6-phytyl-1,4-hydroquinone methyltransferase 2, chloroplastic	Q2QM69	Chloroplast	3	163	HVDPENVTLLDQSPHQLEKAR	1	21	1xAcetyl [K19]	2.36727E-16	9.91078E-05	58.4874
						291	HGLIMGCSVTGVKR	1	14	1xAcetyl [K13]; 1xCarbamidomethyl [C7]	0.00659881	0.000297995	49.5736
						271	IGPKWYR	1	7	1xAcetyl [K4]	0.0436151	0.00197898	51.9684
224	Cd2A2G019830.1	Purple acid phosphatase	Q0IMD7	Nucleus	2	184	GSLKLQLINQR	1	11	1xAcetyl [K4]	0.00763082	0.000389573	70.1816
						543	EALQELWQKHK	1	11	1xAcetyl [K9]	0.13468	0.00947483	59.9987
225	Cd2A2G020160.1	60S ribosomal protein L2	Q2QNF3	Cytoplasm	4	102	KGAGSVFKSHTHHR	2	14	1xAcetyl [K8]	1.45311E-08	9.91078E-05	9.9859
						102	GAGSVFKSHTHHR	1	13	1xAcetyl [K7]	4.92144E-07	9.91078E-05	13.6726
						273	AGNAYHKYR	1	9	1xAcetyl [K7]	0.00124717	9.91078E-05	14.6062
						145	GAPLAKVTFR	1	10	1xAcetyl [K6]	0.00323102	0.000204872	63.7816
						262	TEKPMLK	0	7	1xAcetyl [K3]; 1xOxidation [M5]	0.0442025	0.00205586	25.4014
226	Cd2A2G020590.1	Cytochrome c oxidase subunit 5C	Q9SXX7	Mitochondrion	1	119	VAHATLKGPSVVK	1	13	1xAcetyl [K7]	0.0413394	0.00181447	33.9047
227	Cd2A2G021680.6	Phenylalanyl-tRNA synthetase beta subunit	Q6AT40	Cytoplasm	2	193	YNSFIDLQDKLHQNICR	1	17	1xAcetyl [K10]; 1xCarbamidomethyl [C16]	4.34183E-07	9.91078E-05	83.3044
						597	ADHVKFDK	1	8	1xAcetyl [K5]	0.107126	0.0062989	18.8328
228	Cd2A2G022590.1	40S ribosomal protein S6	Q8LH97	Cytoplasm	6	90	IMGGCDKQGFPMK	1	13	1xAcetyl [K7]; 1xCarbamidomethyl [C5]	0.00051193	9.91078E-05	54.4719
						55	KVEIDDEQKLR	2	11	1xAcetyl [K9]	8.86061E-05	9.91078E-05	33.8780
						247	QADAAEYQKLLAQR	1	14	1xAcetyl [K9]	1.62103E-05	9.91078E-05	63.9266
						96	QGFPMKQGVLTPGR	1	14	1xAcetyl [K6]; 1xOxidation [M5]	0.00113147	9.91078E-05	58.7274
						83	GYVFKIMGGCDK	1	12	1xAcetyl [K5]; 1xCarbamidomethyl [C10]	6.75398E-05	9.91078E-05	74.6614
						90	IMGGCDKQGFPMK	1	13	1xAcetyl [K7]; 1xCarbamidomethyl [C5]; 1xOxidation [M]	0.00432413	0.000297995	44.8225
						163	KGENDLPGLTDTEKPR	1	16	1xAcetyl [K14]	0.00532378	0.000297995	47.6289
						83	GYVFKIMGGCDK	1	12	1xAcetyl [K5]; 1xCarbamidomethyl [C10]; 1xOxidation [M7]	0.00727013	0.000389573	59.3778
						90	IMGGCDKQGFPMK	1	13	1xAcetyl [K7]; 1xCarbamidomethyl [C5]; 2xOxidation [M2; M12]	0.111227	0.00689728	30.7939
229	Cd2A2G022900.2	ABA-responsive GEM-like protein 5	Q2QQY9	Nucleus	2	162	ALTEGGFDKLYK	1	12	1xAcetyl [K9]	0.000874737	9.91078E-05	66.7343
						177	QTFSSSSDEHLKK	1	13	1xAcetyl [K12]	0.00170527	0.000204872	22.1592
230	Cd2A2G023770.1	Thioredoxin M5, chloroplastic	Q9ZP20	Chloroplast	2	129	VNTDETPSVSNKYGIR	1	16	1xAcetyl [K12]	1.33176E-06	9.91078E-05	50.9750
						142	SIPTVLIFKGGEK	1	13	1xAcetyl [K9]	0.00175335	0.000204872	89.1718
231	Cd2A2G024470.1	Long chain acyl-CoA synthetase 9	Q0IPU0	Peroxisome	3	204	LIDISGQLDTVKR	1	13	1xAcetyl [K12]	8.55752E-05	9.91078E-05	74.1387
						653	LEKFEIPAK	1	9	1xAcetyl [K3]	0.000289315	9.91078E-05	62.7148
						99	SFEKLHLGEYEWK	1	13	1xAcetyl [K4]	0.000225191	9.91078E-05	75.6751
232	Cd2A2G025420.5	Pyruvate kinase 2, cytosolic	Q2QXR8	Cytoplasm	3	355	VFNQDLYYKLAVK	1	13	1xAcetyl [K9]	1.6757E-06	9.91078E-05	84.5330
						51	SVDTISSCLKAGMSVAR	1	17	1xAcetyl [K10]; 1xCarbamidomethyl [C8]	3.09711E-05	9.91078E-05	77.3383
						693	TYASILKTAK	1	10	1xAcetyl [K7]	0.069744	0.00406662	54.8179
233	Cd2A2G026050.1	Dipeptide epimerase	Q5ZC51	Chloroplast	4	245	NLNSDIEVLKAIR	1	13	1xAcetyl [K10]	1.43012E-05	9.91078E-05	90.3748
						340	IIQGNLAHVINIKLAK	1	16	1xAcetyl [K13]	1.26169E-05	9.91078E-05	82.1847
						308	DVSVVAMEKYK	1	11	1xAcetyl [K9]	0.00115533	9.91078E-05	63.0485
						230	GQGFQTLKLK	1	10	1xAcetyl [K8]	0.00913311	0.000389573	57.7754
234	Cd2A2G026340.1	Thylakoid lumenal 15 kDa protein 1, chloroplastic	Q9ARP1	Chloroplast	1	97	QDFKTSILR	1	9	1xAcetyl [K4]	0.0017412	0.000204872	64.0499
235	Cd2A2G026360.1	Lecithin-cholesterol acyltransferase-like 1	Q0DZZ3	Peroxisome	1	427	LPGAEHGTIITEDWPLKR	1	18	1xAcetyl [K17]	0.00149429	0.000204872	78.8435
236	Cd2A2G026820.1	Histone H2B.5	Q94JE1	Nucleus	14	209	LVLPGELAKHAVSEGTK	1	17	1xAcetyl [K9]	1.0031E-09	9.91078E-05	72.0660
						180	LAAEAAKLAR	1	10	1xAcetyl [K7]	0.000193218	9.91078E-05	40.7577
						99	KPAEEEPATEKAEKAPAGK	2	19	1xAcetyl [K14]	1.55901E-16	9.91078E-05	16.5582
						96, 99	KPAEEEPATEKAEKAPAGK	2	19	2xAcetyl [K11; K14]	1.47834E-06	9.91078E-05	26.0719
						96	KPAEEEPATEKAEK	1	14	1xAcetyl [K11]	1.41035E-05	9.91078E-05	16.1708
						85	KPAAKKPAEEEPATEK	1	16	1xAcetyl [K5]	1.82604E-13	9.91078E-05	12.3929
						147	VLKQVHPDIGISSK	1	14	1xAcetyl [K3]	5.7265E-08	9.91078E-05	50.0200
						80	AEKKPAAKKPAEEEPATEK	2	19	1xAcetyl [K3]	2.49595E-05	9.91078E-05	11.1032
						80, 81	AEKKPAAKKPAEEEPATEK	2	19	2xAcetyl [K4; K3]	1.39698E-15	9.91078E-05	17.3110
						80, 81, 85	AEKKPAAKKPAEEEPATEK	2	19	3xAcetyl [K3; K4; K8]	3.08187E-08	9.91078E-05	25.5542
						99, 104	AEKAPAGKKPK	2	11	2xAcetyl [K3; K8]	0.00297276	0.000204872	13.1812
						144	IYIFKVLK	1	8	1xAcetyl [K5]	0.00316442	0.000204872	92.3745
						116, 120	LPAGKSAGKEGGDK	2	14	2xAcetyl [K5; K9]	0.00151521	0.000204872	22.4122
						139	SVETYKIYIFK	1	11	1xAcetyl [K6]	0.00332198	0.000204872	87.2691
						99, 104, 105	AEKAPAGKKPK	2	11	3xAcetyl [K3; K8; K9]	0.00707168	0.000297995	23.4622
						99	AEKAPAGK	1	8	1xAcetyl [K3]	0.0349402	0.00140429	9.9478
						104	APAGKKPK	1	8	1xAcetyl [K5]	0.0880126	0.00485813	13.1343
237	Cd2A2G027460.1	Isoflavone reductase-like protein	Q9FTN5	Cytoplasm	1	101	LIDAIKEAGNVK	1	12	1xAcetyl [K6]	0.0157394	0.000738192	51.8897
238	Cd2A2G027530.4	Ricin B-like lectin R40G3	Q6Z4N4	Cytoplasm	6	320	MVNNIYLNFDALHGDKDHGGVR	1	22	1xAcetyl [K16]	1.0941E-07	9.91078E-05	74.7159
						320	MVNNIYLNFDALHGDKDHGGVR	1	22	1xAcetyl [K16]; 1xOxidation [M1]	7.43332E-06	9.91078E-05	70.4529
						201	KPTYKIFCK	1	9	1xAcetyl [K5]; 1xCarbamidomethyl [C8]	0.000186609	9.91078E-05	41.9531
						205	IFCKAGGDQYSLSVR	1	15	1xAcetyl [K4]; 1xCarbamidomethyl [C3]	1.25294E-05	9.91078E-05	62.9665
						258	VKDEEGYPAMILVNKATGEALK	2	22	1xAcetyl [K15]	5.82596E-06	9.91078E-05	94.6668
						236	TDQNDESQHWIKDLK	1	15	1xAcetyl [K12]	1.40803E-06	9.91078E-05	55.8935
						265	ATGEALKHSLGQSHPVR	1	17	1xAcetyl [K7]	0.0592017	0.00315546	32.5559
239	Cd2A2G027770.2	Sphingosine-1-phosphate lyase	Q52RG7	Endoplasmic reticulum	1	243	AAQYFNIKVR	1	10	1xAcetyl [K8]	0.0463185	0.00222453	64.3415
240	Cd2A2G028370.2	GTP-binding protein SAR1A	Q9SDK4	Endoplasmic reticulum	1	63	LVQHQPTQYPTSEELSIGKIK	1	21	1xAcetyl [K19]	5.76651E-08	9.91078E-05	63.2436
241	Cd2A2G028390.1	Uncharacterized protein	A2ZRD4	Chloroplast	1	111	ALLAQSKQK	1	9	1xAcetyl [K7]	0.119106	0.00806769	25.8705
242	Cd2A2G030560.1	Protein DJ-1	Q0JPK8	Cytoplasm	1	297	EKLIALLK	1	8	1xAcetyl [K2]	0.1078	0.00637295	81.6671
243	Cd2A2G030570.1	4-methyl-5-thiazole monophosphate biosynthesis protein	Q0JPK7	Chloroplast	1	418	EKAVNIAK	1	8	1xAcetyl [K2]	0.13468	0.00947483	25.9371
244	Cd2A2G030870.1	GDSL esterase/lipase	Q5NAP3	Apoplast	1	239	SVPEIRSYVPSVVKTITMAIQR	2	22	1xAcetyl [K14]	0.129834	0.00905619	115.8340
245	Cd2A2G031280.1	Eukaryotic translation initiation factor 3 subunit L	Q5NB36	Nucleus	1	358	SPQYDQILKK	1	10	1xAcetyl [K9]	0.000151441	9.91078E-05	50.0446
246	Cd2A2G031480.1	Salt stress root protein RS1	Q0JPA6	Cell membrane	3	246	KEEEKPAEASPAAPAEEEKK	2	20	1xAcetyl [K5]	2.37422E-10	9.91078E-05	19.3360
						87	AAAVEFLKSFNKEELGR	2	17	1xAcetyl [K8]	0.000117055	9.91078E-05	84.0546
						141	NSAAATKFLDELVK	1	14	1xAcetyl [K7]	0.00336842	0.000204872	95.4292
						141	KNSAAATKFLDELVK	2	15	1xAcetyl [K8]	0.00673727	0.000297995	81.3192
247	Cd2A2G031740.6	Triose phosphate/phosphate translocator TPT, chloroplastic	Q9FTT3	Chloroplast	3	526	VAPLTHAVGNVLKR	1	14	1xAcetyl [K13]	4.75309E-07	9.91078E-05	57.3903
						483	DAIAKVGLQK	1	10	1xAcetyl [K5]	0.00154714	0.000204872	49.7342
						571	AQIEEEKR	1	8	1xAcetyl [K7]	0.039442	0.00165444	17.7630
248	Cd2B1G000290.1	Protein RETICULATA-RELATED 4, chloroplastic	Q5JK51	Chloroplast	1	179	TAAEYEKR	1	8	1xAcetyl [K7]	0.00325352	0.000204872	17.2060
249	Cd2B1G000600.8	Villin-2	Q10L71	Cytoplasm	1	176	ALEVIQHLKEK	1	11	1xAcetyl [K9]	0.000662249	9.91078E-05	58.2074
250	Cd2B1G000620.4	Uridine 5'-monophosphate synthase	Q9LDN2	Chloroplast	1	189	VTEEKAEEVR	1	10	1xAcetyl [K5]	0.000117872	9.91078E-05	22.2146
251	Cd2B1G001040.1	S-formylglutathione hydrolase	Q5JLP6	Cytoplasm	1	209	MYDYVVKELPK	1	11	1xAcetyl [K7]	0.0105579	0.000489403	74.6092
252	Cd2B1G001120.2	Tetratricopeptide repeat (TPR)-like superfamily protein	Q7XCR5	Nucleus	1	670	IEAKYVMR	1	8	1xAcetyl [K4]	0.0209886	0.000914761	45.3239
						670	IEAKYVMR	1	8	1xAcetyl [K4]; 1xOxidation [M7]	0.0386548	0.00165444	30.2351
253	Cd2B1G001830.1	Transaldolase	Q84ZL6	Chloroplast	1	272	VDSLIDKMLEK	1	11	1xAcetyl [K7]	2.32811E-05	9.91078E-05	89.0867
254	Cd2B1G002780.1	Dolichyl-diphosphooligosaccharide--protein glycosyltransferase subunit 2	Q5N7W3	Endoplasmic reticulum	3	84	FAAEKLASPASSPAEDLFHAVR	1	22	1xAcetyl [K5]	1.68802E-10	9.91078E-05	88.1475
						276	LNIPSEKVLGLAK	1	13	1xAcetyl [K7]	0.00894578	0.000389573	84.6079
						452	LDLLKDTK	1	8	1xAcetyl [K5]	0.0090078	0.000389573	56.8690
255	Cd2B1G003070.1	Fructose-bisphosphate aldolase	P17784	Cytoplasm	15	290	LNTKKPWALSFSFGR	1	15	1xAcetyl [K5]	0.000810297	9.91078E-05	85.9937
						108	VDKGTIELAGTDK	1	13	1xAcetyl [K3]	2.79003E-05	9.91078E-05	49.4075
						108	VDKGTIELAGTDKETTTQGHDDLGK	2	25	1xAcetyl [K3]	0.000504854	9.91078E-05	45.4853
						16	YAEELIKNAAYIGTPGK	1	17	1xAcetyl [K7]	5.04375E-09	9.91078E-05	76.6131
						96	TKDGKPFVDVLKEGGVLPGIK	2	21	1xAcetyl [K12]	0.000957525	9.91078E-05	86.4348
						285	TVPAAVPAIVFLSGGQSEEEATLNLNAMNKLNTK	1	34	1xAcetyl [K30]	4.00699E-05	9.91078E-05	115.8456
						96	DGKPFVDVLKEGGVLPGIK	1	19	1xAcetyl [K10]	9.08121E-07	9.91078E-05	99.1900
						319	AWAGKEENLEKAR	2	13	1xAcetyl [K11]	2.21738E-05	9.91078E-05	29.4270
						150	AVLKIGPNEPSQLAIDLNAQGLAR	1	24	1xAcetyl [K4]	1.09993E-08	9.91078E-05	97.9688
						105	EGGVLPGIKVDK	1	12	1xAcetyl [K9]	6.80116E-05	9.91078E-05	62.4524
						130	ETTTQGHDDLGKR	1	13	1xAcetyl [K12]	2.58435E-05	9.91078E-05	16.4132
						118	GTIELAGTDKETTTQGHDDLGKR	2	23	1xAcetyl [K10]	3.32288E-13	9.91078E-05	38.2702
						118	GTIELAGTDKETTTQGHDDLGK	1	22	1xAcetyl [K10]	3.45067E-07	9.91078E-05	47.3446
						40	GILAADESTGTIGKR	1	15	1xAcetyl [K14]	2.10498E-07	9.91078E-05	52.5659
						308	ALQASTLKAWAGK	1	13	1xAcetyl [K8]	1.14453E-05	9.91078E-05	70.5548
						227	ALNEHHVLLEGSLLKPNMVTPGSDAK	0	26	1xAcetyl [K15]; 1xOxidation [M18]	9.5697E-09	9.91078E-05	75.1626
						238	ALNEHHVLLEGSLLKPNMVTPGSDAKK	1	27	1xAcetyl [K26]	3.02926E-10	9.91078E-05	65.6394
						308	ALQASTLKAWAGKEENLEK	2	19	1xAcetyl [K8]	2.83021E-09	9.91078E-05	72.5744
						227	ALNEHHVLLEGSLLKPNMVTPGSDAK	0	26	1xAcetyl [K15]	1.19576E-08	9.91078E-05	75.4658
						134	CAKYYEAGAR	1	10	1xAcetyl [K3]; 1xCarbamidomethyl [C1]	0.00500186	0.000297995	25.2556
						290	KPWALSFSFGR	0	11	1xAcetyl [K1]	0.0223196	0.000914761	96.2159
						319	EENLEKAR	1	8	1xAcetyl [K6]	0.0358956	0.00140429	19.5802
						238	ALNEHHVLLEGSLLKPNMVTPGSDAKK	1	27	1xAcetyl [K26]; 1xOxidation [M18]	0.0778845	0.0043419	64.9992
256	Cd2B1G003610.2	Calreticulin	Q9SLY8	Endoplasmic reticulum	1	163	LMSGYVNQKK	1	10	1xAcetyl [K9]	0.13468	0.00947483	32.4259
257	Cd2B1G003650.2	Membrane-associated 30 kDa protein, chloroplastic	Q8S0J7	Chloroplast	2	196	LLESKIAEAK	1	10	1xAcetyl [K5]	0.000238086	9.91078E-05	49.4648
						123	QATAQVLASQKR	1	12	1xAcetyl [K11]	0.00870193	0.000389573	31.4723
258	Cd2B1G003700.1	Fructokinase-1	Q0JGZ6	Chloroplast	2	374	IVQDPSSLQDQKK	1	13	1xAcetyl [K12]	0.000164634	9.91078E-05	32.3733
						150	LGGAAAFVGKLGDDEFGR	1	18	1xAcetyl [K10]	6.32312E-07	9.91078E-05	90.1886
259	Cd2B1G003890.1	Signal recognition particle subunit SRP72	Q5N842	Nucleus	3	520	TNLEKAEQYEK	1	11	1xAcetyl [K5]	0.00104087	9.91078E-05	34.5302
						46	VADQVLKAAPGDEDAVR	1	17	1xAcetyl [K7]	0.0194672	0.000738192	53.8312
						215	EQLDLAKR	1	8	1xAcetyl [K7]	0.0439078	0.00197898	38.8442
260	Cd2B1G004430.1	PHD finger protein	Q8LJG8	Nucleus	1	704	CKDEIPVGGAGKFGR	2	15	1xAcetyl [K12]; 1xCarbamidomethyl [C1]	0.000291335	9.91078E-05	48.2468
261	Cd2B1G004680.1	Amidophosphoribosyltransferase	Q7EZF6	Chloroplast	1	485	GTTSSKIVR	1	9	1xAcetyl [K6]	0.0356544	0.00140429	21.2717
262	Cd2B1G005020.1	Fructose-1,6-bisphosphatase, cytosolic	Q0JHF8	Cytoplasm	1	232	AVATFVEKCK	1	10	1xAcetyl [K8]; 1xCarbamidomethyl [C9]	0.00190584	0.000204872	44.7453
263	Cd2B1G005060.1	Actin-7	P0C540	Cytoplasm	4	192	DLTDNLMKILTER	1	13	1xAcetyl [K8]	9.28814E-06	9.91078E-05	116.0471
						69	GILTLKYPIEHGIVNNWDDMEK	1	22	1xAcetyl [K6]; 1xOxidation [M20]	0.0017412	0.000204872	95.0337
						327	EITALAPSSMKVK	1	13	1xAcetyl [K11]	0.0285193	0.00116278	63.1657
						327, 329	EITALAPSSMKVK	1	13	2xAcetyl [K11; K13]	0.0307281	0.00133696	72.8134
264	Cd2B1G005770.1	Sedoheptulose-1,7-bisphosphatase, chloroplastic	B9F813	Chloroplast	4	331	LINYYVKEK	1	9	1xAcetyl [K7]	0.00051193	9.91078E-05	50.7019
						333	EKYTLR	1	6	1xAcetyl [K2]	0.111924	0.00719983	28.1225
						138	ATPDKNLIR	1	9	1xAcetyl [K5]	0.115466	0.00755872	39.8197
						157	TIAFKVR	1	7	1xAcetyl [K5]	0.138837	0.00995215	51.9918
265	Cd2B1G005800.1	Alpha-1,4 glucan phosphorylase	Q9AUV8	Chloroplast	15	755	LVNDVGAVVNNDPDVNKYLK	1	20	1xAcetyl [K17]	0.000152498	9.91078E-05	77.9520
						643	KFADDEKLHAEWASAK	2	16	1xAcetyl [K7]	0.000246517	9.91078E-05	48.8499
						652	LHAEWASAKLASK	1	13	1xAcetyl [K9]	2.23287E-05	9.91078E-05	49.9206
						540	IDSMKVLDSSNPQKPVVR	1	18	1xAcetyl [K5]	6.08432E-05	9.91078E-05	55.4270
						549	VLDSSNPQKPVVR	0	13	1xAcetyl [K9]	0.000379535	9.91078E-05	40.6781
						497	TVSYTNHTVLPEALEKWSQIVMR	1	23	1xAcetyl [K16]	1.13659E-05	9.91078E-05	111.9518
						403	AQQICAVLYPGDATEEGKLLR	1	21	1xAcetyl [K18]; 1xCarbamidomethyl [C5]	1.07326E-06	9.91078E-05	85.6136
						643	FADDEKLHAEWASAK	1	15	1xAcetyl [K6]	3.60968E-05	9.91078E-05	56.0108
						618	FCNPELSELVTKWLK	1	15	1xAcetyl [K12]; 1xCarbamidomethyl [C2]	2.98628E-06	9.91078E-05	118.1122
						857	FEEAKQLIR	1	9	1xAcetyl [K5]	0.000745398	9.91078E-05	55.3923
						347	ALAYDVPIPGYKTK	1	14	1xAcetyl [K12]	0.000201458	9.91078E-05	77.7667
						211	ALTNAVGNLGITGAYAEAVKK	1	21	1xAcetyl [K20]	0.000297482	9.91078E-05	83.8062
						436	ASGKWAEFPTK	1	11	1xAcetyl [K4]	0.00233128	0.000204872	58.1102
						734	AFATYTNAKR	1	10	1xAcetyl [K9]	0.00186652	0.000204872	33.1718
						535	EMEGKIDSMK	1	10	1xAcetyl [K5]	0.0137177	0.00067052	39.9774
						279	YGLFKQR	1	7	1xAcetyl [K5]	0.0576606	0.00299771	49.2372
266	Cd2B1G005870.1	SOUL heme-binding family protein	Q8LQ41	Nucleus	4	135	VTMQFLLPSKYTK	1	13	1xAcetyl [K10]; 1xOxidation [M3]	2.98628E-06	9.91078E-05	74.2513
						193	DGFAIKGPFVLAR	1	13	1xAcetyl [K6]	0.000685693	9.91078E-05	99.5760
						187	AALEKDGFAIK	1	11	1xAcetyl [K5]	0.000253477	9.91078E-05	62.0123
						135	VTMQFLLPSKYTK	1	13	1xAcetyl [K10]	0.00768378	0.000389573	90.6780
						172	FSGVASDKAVR	1	11	1xAcetyl [K8]	0.0366287	0.00148774	34.9820
267	Cd2B1G005990.1	Lipid-transfer protein	B7E7Z1	Cell membrane	1	40	VALKLAPCAAATQNPR	1	16	1xAcetyl [K4]; 1xCarbamidomethyl [C8]	0.000351564	9.91078E-05	61.5237
268	Cd2B1G006430.1	30S ribosomal protein S8, chloroplastic	A3BHP2	Chloroplast	3	12	VSVLNDALKSMYNAEK	1	16	1xAcetyl [K9]	0.000207146	9.91078E-05	89.3403
						71	LNKCGVISPR	1	10	1xAcetyl [K3]; 1xCarbamidomethyl [C4]	0.0104853	0.000489403	41.4800
						19	SMYNAEKR	1	8	1xAcetyl [K7]; 1xOxidation [M2]	0.0169739	0.000738192	15.0709
						19	SMYNAEKR	1	8	1xAcetyl [K7]	0.069744	0.00406662	20.6441
269	Cd2B1G006500.1	UDP-glucuronate decarboxylase	A3AGL5	Golgi apparatus	1	206	SCYDEGKR	1	8	1xAcetyl [K7]; 1xCarbamidomethyl [C2]	0.0287136	0.00116278	15.3183
270	Cd2B1G006640.1	Respiratory burst oxidase-like protein H	Q8S1T0	Cell membrane	1	205	FLDKTSGGK	1	9	1xAcetyl [K4]	0.0133453	0.00067052	28.6782
271	Cd2B1G006690.1	Zinc finger CCCH domain-containing protein 11	Q0JHZ2	Nucleus	1	180	YFLDAVEKK	1	9	1xAcetyl [K9]	0.00789928	0.000389573	63.6149
272	Cd2B1G006700.1	40S ribosomal protein S23	Q8L4F2	Nucleus	2	161	IGIEAKQPNSAIR	1	13	1xAcetyl [K6]	0.000604976	9.91078E-05	49.3697
						155	GIVLEKIGIEAK	1	12	1xAcetyl [K6]	2.90427E-06	9.91078E-05	81.2409
273	Cd2B1G006710.1	Nuclear transcription factor Y subunit B-3	Q60EQ4	Nucleus	1	189	NYLQKYR	1	7	1xAcetyl [K5]	0.132238	0.00919612	38.2362
274	Cd2B1G006940.1	Metal-nicotianamine transporter YSL18	Q941V3	Cell membrane	1	533	IYQAPMAKVYR	1	11	1xAcetyl [K8]	0.11475	0.00748658	74.0152
275	Cd2B1G007140.2	Succinate dehydrogenase subunit 5, mitochondrial	Q0JDA2	Mitochondrion	1	110	ATEDKAGQETLK	1	12	1xAcetyl [K5]	0.000480851	9.91078E-05	21.3387
276	Cd2B1G007290.1	Non-specific lipid-transfer protein	Q53MW2	Cell wall	1	97	TICGCLKTVASR	1	12	1xAcetyl [K7]; 2xCarbamidomethyl [C3; C5]	0.000912018	9.91078E-05	53.5749
277	Cd2B1G007460.2	40S ribosomal protein S3a	Q6K8B8	Nucleus	7	272	LMEVHGDYKEDVGVK	1	15	1xAcetyl [K9]	9.75195E-06	9.91078E-05	49.9680
						223	ELVSKFIPEVIGK	1	13	1xAcetyl [K5]	6.9932E-05	9.91078E-05	97.7273
						272	LMEVHGDYKEDVGVK	1	15	1xAcetyl [K9]; 1xOxidation [M2]	0.00266016	0.000204872	40.9088
						98	IASEGLKHR	1	9	1xAcetyl [K7]	0.00562721	0.000297995	18.2618
						180	LFCIGFTKR	1	9	1xAcetyl [K8]; 1xCarbamidomethyl [C3]	0.00697449	0.000297995	78.7867
						62	TVDPFSKK	1	8	1xAcetyl [K7]	0.0381383	0.00165444	44.2000
						81	NIGKTLVSR	1	9	1xAcetyl [K4]	0.0427479	0.00197898	41.5238
						69	DWYDIKAPSVFSVR	1	14	1xAcetyl [K6]	0.0944111	0.00519702	100.7864
278	Cd2B1G007580.1	Phosphoglycerate mutase (2,3-diphosphoglycerate-independent)	Q0JI89	Cytoplasm	9	395	SGYFDESKEEYVEVPSDSGITFNVKPK	1	27	1xAcetyl [K25]	5.1691E-11	9.91078E-05	82.4103
						233	RGWDAQVLGEAPHKFK	2	16	1xAcetyl [K14]	1.44779E-06	9.91078E-05	60.3707
						415	DAILSGKFDQIR	1	12	1xAcetyl [K7]	0.000364013	9.91078E-05	77.9539
						191	EKGIDAQIASGGGR	1	14	1xAcetyl [K2]	0.00117968	9.91078E-05	39.2546
						488	AGKPLLDKSGAIQILTSHTLQPVPVAIGGPGLHPGVK	1	37	1xAcetyl [K8]	7.72488E-08	9.91078E-05	100.0909
						301	ALEYADFDKFDR	1	12	1xAcetyl [K9]	0.00013548	9.91078E-05	78.0145
						233	GWDAQVLGEAPHKFK	1	15	1xAcetyl [K13]	3.1354E-06	9.91078E-05	69.0081
						219	YENDWGVVKR	1	10	1xAcetyl [K9]	0.00655329	0.000297995	52.5326
						406	AVEIAEKAR	1	9	1xAcetyl [K7]	0.0376286	0.00157556	32.7322
						242	SAVEAVKTLR	1	10	1xAcetyl [K7]	0.0546913	0.00299771	48.4006
279	Cd2B1G008210.1	PsbP domain-containing protein 6, chloroplastic	Q5VQX1	Chloroplast	1	158	FEDEKQGK	1	8	1xAcetyl [K5]	0.133862	0.00947483	16.2422
280	Cd2B1G009040.1	4-hydroxy-tetrahydrodipicolinate synthase	Q0JEK1	Chloroplast	2	83	LITAVKTPYLPDGR	1	14	1xAcetyl [K6]	7.75037E-06	9.91078E-05	75.3300
						339	LPYVPLPLEKR	1	11	1xAcetyl [K10]	0.00101938	9.91078E-05	92.1887
281	Cd2B1G009130.1	Zinc-metallopeptidase, peroxisomal-like	Q5ZCF2	Peroxisome	1	444	IFWESKK	1	7	1xAcetyl [K6]	0.138837	0.00995215	54.3068
282	Cd2B1G010220.1	Long-chain-fatty-acid-CoA ligase	Q0JJ42	Peroxisome	1	599	LAPYKIPTR	1	9	1xAcetyl [K5]	0.0307281	0.00133696	52.0381
283	Cd2B1G010290.1	Aspartate aminotransferase	Q5Z7I8	Mitochondrion	1	431	LTLFDALKAR	1	10	1xAcetyl [K8]	0.00285145	0.000204872	93.9035
284	Cd2B1G010820.8	3-hydroxyisobutyryl-CoA hydrolase-like protein 5	Q5JMX9	Peroxisome	2	302	ALSIDKDNTPK	1	11	1xAcetyl [K6]	0.129041	0.00905619	39.1493
						53	LVILKGAGR	1	9	1xAcetyl [K5]	0.137161	0.00976608	55.0354
285	Cd2B1G010990.1	50S ribosomal protein L13	Q94J17	Chloroplast	1	206	IETFDQLQKR	1	10	1xAcetyl [K9]	8.15053E-05	9.91078E-05	53.5676
286	Cd2B1G011420.1	Elongation factor 2	Q7XTK1	Cytoplasm	23	628	ILSEEFGWDKDLAK	1	14	1xAcetyl [K10]	9.87242E-07	9.91078E-05	83.6988
						632	ILSEEFGWDKDLAKK	2	15	1xAcetyl [K14]	1.17105E-08	9.91078E-05	71.4335
						471	NATLTNEKEVDACPIR	1	16	1xAcetyl [K8]; 1xCarbamidomethyl [C13]	1.32957E-07	9.91078E-05	51.9048
						382	NCDPEGPLMLYVSKMIPASDK	1	21	1xAcetyl [K14]; 1xCarbamidomethyl [C2]	3.74513E-08	9.91078E-05	114.2808
						232	MYASKFGVDESK	1	12	1xAcetyl [K5]; 1xOxidation [M1]	2.58435E-05	9.91078E-05	44.8700
						232	MYASKFGVDESK	1	12	1xAcetyl [K5]	5.11247E-05	9.91078E-05	52.0660
						255	LWGENFFDPSTKK	1	13	1xAcetyl [K12]	1.03825E-05	9.91078E-05	87.3809
						300	LWPMLQKLNVTMK	1	13	1xAcetyl [K7]	1.56301E-06	9.91078E-05	107.3179
						300	LWPMLQKLNVTMK	1	13	1xAcetyl [K7]; 1xOxidation [M]	2.10846E-06	9.91078E-05	99.4799
						300	LWPMLQKLNVTMK	1	13	1xAcetyl [K7]; 2xOxidation [M4; M12]	0.000374288	9.91078E-05	85.6174
						722	VIYASQLTAKPR	0	12	1xAcetyl [K10]	3.78993E-05	9.91078E-05	54.9764
						496	VAVQCKVASDLPK	1	13	1xAcetyl [K6]; 1xCarbamidomethyl [C5]	6.56851E-05	9.91078E-05	58.3752
						260	WTTKNTGSPTCK	1	12	1xAcetyl [K4]; 1xCarbamidomethyl [C11]	2.36075E-05	9.91078E-05	23.8328
						239	FGVDESKMMER	1	11	1xAcetyl [K7]; 1xOxidation [M9]	0.0010265	9.91078E-05	46.0503
						239	FGVDESKMMER	1	11	1xAcetyl [K7]	0.00015039	9.91078E-05	56.2982
						482	AMKFSVSPVVR	1	11	1xAcetyl [K3]	0.00200084	0.000204872	69.9698
						293	DKLWPMLQK	1	9	1xAcetyl [K2]	0.00264175	0.000204872	83.1893
						306	LNVTMKSDEK	1	10	1xAcetyl [K6]	0.00218998	0.000204872	35.4471
						310	SDEKELMGK	1	9	1xAcetyl [K4]	0.00400649	0.000297995	30.1992
						3	MVKFTAEELR	1	10	1xAcetyl [K3]; 1xMet-loss [N-Term]	0.00607271	0.000297995	53.8483
						571	ETVLEKSCR	1	9	1xAcetyl [K6]; 1xCarbamidomethyl [C8]	0.00594784	0.000297995	30.0654
						382	NCDPEGPLMLYVSKMIPASDK	1	21	1xAcetyl [K14]; 1xCarbamidomethyl [C2]; 2xOxidation [M9; M15]	0.00620019	0.000297995	85.5663
						842	EQMTPLSEFEDKL	1	13	1xAcetyl [K12]	0.004933	0.000297995	107.9571
						427	DLYVKSVQR	1	9	1xAcetyl [K5]	0.00768378	0.000389573	46.7440
						310	SDEKELMGK	1	9	1xAcetyl [K4]; 1xOxidation [M7]	0.00951951	0.000389573	18.4680
						482	AMKFSVSPVVR	1	11	1xAcetyl [K3]; 1xOxidation [M2]	0.0122026	0.000584114	59.4372
						159	IRPVLTVNKMDR	1	12	1xAcetyl [K9]; 1xOxidation [M10]	0.0120356	0.000584114	43.5154
						408	VATGMKVR	1	8	1xAcetyl [K6]; 1xOxidation [M5]	0.0185561	0.000738192	15.3868
						438	TVIWMGKK	1	8	1xAcetyl [K7]	0.0248928	0.00100053	58.4050
						408	VATGMKVR	1	8	1xAcetyl [K6]	0.0279443	0.00116278	23.8658
						300	DKLWPMLQKLNVTMK	2	15	1xAcetyl [K9]; 1xOxidation [M6]	0.0320021	0.00133696	87.4094
						438	TVIWMGKK	1	8	1xAcetyl [K7]; 1xOxidation [M5]	0.0488552	0.00261905	44.3633
						722	RVIYASQLTAKPR	1	13	1xAcetyl [K11]	0.0546913	0.00299771	44.4739
						382	NCDPEGPLMLYVSKMIPASDK	1	21	1xAcetyl [K14]; 1xCarbamidomethyl [C2]; 1xOxidation [M15]	0.0546913	0.00299771	96.4180
						3	MVKFTAEELRR	2	11	1xAcetyl [K3]; 1xMet-loss [N-Term]	0.0783897	0.0043419	42.7147
						389	MIPASDKGR	1	9	1xAcetyl [K7]; 1xOxidation [M1]	0.0874509	0.00485813	18.4198
						293	DKLWPMLQK	1	9	1xAcetyl [K2]; 1xOxidation [M6]	0.0908706	0.00498979	70.5823
						389	MIPASDKGR	1	9	1xAcetyl [K7]	0.105789	0.0062989	22.7405
287	Cd2B1G012020.3	HVA22-like protein f	B9EZI3	Chloroplast	1	677	YIEAHGPEALDKIIR	1	15	1xAcetyl [K12]	5.51037E-06	9.91078E-05	71.6897
288	Cd2B1G012570.1	Alliin lyase	Q942G1	Vacuole	1	161	IFQSVQLENKIR	1	12	1xAcetyl [K10]	2.12667E-05	9.91078E-05	71.4571
289	Cd2B1G014160.6	Caffeoylshikimate esterase	A2WTX4	Chloroplast	1	342	TAFELVKATK	1	10	1xAcetyl [K7]	0.00763082	0.000389573	61.2227
290	Cd2B1G015390.1	Eukaryotic translation initiation factor 3 subunit 10	B9EYE4	Nucleus	1	585	QLSEKSPSSGDQR	1	13	1xAcetyl [K5]	8.03784E-05	9.91078E-05	18.4390
291	Cd2B1G015670.2	GTP-binding nuclear protein Ran-2	Q7GD79	Nucleus	5	101	KYEPTIGVEVHPLDFSTNCGKIR	2	23	1xAcetyl [K21]; 1xCarbamidomethyl [C19]	4.80386E-09	9.91078E-05	73.9761
						80	HLTGEFEKK	1	9	1xAcetyl [K8]	0.000424238	9.91078E-05	24.8722
						202	SNYNFEKPFLYLAR	0	14	1xAcetyl [K7]	3.91132E-07	9.91078E-05	101.1171
						114	FYCWDTAGQEKFGGLR	1	16	1xAcetyl [K11]; 1xCarbamidomethyl [C3]	5.12291E-08	9.91078E-05	82.9527
						142	LTYKNVPTWHR	1	11	1xAcetyl [K4]	0.0141977	0.00067052	52.5678
292	Cd2B1G016040.1	Aspartic protease	Q5VPI4	Vacuole	1	290	DGGEIVFGGADEKHYK	1	16	1xAcetyl [K13]	0.0397079	0.00181447	52.0019
293	Cd2B1G017490.1	Chlorophyll a-b binding protein, chloroplastic	Q0JJS4	Chloroplast	1	215	NGVKFGESVWFK	1	12	1xAcetyl [K4]	0.14053	0.00995215	81.9086
294	Cd2B1G018040.3	Serine/threonine-protein phosphatase 6 regulatory subunit 2	B9EXR9	Cytoplasm	1	657	DKAQVEQLLR	1	10	1xAcetyl [K2]	0.00429425	0.000297995	68.8154
295	Cd2B1G018250.1	Protein ROOT HAIR DEFECTIVE 3	Q0JLS6	Endoplasmic reticulum	3	741	IPEEKTLITPVQCK	1	14	1xAcetyl [K5]; 1xCarbamidomethyl [C13]	3.95158E-05	9.91078E-05	64.5601
						623	ELLAKLENHGR	1	11	1xAcetyl [K5]	0.000899418	9.91078E-05	55.2570
						497	ALEKEGFAVAAR	1	12	1xAcetyl [K4]	6.34382E-05	9.91078E-05	56.7479
296	Cd2B1G018390.1	Carbamoyl-phosphate synthase large chain, chloroplastic	B9EXM2	Chloroplast	4	526	IHAIYAAFKK	1	10	1xAcetyl [K9]	0.000295419	9.91078E-05	52.9105
						479	TFQESFQKAVR	1	11	1xAcetyl [K8]	0.000171655	9.91078E-05	55.2934
						575	DDFYQVKR	1	8	1xAcetyl [K7]	0.0117084	0.000584114	44.0498
						609	LALGVAPTYKR	1	11	1xAcetyl [K10]	0.0407885	0.00181447	60.6084
297	Cd2B1G018780.3	Vacuolar processing enzyme 3	Q7F1B4	Vacuole	1	115	HQADVCHAYQIMKK	1	14	1xAcetyl [K13]; 1xCarbamidomethyl [C6]	1.94266E-05	9.91078E-05	36.3612
298	Cd2B1G020830.1	Glutathione transferase	Q0DVE0	Cytoplasm	2	143	VVNESLEKLSK	1	11	1xAcetyl [K8]	0.000477517	9.91078E-05	48.5241
						73	AISKYVLR	1	8	1xAcetyl [K4]	0.0407885	0.00181447	53.4104
299	Cd2B1G021110.1	Protein translocase subunit SecA	Q657P0	Chloroplast	1	363	TPLIISGLAEKPSDR	0	15	1xAcetyl [K11]	2.63457E-06	9.91078E-05	79.2657
300	Cd2B1G021300.1	Non-specific lipid-transfer protein	Q53MW2	Cell wall	2	64	SLNAAAKTPADR	1	12	1xAcetyl [K7]	0.0010928	9.91078E-05	26.4337
						77	TACNCLKSAASR	1	12	1xAcetyl [K7]; 2xCarbamidomethyl [C3; C5]	3.60968E-05	9.91078E-05	26.8323
301	Cd2B1G021970.1	Plasma membrane Na+/H+ transporter Salt overly sensitive 1	B9GEH8	Cell membrane	1	747	NPPMVKMPR	1	9	1xAcetyl [K6]	0.0962277	0.00519702	49.4718
302	Cd2B1G023100.1	2-methyl-6-phytyl-1,4-hydroquinone methyltransferase 2, chloroplastic	Q2QM69	Chloroplast	1	160	HVDPENVTLLDQSPHQLEKAK	1	21	1xAcetyl [K19]	2.25757E-11	9.91078E-05	57.4313
303	Cd2B1G023520.1	26S proteasome non-ATPase regulatory subunit 11	Q7X5X9	Nucleus	2	303	SLKYFETALR	1	10	1xAcetyl [K3]	0.00768378	0.000389573	75.9989
						299	AVADAYSKR	1	9	1xAcetyl [K8]	0.0383957	0.00165444	21.8568
304	Cd2B1G024450.2	Structural maintenance of chromosomes protein	Q6Z6I4	Nucleus	1	1150	IEKYIGVK	1	8	1xAcetyl [K3]	0.00926015	0.000389573	45.9107
305	Cd2B1G024890.1	DnaK-type molecular chaperone HSP70	Q0IQW2	Cytoplasm	14	252	MVNHFVQEFKR	1	11	1xAcetyl [K10]	0.000129938	9.91078E-05	55.3866
						252	MVNHFVQEFKR	1	11	1xAcetyl [K10]; 1xOxidation [M1]	0.000856671	9.91078E-05	49.7744
						334	MDKSTVHDVVLVGGSTR	1	17	1xAcetyl [K3]	1.45071E-09	9.91078E-05	57.4693
						567	IASKLPAEDKK	2	11	1xAcetyl [K4]	0.000653097	9.91078E-05	23.1190
						191	IINEPTAAAIAYGLDKK	1	17	1xAcetyl [K16]	1.08651E-07	9.91078E-05	81.6951
						104	VIAGPGEKPMIVVQHK	0	16	1xAcetyl [K8]	9.14465E-07	9.91078E-05	59.4558
						104	VIAGPGEKPMIVVQHK	0	16	1xAcetyl [K8]; 1xOxidation [M10]	1.32252E-06	9.91078E-05	51.8490
						74	NQVAMNPINTVFDAKR	1	16	1xAcetyl [K15]	2.38206E-08	9.91078E-05	85.5946
						74	NQVAMNPINTVFDAKR	1	16	1xAcetyl [K15]; 1xOxidation [M5]	2.77629E-08	9.91078E-05	76.8566
						563	NTIKDEKIASK	2	11	1xAcetyl [K7]	0.000291335	9.91078E-05	19.4272
						91	FSDSSVQSDIKLWPFK	1	16	1xAcetyl [K11]	1.2422E-06	9.91078E-05	101.3954
						325	CMEPVEKCLR	1	10	1xAcetyl [K7]; 2xCarbamidomethyl [C1; C8]	0.000912018	9.91078E-05	46.8993
						325	CMEPVEKCLR	1	10	1xAcetyl [K7]; 2xCarbamidomethyl [C1; C8]; 1xOxidation [M2]	0.000827386	9.91078E-05	35.5538
						334	MDKSTVHDVVLVGGSTR	1	17	1xAcetyl [K3]; 1xOxidation [M1]	0.00177789	0.000204872	48.5799
						513	ITITNDKGR	1	9	1xAcetyl [K7]	0.00273509	0.000204872	27.3851
						567	IASKLPAEDK	1	10	1xAcetyl [K4]	0.0066908	0.000297995	32.2980
						523	EEIEKMVQDAEK	1	12	1xAcetyl [K5]	0.00763082	0.000389573	57.1648
						325	KCMEPVEKCLR	2	11	1xAcetyl [K8]; 2xCarbamidomethyl [C2; C9]	0.0313588	0.00133696	33.8723
						429	NTTIPTKK	1	8	1xAcetyl [K7]	0.032438	0.00140429	23.1261
						96	LWPFKVIAGPGEKPMIVVQHK	1	21	1xAcetyl [K5]; 1xOxidation [M15]	0.0430351	0.00197898	88.1142
						573	LPAEDKK	1	7	1xAcetyl [K6]	0.069744	0.00406662	17.1839
306	Cd2B1G024940.1	Importin subunit beta-1	Q0IMH7	Nucleus	1	170	GPPDYFKNR	1	9	1xAcetyl [K7]	0.0511829	0.00261905	42.6594
307	Cd2B1G024950.1	Importin subunit beta-1	Q0IMH7	Nucleus	1	64	LAGLILKNALDAK	1	13	1xAcetyl [K7]	3.81641E-05	9.91078E-05	88.6289
308	Cd2B1G025080.2	Diaminopimelate epimerase, chloroplastic	Q2QNF7	Chloroplast	1	132	VTPEEAVKLCDR	1	12	1xAcetyl [K8]; 1xCarbamidomethyl [C10]	0.000464408	9.91078E-05	51.7832
309	Cd2B1G025150.6	ATP-citrate synthase alpha chain protein 3	Q2QNG7	Mitochondrion	2	256	VLSPSESFIHELDEKTSASLK	1	21	1xAcetyl [K15]	3.46334E-09	9.91078E-05	94.7839
						387	RGGPNYQTGLAKMR	2	14	1xAcetyl [K12]	0.000815954	9.91078E-05	40.0044
						387	GGPNYQTGLAKMR	1	13	1xAcetyl [K11]	0.00233128	0.000204872	50.5065
						387	GGPNYQTGLAKMR	1	13	1xAcetyl [K11]; 1xOxidation [M12]	0.0077371	0.000389573	34.2765
310	Cd2B1G025810.1	Nucleoside diphosphate kinase	B9FLX9	Mitochondrion	2	108	GLKLFQCPK	1	9	1xAcetyl [K3]; 1xCarbamidomethyl [C7]	0.107126	0.0062989	65.4267
						127	DKPFFPK	0	7	1xAcetyl [K2]	0.106456	0.0062989	60.8099
311	Cd2B1G025940.1	Riboflavin synthase alpha subunit	Q2QP59	Chloroplast	1	245	YVQKLLAGR	1	9	1xAcetyl [K4]	0.00406246	0.000297995	50.3805
312	Cd2B1G026310.2	Uncharacterized protein	Q7G649	Nucleus	1	36	SLSEKVLALR	1	10	1xAcetyl [K5]	0.0857854	0.00479116	74.9774
313	Cd2B1G027990.1	Ricin B-like lectin R40G3	Q6Z4N4	Cytoplasm	4	126	VMWDKDDDATSGPIR	1	15	1xAcetyl [K5]	0.000289315	9.91078E-05	62.4179
						79	VWEKDDSWGDGFALVNSDTNQAIK	1	24	1xAcetyl [K4]	1.84723E-06	9.91078E-05	94.1970
						34	GVAGQVNPLAKR	1	12	1xAcetyl [K11]	0.0015688	0.000204872	47.9052
						59	NYVLCIKNDSVVLVPSSTQDVHK	1	23	1xAcetyl [K7]; 1xCarbamidomethyl [C5]	0.10916	0.00651975	84.9740
314	Cd2B1G028180.1	Cinnamoyl CoA reductase-like 2a	Q5QM39	Golgi apparatus	3	182	TLAEEAAWKFAR	1	12	1xAcetyl [K9]	0.000228347	9.91078E-05	78.4016
						122	GTLNVLSSCKK	1	11	1xAcetyl [K10]; 1xCarbamidomethyl [C9]	0.00558836	0.000297995	48.2354
						324	ETIESLKEK	1	9	1xAcetyl [K7]	0.0211325	0.000914761	39.6138
315	Cd2B1G028300.1	Protein transport protein Sec24-like CEF	A0A0P0Y9Y8	Nucleus	1	637	AAFLAIKSTGGK	1	12	1xAcetyl [K7]	0.0644819	0.00377844	62.5266
316	Cd2B1G028320.3	Beta-galactosidase 15	Q0INM3	Cell wall	1	127	FDLVKFAK	1	8	1xAcetyl [K5]	0.0255801	0.00116278	78.7693
317	Cd2B1G028500.2	Chloroplast stem-loop binding protein of 41 kDa b, chloroplastic	Q2QSR7	Chloroplast	1	778	EADFTTDDMILDKK	1	14	1xAcetyl [K13]	7.49735E-05	9.91078E-05	73.2788
318	Cd2B1G028810.1	Ribulose bisphosphate carboxylase small subunit	P18566	Chloroplast	3	161	YWTMWKLPMFGCTDATQVLK	1	20	1xAcetyl [K6]; 1xCarbamidomethyl [C12]; 1xOxidation [M]	2.19115E-08	9.91078E-05	113.1392
						128	SKWIPCLEFSTVGFVYR	1	17	1xAcetyl [K2]; 1xCarbamidomethyl [C6]	6.34382E-05	9.91078E-05	111.5103
						181	ELEDVKAAYPNCFIR	1	15	1xAcetyl [K6]; 1xCarbamidomethyl [C12]	0.0024645	0.000204872	78.2701
						161	YWTMWKLPMFGCTDATQVLK	1	20	1xAcetyl [K6]; 1xCarbamidomethyl [C12]; 2xOxidation [M4; M9]	0.00218998	0.000204872	105.4511
319	Cd2B1G028850.1	Ribulose bisphosphate carboxylase small subunit	P18566	Chloroplast	4	131	LPMFGCTDATQVLKELEEVK	1	20	1xAcetyl [K14]; 1xCarbamidomethyl [C6]	4.89896E-14	9.91078E-05	115.2091
						131	LPMFGCTDATQVLKELEEVK	1	20	1xAcetyl [K14]; 1xCarbamidomethyl [C6]; 1xOxidation [M3]	5.11634E-13	9.91078E-05	110.2028
						102	KFETLSYLPPLSTEDLLK	1	18	1xAcetyl [K1]	6.52554E-09	9.91078E-05	108.7915
						137	ELEEVKAAYPNCFIR	1	15	1xAcetyl [K6]; 1xCarbamidomethyl [C12]	1.57134E-07	9.91078E-05	77.9253
						165	QVQCISFIAYKPDGN	0	15	1xAcetyl [K11]; 1xCarbamidomethyl [C4]	0.00722	0.000389573	87.6271
320	Cd2B1G029310.1	Isoflavone reductase	Q2QUF6	Cytoplasm	1	276	TVYLRPAENILTQNEVIKK	1	19	1xAcetyl [K18]	2.29592E-05	9.91078E-05	74.2493
321	Cd2B1G029630.1	Adenylate kinase 4	Q08480	Chloroplast	7	161	LDEMLAKQGANVDK	1	14	1xAcetyl [K7]	5.24829E-06	9.91078E-05	49.4756
						161	LDEMLAKQGANVDK	1	14	1xAcetyl [K7]; 1xOxidation [M4]	9.33764E-07	9.91078E-05	38.8854
						228	RDDTAEVLKSR	2	11	1xAcetyl [K9]	6.9932E-05	9.91078E-05	28.0377
						199	TYHTKFAPPK	1	10	1xAcetyl [K5]	0.00074023	9.91078E-05	32.5063
						228	DDTAEVLKSR	1	10	1xAcetyl [K8]	0.000262453	9.91078E-05	38.9477
						101	AAVAAKTPLGIK	1	12	1xAcetyl [K6]	9.43349E-05	9.91078E-05	56.0529
						138	KPSCQKGFILDGFPR	1	15	1xAcetyl [K6]; 1xCarbamidomethyl [C4]	0.00965188	0.000389573	74.2050
						154	TVTQAQKLDEMLAK	1	14	1xAcetyl [K7]; 1xOxidation [M11]	0.0232525	0.000914761	51.4969
						107	TPLGIKAK	1	8	1xAcetyl [K6]	0.0242235	0.00100053	35.4796
322	Cd2B1G029810.1	Chaperone protein ClpC2, chloroplastic	Q2QVG9	Chloroplast	9	647	NPNRPIASFIFAGPTGVGKSELAK	1	24	1xAcetyl [K19]	0.00137468	9.91078E-05	88.2617
						681	HTVSKLIGSPPGYVGYTEGGQLTEAVR	1	27	1xAcetyl [K5]	4.59976E-10	9.91078E-05	76.9065
						879	LLEDSLAEKMLAGEVK	1	16	1xAcetyl [K9]	3.85724E-07	9.91078E-05	96.8460
						480	FLPDKAIDLIDEAGSR	1	16	1xAcetyl [K5]	0.000110714	9.91078E-05	101.8415
						528	GQDFEKAGELR	1	11	1xAcetyl [K6]	0.00118792	9.91078E-05	42.7147
						549	AQITALIDKSK	1	11	1xAcetyl [K9]	0.00323102	0.000204872	60.8766
						153	VEVEKIIGR	1	9	1xAcetyl [K5]	0.0054734	0.000297995	57.9796
						416	HIEKDPALER	1	10	1xAcetyl [K4]	0.00507168	0.000297995	26.8920
						96	FTEKAIK	1	7	1xAcetyl [K4]	0.0624008	0.00355227	29.3372
323	Cd2B1G029960.1	Glutathione S-transferase	O82451	Cytoplasm	1	142	LSHNESLQLVQHYTDKGFR	1	19	1xAcetyl [K16]	0.000193218	9.91078E-05	64.8115
324	Cd2B1G030500.1	Thiamine biosynthetic bifunctional enzyme, chloroplastic	Q2QWK9	Chloroplast	1	435	IIGVSCKTPAQADQAWK	1	17	1xAcetyl [K7]; 1xCarbamidomethyl [C6]	2.98628E-06	9.91078E-05	63.4376
325	Cd2B1G030560.1	Photosystem I reaction center subunit N, chloroplastic	Q0IPL2	Chloroplast	1	214	AYTVEFGSCQFPYNFTGCQDLAKQK	1	25	1xAcetyl [K23]; 2xCarbamidomethyl [C9; C18]	1.92673E-10	9.91078E-05	91.6276
326	Cd2B1G030840.2	L-ascorbate peroxidase 6	P0C0L1	Chloroplast	2	264	FDNSYFKDIK	1	10	1xAcetyl [K7]	0.00258728	0.000204872	65.8488
						320	LSNLGAKFDPPK	1	12	1xAcetyl [K7]	0.0283264	0.00116278	63.0289
327	Cd2B1G031380.1	60S ribosomal protein L3	P35684	Cytoplasm	10	359	LALEEIKLK	1	9	1xAcetyl [K7]	0.000856671	9.91078E-05	73.6703
						200	VDYGYKFFEK	1	10	1xAcetyl [K6]	0.000177734	9.91078E-05	73.6086
						136	YALKYDTDAGK	1	11	1xAcetyl [K4]	0.00116339	9.91078E-05	41.7645
						136	YALKYDTDAGKK	2	12	1xAcetyl [K4]	0.000108426	9.91078E-05	31.8400
						348	QSLLKQTSR	1	9	1xAcetyl [K5]	0.00122142	9.91078E-05	30.9078
						368	FIDTSSKFGHGR	1	12	1xAcetyl [K7]	1.95623E-05	9.91078E-05	42.1669
						204	FFEKEVPVDAVFQK	1	14	1xAcetyl [K4]	1.22503E-06	9.91078E-05	90.2011
						361	LKFIDTSSK	1	9	1xAcetyl [K2]	0.00291148	0.000204872	53.3323
						380	FQTTEEKQR	1	9	1xAcetyl [K7]	0.00253393	0.000204872	18.8968
						152	EIQLQLEKMK	1	10	1xAcetyl [K8]	0.00152578	0.000204872	68.8790
						152	EIQLQLEKMK	1	10	1xAcetyl [K8]; 1xOxidation [M9]	0.00307776	0.000204872	56.9774
						62	EVEKPGSK	0	8	1xAcetyl [K4]	0.0469406	0.00230462	16.8153
328	Cd2B1G031940.1	ACT domain-containing protein ACR12	Q2QXL3	Chloroplast	2	157	LGALLDTMKALK	1	12	1xAcetyl [K9]	0.00435423	0.000297995	89.2105
						294	DKFHVSYR	1	8	1xAcetyl [K2]	0.0101297	0.000389573	39.9150
329	Cd2B1G032340.7	Pyruvate kinase 1, cytosolic	Q2RAK2	Cytoplasm	1	381	VFNQDLYYKLTVK	1	13	1xAcetyl [K9]	5.67518E-05	9.91078E-05	84.2429
330	Cd2B1G032420.1	Non-reducing end alpha-L-arabinofuranosidase	Q0IUW0	Cell wall	1	351	GSAESKWGSVR	1	11	1xAcetyl [K6]	0.0968401	0.00519702	38.7027
331	Cd2B1G032700.5	Apyrase 1	B9GBL8	Nucleus	1	141	LIGDEKSEQILEAVR	1	15	1xAcetyl [K6]	7.72488E-08	9.91078E-05	83.3478
332	Cd2B1G032910.1	H/ACA ribonucleoprotein complex subunit 4	Q8H5T5	Nucleus	1	76	KWGLGPVALKK	2	11	1xAcetyl [K10]	8.36718E-06	9.91078E-05	63.8056
						76	WGLGPVALKK	1	10	1xAcetyl [K9]	0.0188121	0.000738192	78.1174
333	Cd2B1G033460.1	Universal stress protein A	Q657W7	Nucleus	1	166	CPVLIVKRPK	1	10	1xAcetyl [K7]; 1xCarbamidomethyl [C1]	0.0229374	0.000914761	44.0146
334	Cd2B1G033560.2	ATP-citrate synthase beta chain protein 1	Q93VT8	Mitochondrion	8	339	ISPVAEITPPPIPEDLKTAIK	1	21	1xAcetyl [K17]	4.46607E-11	9.91078E-05	104.4604
						163	IGDTAGTIDNIIQCKLYRPGSVGFVSK	1	27	1xAcetyl [K15]; 1xCarbamidomethyl [C14]	5.8281E-10	9.91078E-05	99.7301
						590	SIGLIGHTFDQKR	1	13	1xAcetyl [K12]	6.74305E-06	9.91078E-05	58.6041
						19	TTQALFYNYKQLPIQR	1	16	1xAcetyl [K10]	1.01717E-09	9.91078E-05	86.4838
						245	DEYSLVEALKQGK	1	13	1xAcetyl [K10]	5.78554E-06	9.91078E-05	89.6192
						477	GLTPYEFVEGMKK	1	13	1xAcetyl [K12]; 1xOxidation [M11]	0.000351564	9.91078E-05	73.3375
						477	GLTPYEFVEGMKK	1	13	1xAcetyl [K12]	4.99867E-06	9.91078E-05	90.9378
						266	LFKSEVQFGHAGAK	1	14	1xAcetyl [K3]	0.0108533	0.000489403	50.7231
						100	SAAASSMAALKQPTIR	1	16	1xAcetyl [K11]; 1xOxidation [M7]	0.0351768	0.00140429	44.0967
						100	SAAASSMAALKQPTIR	1	16	1xAcetyl [K11]	0.0389155	0.00165444	61.3913
335	Cd2B1G033960.1	Aspartic proteinase	P42211	Vacuole	1	171	NQKFIETTR	1	9	1xAcetyl [K3]	0.00500186	0.000297995	35.3920
336	Cd2B1G034020.1	Protoporphyrinogen oxidase, chloroplastic	Q9AR38	Chloroplast	1	267	AAFGKVWR	1	8	1xAcetyl [K5]	0.0768831	0.0043419	59.3879
337	Cd2B1G034520.1	Mitochondrial-processing peptidase subunit alpha	Q5SNJ4	Mitochondrion	1	205	EIEAIGGSVKASASR	1	15	1xAcetyl [K10]	9.49938E-05	9.91078E-05	48.4211
338	Cd2B1G035050.2	Histone-lysine N-methyltransferase TRX1	A2ZPY0	Nucleus	3	1331, 1334	GLQIPNKGPKQR	2	12	2xAcetyl [K7; K10]	0.00122142	9.91078E-05	50.9076
						901	RLSIKIPQDK	2	10	1xAcetyl [K5]	0.119846	0.00821733	46.9655
339	Cd2B1G035490.1	Cellulose synthase A catalytic subunit 1 [UDP-forming]	Q6AT26	Chloroplast	1	457	EYEEFKVR	1	8	1xAcetyl [K6]	0.0066908	0.000297995	45.6092
340	Cd2B1G035540.1	Lipase/lipooxygenase PLAT/LH2	A2ZPS9	Cytoplasm	1	79	ACTYTVKVK	1	9	1xAcetyl [K7]; 1xCarbamidomethyl [C2]	0.00664465	0.000297995	32.7042
341	Cd2B1G035560.1	Phospholipase D alpha 1	Q43007	Cell membrane	8	62	MYATIDLEKAR	1	11	1xAcetyl [K9]	4.83554E-05	9.91078E-05	64.4110
						144	WLEICDENREPVGDSKIHVK	2	20	1xAcetyl [K16]; 1xCarbamidomethyl [C5]	0.000950887	9.91078E-05	61.8340
						168	STKYPGVPYTFFSQR	1	15	1xAcetyl [K3]	0.000198673	9.91078E-05	86.4929
						262	DTNRPKPGGDVTLGELLKR	1	19	1xAcetyl [K18]	7.55276E-09	9.91078E-05	67.3523
						560	IVSKIEAGER	1	10	1xAcetyl [K4]	0.00201479	0.000204872	33.6508
						62	MYATIDLEKAR	1	11	1xAcetyl [K9]; 1xOxidation [M1]	0.004933	0.000297995	57.1591
						148	IHVKLQYFDVAK	1	12	1xAcetyl [K4]	0.0102705	0.000489403	71.7630
						556	ELALKIVSK	1	9	1xAcetyl [K5]	0.0215703	0.000914761	67.1599
						286	TSVGLLKR	1	8	1xAcetyl [K7]	0.030937	0.00133696	44.9616
342	Cd2B1G035900.1	4-alpha-glucanotransferase DPE2	Q69Q02	Cytoplasm	4	568	LTQMAKYFTAYR	1	12	1xAcetyl [K6]	2.69458E-05	9.91078E-05	76.0425
						405	KIFNLEKGK	2	9	1xAcetyl [K7]	0.000123758	9.91078E-05	40.8779
						683	SLWLEKEDSIR	1	11	1xAcetyl [K6]	0.000222078	9.91078E-05	74.5997
						234	KSEFPIKYK	2	9	1xAcetyl [K7]	0.00683118	0.000297995	42.5161
343	Cd2B1G036120.1	Protein phosphatase 2C 1	Q942P9	Cell membrane	1	268	GFDVPWWKK	1	9	1xAcetyl [K8]	0.0885776	0.0049267	86.5515
344	Cd2B1G036180.1	rRNA N-glycosidase	Q6AVW1	Cytoplasm	1	116	NLLGETDKLLK	1	11	1xAcetyl [K8]	0.000856671	9.91078E-05	80.1337
345	Cd2B1G036250.2	Acyl-coenzyme A oxidase	A2ZPI3	Peroxisome	1	318	IENKIGLR	1	8	1xAcetyl [K4]	0.105789	0.0062989	43.7101
346	Cd2B1G036360.1	Histone H2B.10	Q9LGI2	Nucleus	1	32	RLPAGKSVGK	2	10	1xAcetyl [K6]	0.0371254	0.00148774	18.8877
347	Cd2B1G036560.1	Histone H2B.4	Q94JJ4	Nucleus	7	12	KPAAKKPAGEEPATEK	1	16	1xAcetyl [K5]	5.23965E-07	9.91078E-05	11.1681
						108	LAGEAAKLAR	1	10	1xAcetyl [K7]	0.00069048	9.91078E-05	36.1064
						8, 13	AEKKPAAKKPAGEEPATEK	2	19	2xAcetyl [K4; K9]	0.00167008	0.000204872	16.5762
						13, 23	KPAAKKPAGEEPATEK	1	16	2xAcetyl [K6; K16]	0.00646318	0.000297995	12.7767
						23	KPAGEEPATEKAEK	1	14	1xAcetyl [K11]	0.0161777	0.000738192	14.9070
						26, 31	AEKAPGGKKPK	2	11	2xAcetyl [K3; K8]	0.0356544	0.00140429	12.3362
348	Cd2B1G036720.1	Triosephosphate isomerase, ctosolic	P48494	Cytoplasm	1	194	DWLKTNVSPEVSESTR	1	16	1xAcetyl [K4]	3.54226E-08	9.91078E-05	69.3504
349	Cd2B1G037000.2	60S ribosomal protein L13	B9EZF7	Cytoplasm	3	81	GFTLEELKAAGIPK	1	14	1xAcetyl [K8]	9.63256E-05	9.91078E-05	93.3311
						168	SIEVVKVTNEMK	1	12	1xAcetyl [K6]	0.00356072	0.000204872	62.3681
						22	KGWQNYVKTWFNQPAR	2	16	1xAcetyl [K8]	0.0402447	0.00181447	85.2926
350	Cd2B1G037600.4	Mediator of RNA polymerase II transcription subunit 13	B9FPV8	Nucleus	2	886	GPKPLEPLSAKTFTGAGPSLSVQR	1	24	1xAcetyl [K11]	6.32776E-15	9.91078E-05	76.7290
						734	ESDKSFK	1	7	1xAcetyl [K4]	0.0683922	0.00406662	17.8999
351	Cd2B1G037710.1	Aspergillus nuclease S(1)	B9FCW0	Nucleus	1	302	YPVVQKR	1	7	1xAcetyl [K6]	0.0427479	0.00197898	29.5138
352	Cd2B1G037870.1	Actin-interacting protein 1-2	Q9AWU6	Cytoplasm	1	210	FITVSSDKK	1	9	1xAcetyl [K8]	0.00570571	0.000297995	37.9078
353	Cd2B1G038190.2	PAP fibrillin domain-containing protein	Q9LGP4	Chloroplast	1	331	LEKGQYFPVTAVQR	1	14	1xAcetyl [K3]	2.18314E-06	9.91078E-05	70.6597
354	Cd2B1G038820.1	60S ribosomal protein L44	Q0D6R2	Cytoplasm	1	116	IVLKLQCQSCK	1	11	1xAcetyl [K4]; 2xCarbamidomethyl [C7; C10]	7.49735E-05	9.91078E-05	53.5869
						116	KIVLKLQCQSCK	2	12	1xAcetyl [K5]; 2xCarbamidomethyl [C8; C11]	3.35591E-07	9.91078E-05	43.7610
355	Cd2B1G038920.1	Uncharacterized protein	Q7G649	Nucleus	1	240	ELKAGVADMVHK	1	12	1xAcetyl [K3]	0.00129129	9.91078E-05	47.4678
356	Cd2B1G038930.1	Isoflavone reductase	Q2QUF6	Cytoplasm	3	62	GFQESGVTLVKGDLYDHDSLVSAVK	1	25	1xAcetyl [K11]	3.66908E-12	9.91078E-05	89.1944
						216	TLYIKPPANTLTHNELLSLWEK	0	22	1xAcetyl [K5]	0.00239696	0.000204872	102.8670
						128	TGAVEPAKSILGGK	1	14	1xAcetyl [K8]	0.0139078	0.00067052	60.3765
357	Cd2B1G039230.2	Pentatricopeptide repeat-containing protein	Q7XN77	Chloroplast	1	1161	ITSLKQLQGHIWR	1	13	1xAcetyl [K5]	0.00992213	0.000389573	70.6229
358	Cd2B1G039690.1	Importin subunit alpha-1a	Q71VM4	Nucleus	1	482	IENLQSHDNNEIYEKAVK	1	18	1xAcetyl [K15]	2.82914E-05	9.91078E-05	49.2486
359	Cd2B1G040100.1	Transcription factor Pur-alpha 1	A0A0P0V197	Nucleus	3	122	VFYFDIGENKR	1	11	1xAcetyl [K10]	0.000480851	9.91078E-05	79.9743
						56	LFYFDLKENPR	1	11	1xAcetyl [K7]	0.00517824	0.000297995	88.2174
						69	ISEKTSATR	1	9	1xAcetyl [K4]	0.00978608	0.000389573	15.4190
360	Cd2B1G040960.1	60S ribosomal protein L30	Q9SDG6	Cytoplasm	4	87	VTVHHFHGNNVDLGTACGKYFR	1	22	1xAcetyl [K19]; 1xCarbamidomethyl [C17]	4.31882E-06	9.91078E-05	48.5241
						26	SGKYTLGYK	1	9	1xAcetyl [K3]	0.0035361	0.000204872	38.6625
						23	LQLVMKSGK	1	9	1xAcetyl [K6]	0.00229911	0.000204872	52.4178
						23	LQLVMKSGK	1	9	1xAcetyl [K6]; 1xOxidation [M5]	0.0125435	0.00067052	39.5371
						32	YTLGYKTVLR	1	10	1xAcetyl [K6]	0.0173268	0.000738192	69.1362
361	Cd2B2G000230.1	ATP synthase subunit alpha, chloroplastic	P0C2Z6	Chloroplast	5	11	VDEIHKILR	1	9	1xAcetyl [K6]	1.26842E-06	9.91078E-05	52.3486
						374	VGSAAQIKAMK	1	11	1xAcetyl [K8]	0.000226764	9.91078E-05	37.6143
						374	VGSAAQIKAMK	1	11	1xAcetyl [K8]; 1xOxidation [M10]	0.000217488	9.91078E-05	23.8723
						176	QTGKTAVATDTILNQK	1	16	1xAcetyl [K4]	0.00303532	0.000204872	55.3529
						114	VINALAKPIDGR	0	12	1xAcetyl [K7]	0.00586602	0.000297995	60.5287
						377	AMKQVAGK	1	8	1xAcetyl [K3]	0.0141004	0.00067052	17.3918
362	Cd2B2G000340.1	Peroxidase	A3AYV8	Apoplast	4	262	TPHTFDNKYYVDLLNR	1	16	1xAcetyl [K8]	0.000392974	9.91078E-05	76.8483
						247	DIADKFTVNDIR	1	12	1xAcetyl [K5]	0.000427201	9.91078E-05	79.0354
						153	DSAQLAGGPSYKVPLGR	1	17	1xAcetyl [K12]	8.72406E-06	9.91078E-05	66.5993
						42	GLSFDFYKK	1	9	1xAcetyl [K8]	0.0475707	0.00238879	76.8396
363	Cd2B2G000350.1	40S ribosomal protein S10	Q94DM7	Cytoplasm	1	86	LMQSFKSK	1	8	1xAcetyl [K6]; 1xOxidation [M2]	0.0147957	0.00067052	23.2400
						86	LMQSFKSK	1	8	1xAcetyl [K6]	0.0129829	0.00067052	35.0582
364	Cd2B2G001700.1	Glutathione transferase	Q0DVE0	Cytoplasm	1	140	HAEQLAKVLDAYEAHLAAGNK	1	21	1xAcetyl [K7]	2.12747E-09	9.91078E-05	81.8872
365	Cd2B2G002490.1	Dynamin-related protein 3A	Q5JJJ5	Mitochondrion	1	721	LLLKSYYNIVR	1	11	1xAcetyl [K4]	0.0118709	0.000584114	85.7901
366	Cd2B2G003040.1	Glycine-rich protein	Q5N7Y1	Nucleus	1	149	ETKFEEDVNTR	1	11	1xAcetyl [K3]	0.000195926	9.91078E-05	38.9371
367	Cd2B2G003760.1	Ribonuclease 2	Q5N865	Nucleus	1	449	HAFGGSPQIECKK	1	13	1xAcetyl [K12]; 1xCarbamidomethyl [C11]	0.000418375	9.91078E-05	28.6226
368	Cd2B2G005190.1	VAMP-like protein	Q5N9F2	Nucleus	6	57	KYQKSTELLIR	2	11	1xAcetyl [K4]	0.000666873	9.91078E-05	48.3223
						80	EIAQDFKTDLR	1	11	1xAcetyl [K7]	0.000234794	9.91078E-05	64.3527
						19, 24	KQLATKAAR	2	9	2xAcetyl [K1; K6]	0.00463462	0.000297995	24.6531
						24	QLATKAAR	1	8	1xAcetyl [K5]	0.0170907	0.000738192	18.4432
						10, 15	KSTGGKAPR	2	9	2xAcetyl [K1; K6]	0.0229374	0.000914761	13.0674
						24	KQLATKAAR	2	9	1xAcetyl [K6]	0.0460104	0.00222453	12.4399
369	Cd2B2G005370.1	Sorting nexin 1	A2ZZT8	Nucleus	1	509	AVQSIKATMVDR	1	12	1xAcetyl [K6]	0.00127346	9.91078E-05	54.2119
370	Cd2B2G005790.3	Alpha-1,4 glucan phosphorylase	Q9AUV8	Chloroplast	1	742	LVNDVGAVVNKDPDVNKYLK	2	20	1xAcetyl [K17]	2.22554E-07	9.91078E-05	68.9972
371	Cd2B2G006330.1	70 kDa heat shock protein	Q2QV45	Chloroplast	9	522	LSKEEIEKMVQEAEK	2	15	1xAcetyl [K8]	0.00107024	9.91078E-05	74.5959
						251	LVNHFVQEFKR	1	11	1xAcetyl [K10]	0.000580239	9.91078E-05	57.9742
						566	IASKLSAEDK	1	10	1xAcetyl [K4]	0.000244807	9.91078E-05	27.3341
						103	VIPGPADKPMIVVNYK	0	16	1xAcetyl [K8]	2.58012E-06	9.91078E-05	82.4026
						103	VIPGPADKPMIVVNYK	0	16	1xAcetyl [K8]; 1xOxidation [M10]	0.000793561	9.91078E-05	73.6722
						103	VIPGPADKPMIVVNYKGEEK	1	20	1xAcetyl [K8]	0.000371693	9.91078E-05	71.7454
						538	YKAEDEELKK	2	10	1xAcetyl [K9]	1.33395E-05	9.91078E-05	19.7666
						73	NQVAMNPTNTVFDAKR	1	16	1xAcetyl [K15]	8.75611E-08	9.91078E-05	63.6855
						73	NQVAMNPTNTVFDAKR	1	16	1xAcetyl [K15]; 1xOxidation [M5]	3.21332E-08	9.91078E-05	53.5160
						562	NTIKDDKIASK	2	11	1xAcetyl [K7]	7.04205E-05	9.91078E-05	19.8136
						90	FSDPSVQSDMKLWPFK	1	16	1xAcetyl [K11]; 1xOxidation [M10]	3.57879E-06	9.91078E-05	91.0998
						90	FSDPSVQSDMKLWPFK	1	16	1xAcetyl [K11]	5.80679E-08	9.91078E-05	101.3703
						529	MVQEAEKYK	1	9	1xAcetyl [K7]	0.0147957	0.00067052	24.0997
						566	IASKLSAEDKK	2	11	1xAcetyl [K4]	0.0192025	0.000738192	20.0490
						529	MVQEAEKYK	1	9	1xAcetyl [K7]; 1xOxidation [M1]	0.0242235	0.00100053	19.1969
						529	MVQEAEKYKAEDEELK	2	16	1xAcetyl [K7]	0.0447974	0.00205586	40.0136
372	Cd2B2G007440.1	Methionyl-tRNA synthetase	Q0JI64	Cytoplasm	3	300	HVVLITNVKPGK	0	12	1xAcetyl [K9]	3.90488E-08	9.91078E-05	49.8054
						377	TDENGIATFKGIPFTTSAGPCR	1	22	1xAcetyl [K10]; 1xCarbamidomethyl [C21]	0.000745398	9.91078E-05	90.5460
						361	QLDKITPHLR	1	10	1xAcetyl [K4]	0.0337805	0.00140429	48.1352
373	Cd2B2G007450.1	Non-green plastid inner envelope membrane protein	Q5QM65	Chloroplast	3	254	IAAQKSPDSVK	1	11	1xAcetyl [K5]	5.40527E-05	9.91078E-05	22.3825
						190	VMLEQFKTEALR	1	12	1xAcetyl [K7]	2.32811E-05	9.91078E-05	82.1662
						190	VMLEQFKTEALR	1	12	1xAcetyl [K7]; 1xOxidation [M2]	0.000141258	9.91078E-05	74.8229
						220	EVLLEASKK	1	9	1xAcetyl [K8]	0.01006	0.000389573	42.1683
374	Cd2B2G007920.1	Protein RETICULATA-RELATED 3, chloroplastic	Q7F2H9	Chloroplast	1	321	SDKPVATTIAEEKER	1	15	1xAcetyl [K13]	0.0186836	0.000738192	36.9830
375	Cd2B2G008320.1	Cysteine proteinase inhibitor 1	P09229	Chloroplast	3	112	LYEAKVWEKPWESFK	1	15	1xAcetyl [K5]	2.01887E-07	9.91078E-05	83.4434
						112	KLYEAKVWEKPWESFK	2	16	1xAcetyl [K6]	3.43931E-09	9.91078E-05	74.3600
						122	VWEKPWESFKELQEFKPAEGGASA	1	24	1xAcetyl [K10]	8.12402E-07	9.91078E-05	94.0033
						116	VWEKPWESFK	0	10	1xAcetyl [K4]	7.29147E-05	9.91078E-05	83.8515
376	Cd2B2G008490.1	Phosphoglycerate kinase	A0A0P0WP33	Chloroplast	4	197	FYKEEEKNDPEFAK	2	14	1xAcetyl [K7]	1.34377E-09	9.91078E-05	34.7099
						204	EEEKNDPEFAKK	2	12	1xAcetyl [K11]	8.86061E-05	9.91078E-05	20.3015
						197	EEEKNDPEFAK	1	11	1xAcetyl [K4]	0.0045708	0.000297995	26.4707
						233	AHASTEGVTKFLKPSVAGFLLQK	1	23	1xAcetyl [K10]	0.0368762	0.00148774	89.5625
						204	NDPEFAKK	1	8	1xAcetyl [K7]	0.106456	0.0062989	24.2159
						193	FYKEEEK	1	7	1xAcetyl [K3]	0.137161	0.00976608	21.5156
377	Cd2B2G010280.1	Glutathione transferase	Q0DVE0	Cytoplasm	1	42	CVAALEEAGAEYEIVPIDFGTGEHKSPEHLAR	1	32	1xAcetyl [K25]; 1xCarbamidomethyl [C1]	1.43065E-09	9.91078E-05	88.7323
378	Cd2B2G010520.1	Aspartate aminotransferase	Q5Z7I8	Mitochondrion	1	431	QTLFDALKAR	1	10	1xAcetyl [K8]	0.00134631	9.91078E-05	80.3775
379	Cd2B2G011090.1	26S proteasome regulatory subunit RPN11	Q60EW3	Cytoplasm	2	285	AVAVVIDPIQSVKGK	1	15	1xAcetyl [K13]	0.000165784	9.91078E-05	82.2446
						365	WTDGLILKR	1	9	1xAcetyl [K8]	0.00287132	0.000204872	71.2313
380	Cd2B2G011900.1	Reticulon-like protein	Q8S2K0	Endoplasmic reticulum	2	134	GSSSASSAAAEMKAK	1	15	1xAcetyl [K13]	0.00702292	0.000297995	25.6894
						317	AMIELKK	1	7	1xAcetyl [K6]	0.0993252	0.00557386	46.8812
381	Cd2B2G013300.1	60S ribosomal protein L28-1	Q0JJZ7	Cytoplasm	3	105	AVKNQVSDNNYRPDLTKPALAR	1	22	1xAcetyl [K3]	1.17685E-05	9.91078E-05	47.5808
						136	SLQVAKSGAK	1	10	1xAcetyl [K6]	0.0122026	0.000584114	24.0228
						56	FSGLANKK	1	8	1xAcetyl [K7]	0.0381383	0.00165444	29.5084
382	Cd2B2G014290.1	ATP synthase subunit beta	Q0JKB4	Mitochondrion	3	315	EMIESGVIKLGDK	1	13	1xAcetyl [K9]	4.20708E-05	9.91078E-05	68.5985
						315	EMIESGVIKLGDK	1	13	1xAcetyl [K9]; 1xOxidation [M2]	0.000264286	9.91078E-05	59.4988
						486	GVQKVLQNYK	1	10	1xAcetyl [K4]	0.000685693	9.91078E-05	45.7075
						259	GGKIGLFGGAGVGK	1	14	1xAcetyl [K3]	0.000220537	9.91078E-05	68.4369
383	Cd2B2G015730.1	Ketol-acid reductoisomerase	A2ZW27	Chloroplast	5	410	FYEKEGLPAFPMGNIDQTR	1	19	1xAcetyl [K4]	0.00110043	9.91078E-05	92.9735
						82	EKVSLAGHDEYIVR	1	14	1xAcetyl [K2]	0.000244807	9.91078E-05	52.2955
						137	DSLAEAKSDIVVK	1	13	1xAcetyl [K7]	9.61712E-06	9.91078E-05	67.1966
						143	SDIVVKIGLR	1	10	1xAcetyl [K6]	0.0120356	0.000584114	75.7935
						108	DLFPLLPEAFKGIK	1	14	1xAcetyl [K11]	0.0720524	0.00406662	119.4829
384	Cd2B2G016710.5	Aldo-keto reductase	Q60EL7	Chloroplast	4	374	NLDANIDSLKVK	1	12	1xAcetyl [K10]	0.000977715	9.91078E-05	65.5400
						320	FTAESLEKNK	1	10	1xAcetyl [K8]	0.000226764	9.91078E-05	38.9139
						580	VDTTIPIEDTIGELKK	1	16	1xAcetyl [K15]	0.00637431	0.000297995	93.3197
						333	VEDLAKK	1	7	1xAcetyl [K6]	0.048531	0.0025534	20.1887
385	Cd2B2G016760.1	Acetyltransferase 1-like	Q0JL82	Nucleus	3	347	LSALYESLKK	1	10	1xAcetyl [K9]	0.00318647	0.000204872	62.3951
						153	EAIKCYR	1	7	1xAcetyl [K4]; 1xCarbamidomethyl [C5]	0.0580423	0.00307671	24.9124
						277	IVDKLSFK	1	8	1xAcetyl [K4]	0.133048	0.0093378	60.1204
386	Cd2B2G017120.1	N-acetyltransferase Mak3	A2ZVA8	Nucleus	1	100	YNDKYYQDTIASK	1	13	1xAcetyl [K4]	5.6174E-07	9.91078E-05	44.3433
387	Cd2B2G018000.1	Uncharacterized protein	Q7G649	Nucleus	1	86	VLSSVEKAGLLSK	1	13	1xAcetyl [K7]	0.00301432	0.000204872	64.8400
388	Cd2B2G019480.1	CCT-beta	Q6AV23	Cytoplasm	1	38	VLKDDAVQEKGER	2	13	1xAcetyl [K10]	0.00882302	0.000389573	22.0750
389	Cd2B2G019840.1	Dihydrolipoyl dehydrogenase	Q9ASP4	Mitochondrion	9	230	SLPGITIDEKK	1	11	1xAcetyl [K10]	0.000269863	9.91078E-05	61.5553
						99	AAQLGLKTTCIEK	1	13	1xAcetyl [K7]; 1xCarbamidomethyl [C10]	0.000504854	9.91078E-05	55.1228
						470	AIDDAEGLVKVVADKETDK	2	19	1xAcetyl [K10]	0.00594784	0.000297995	75.8355
						220	NIIIATGSDVKSLPGITIDEK	1	21	1xAcetyl [K11]	0.00722	0.000389573	94.5442
						475	VVADKETDK	1	9	1xAcetyl [K5]	0.0200075	0.000738192	15.8828
						450	VGKFPLLANSR	1	11	1xAcetyl [K3]	0.0235719	0.00100053	75.4395
						176	GIEGLFKK	1	8	1xAcetyl [K8]	0.0273805	0.00116278	63.4878
						161	DKAVAGLTK	1	9	1xAcetyl [K2]	0.0418974	0.00181447	33.2840
						105	TTCIEKR	1	7	1xAcetyl [K6]; 1xCarbamidomethyl [C3]	0.0874509	0.00485813	17.9657
390	Cd2B2G020530.4	Uncharacterized protein	Q7G649	Nucleus	1	252	FEGFTGTDGPLGKK	1	14	1xAcetyl [K13]	0.0340094	0.00140429	64.9738
391	Cd2B2G020550.4	Chromatin-remodeling complex ATPase	Q7G8Y3	Nucleus	1	1114	EGESTPSSSFKR	1	12	1xAcetyl [K11]	0.00737142	0.000389573	26.6324
392	Cd2B2G020690.3	Glutathione S-transferase GSTF1	O65857	Cytoplasm	2	142	VVDESLEKLK	1	10	1xAcetyl [K8]	0.00126464	9.91078E-05	50.8862
						142	VVDESLEKLKK	2	11	1xAcetyl [K8]	0.0145936	0.00067052	38.9381
						73	AIAKYVLR	1	8	1xAcetyl [K4]	0.0410631	0.00181447	55.6071
393	Cd2B2G020870.2	S-adenosylmethionine synthase 2	P93438	Chloroplast	12	337	IPDKEILKIVK	2	11	1xAcetyl [K8]	8.90817E-06	9.91078E-05	66.3332
						275	KIIIDTYGGWGAHGGGAFSGKDPTK	2	25	1xAcetyl [K21]	0.000291335	9.91078E-05	65.0960
						229	YLDEKTIFHLNPSGR	1	15	1xAcetyl [K5]	1.33665E-08	9.91078E-05	75.8716
						149	RPEEIGAGDQGHMFGYATDETPELMPLSHVLATKLGAR	1	38	1xAcetyl [K34]	3.4236E-16	9.91078E-05	102.7434
						293	QAAKSIVASGLAR	1	13	1xAcetyl [K4]	5.22036E-05	9.91078E-05	53.8905
						218	EHVIKPVIPDK	0	11	1xAcetyl [K5]	0.000139305	9.91078E-05	47.1982
						224	EHVIKPVIPDKYLDEK	1	16	1xAcetyl [K11]	1.10356E-06	9.91078E-05	60.3890
						388	EDADFTWEVVKPLKFDK	1	17	1xAcetyl [K14]	2.24478E-06	9.91078E-05	92.1980
						385	EDADFTWEVVKPLK	0	14	1xAcetyl [K11]	2.31196E-05	9.91078E-05	92.2057
						69	ANVDYEKIVR	1	10	1xAcetyl [K7]	0.000815954	9.91078E-05	53.4629
						365	FIKTAAYGHFGR	1	12	1xAcetyl [K3]	0.00397879	0.000297995	50.7884
						333	IPDKEILK	1	8	1xAcetyl [K4]	0.0042351	0.000297995	52.1266
394	Cd2B2G021530.1	Protein DETOXIFICATION	B9GBF2	Nucleus	1	67	LSAGIASILESKLSISK	1	17	1xAcetyl [K12]	9.87242E-07	9.91078E-05	110.8722
395	Cd2B2G022550.1	Cysteine synthase	Q5JNB0	Cytoplasm	1	171	IHYETTGPEIWKATAGK	1	17	1xAcetyl [K12]	8.90817E-06	9.91078E-05	62.0470
396	Cd2B2G022620.1	5-methyltetrahydropteroyltriglutamate--homocysteine methyltransferase 1	Q2QLY5	Chloroplast	4	343	LVASTSCSLMHTAVDLVNETKLDDEIK	1	27	1xAcetyl [K21]; 1xCarbamidomethyl [C7]	1.40056E-05	9.91078E-05	103.1079
						287	SAGFPAGKYLFAGVVDGR	1	18	1xAcetyl [K8]	2.69458E-05	9.91078E-05	100.0909
						279	GTQTLELIKSAGFPAGK	1	17	1xAcetyl [K9]	4.55114E-08	9.91078E-05	85.6467
						47	GNIWKQMSEAGIK	1	13	1xAcetyl [K5]	0.000155716	9.91078E-05	76.0405
397	Cd2B2G022760.1	Methyl-CpG binding domain containing protein	Q2QM23	Nucleus	2	152	VFDSPEGEKIPK	1	12	1xAcetyl [K9]	8.86061E-05	9.91078E-05	49.9547
						197	EAPAEDVAKSTDVEMKPAEEVK	1	22	1xAcetyl [K9]	2.92935E-05	9.91078E-05	53.1877
						197	EAPAEDVAKSTDVEMKPAEEVK	1	22	1xAcetyl [K9]; 1xOxidation [M15]	0.0569044	0.00299771	42.6334
398	Cd2B2G022950.2	Pyruvate dehydrogenase E1 component subunit beta-3, chloroplastic	Q2QM55	Chloroplast	3	173	LDPTVCVMGEDVGHYGGSYKVTK	1	23	1xAcetyl [K20]; 1xCarbamidomethyl [C6]	6.4777E-05	9.91078E-05	69.8833
						355	YHVMQAAKTLVNK	1	13	1xAcetyl [K8]; 1xOxidation [M4]	7.59019E-06	9.91078E-05	36.3546
						355	YHVMQAAKTLVNK	1	13	1xAcetyl [K8]	0.000321152	9.91078E-05	52.5697
						385	SLKPFDLHTIGNSIKK	1	16	1xAcetyl [K15]	6.63888E-07	9.91078E-05	67.7991
399	Cd2B2G023800.1	Stress-response A/B barrel domain-containing protein	Q8LQD2	Cytoplasm	2	88	EYIEHPEHVKFANEFLPALEK	1	21	1xAcetyl [K10]	8.29851E-11	9.91078E-05	81.6561
						18	HILLAKFK	1	8	1xAcetyl [K6]	0.0161777	0.000738192	57.0982
400	Cd2B2G023890.1	RNA-binding KH domain-containing protein PEPPER	Q2QMN6	Nucleus	1	171	ILVPTQKVGAVIGR	1	14	1xAcetyl [K7]	0.129041	0.00905619	84.2505
401	Cd2B2G025720.1	Universal stress protein 9303	Q2QNV2	Cytoplasm	1	153	HSAEVLVVGSHGHGAIKR	1	18	1xAcetyl [K17]	8.30913E-06	9.91078E-05	27.2236
402	Cd2B2G025740.1	Universal stress protein YxiE	Q7XXS5	Cytoplasm	1	131	HHAEMLAVGSHGYGAIKR	1	18	1xAcetyl [K17]; 1xOxidation [M5]	3.39047E-05	9.91078E-05	29.1173
						131	HHAEMLAVGSHGYGAIKR	1	18	1xAcetyl [K17]	0.00325352	0.000204872	38.1775
403	Cd2B2G025990.1	Riboflavin synthase, alpha subunit	Q2QP59	Chloroplast	1	240	YVEKLLAGR	1	9	1xAcetyl [K4]	0.00140366	9.91078E-05	55.2233
404	Cd2B2G026230.1	Uncharacterized protein	Q7G649	Nucleus	1	36	SLSEKVSALR	1	10	1xAcetyl [K5]	0.0132538	0.00067052	58.2495
405	Cd2B2G027050.1	30S ribosomal protein S4, chloroplastic	B9G897	Chloroplast	3	117	LQTLVFKAGMAK	1	12	1xAcetyl [K7]	0.000560398	9.91078E-05	74.5546
						117	LQTLVFKAGMAK	1	12	1xAcetyl [K7]; 1xOxidation [M10]	0.00093125	9.91078E-05	64.3666
						67	HLLTLDEKNPR	1	11	1xAcetyl [K8]	0.000131759	9.91078E-05	44.8553
						156	VESEKHIDFSLTSPFGGGPPGR	1	22	1xAcetyl [K5]	1.19335E-05	9.91078E-05	83.2222
406	Cd2B2G027500.1	ABA-responsive GEM-like protein 5	Q2QQY9	Nucleus	1	237	QTFSSSPDEHLKK	1	13	1xAcetyl [K12]	0.0208456	0.000832776	27.1164
407	Cd2B2G027650.1	ABC transporter F family member 1	Q6ZBW2	Cytoplasm	3	357	GGLTEKVVR	1	9	1xAcetyl [K6]	0.0628119	0.00362486	40.4406
						14, 20	KAAAAAKR	2	8	2xAcetyl [K1; K7]	0.0670648	0.00393395	16.8696
408	Cd2B2G028070.1	PSI subunit V	Q0INN7	Chloroplast	1	212	EADKLQTADGWAK	1	13	1xAcetyl [K4]	7.64322E-06	9.91078E-05	53.7376
409	Cd2B2G028140.3	Phosphatidylinositol 3,4,5-trisphosphate 3-phosphatase and protein-tyrosine-phosphatase PTEN2A	Q0INR2	Cytoplasm	1	343	YVKYFER	1	7	1xAcetyl [K3]	0.0469406	0.00230462	46.4953
410	Cd2B2G028180.1	Serine hydroxymethyltransferase	Q0DNR3	Mitochondrion	1	251	IMGLDLPSGGHLTHGYYTAGGKK	1	23	1xAcetyl [K22]; 1xOxidation [M2]	4.1933E-07	9.91078E-05	58.7053
						251	IMGLDLPSGGHLTHGYYTAGGKK	1	23	1xAcetyl [K22]	1.316E-09	9.91078E-05	66.8424
411	Cd2B2G028190.1	Adenosylhomocysteinase	B9GAJ9	Chloroplast	4	211	LVGVSEETTTGVKR	1	14	1xAcetyl [K13]	3.1573E-06	9.91078E-05	42.9554
						446	HLDEKVAALHLGK	1	13	1xAcetyl [K5]	7.51274E-08	9.91078E-05	54.6324
						237	SKFDNLYGCR	1	10	1xAcetyl [K2]; 1xCarbamidomethyl [C9]	0.000312334	9.91078E-05	54.6127
						372	ITIKPQTDR	0	9	1xAcetyl [K4]	0.0491815	0.00261905	35.7480
412	Cd2B2G028280.1	Phosphoglucan, water dikinase, chloroplastic	Q2QTC2	Chloroplast	1	1179	TIESLKNIFDPNAR	1	14	1xAcetyl [K6]	0.101226	0.00594868	93.2140
413	Cd2B2G029040.1	70 kDa heat shock protein	Q2QV45	Chloroplast	6	410	IPAVQELVKK	1	10	1xAcetyl [K9]	3.78993E-05	9.91078E-05	63.6764
						244	IINEPTAASLAYGFEKK	1	17	1xAcetyl [K16]	2.97645E-08	9.91078E-05	80.0756
						131	QAVVNPENTFFSVKR	1	15	1xAcetyl [K14]	2.32046E-07	9.91078E-05	79.5147
						324	LTEAAEKAK	1	9	1xAcetyl [K7]	0.00150471	0.000204872	17.7031
						195	FLNEKITK	1	8	1xAcetyl [K5]	0.0624008	0.00355227	45.1400
						612	ELGDKVPAPVK	1	11	1xAcetyl [K5]	0.0885776	0.0049267	51.3817
414	Cd2B2G029180.1	Exocyst complex component 5	Q2QV94	Nucleus	1	395	VLAVAYDKTK	1	10	1xAcetyl [K8]	0.0132538	0.00067052	45.6149
415	Cd2B2G029230.1	Adenylate kinase 4	Q08480	Chloroplast	1	227	GLVANLHAEKPPK	0	13	1xAcetyl [K10]	1.68185E-08	9.91078E-05	43.7332
						227	KGLVANLHAEKPPK	1	14	1xAcetyl [K11]	0.00226739	0.000204872	33.4429
416	Cd2B2G029410.1	NADP-dependent oxidoreductase P1	A3CG04	Cytoplasm	3	212	FGFDEAFNYKK	1	11	1xAcetyl [K10]	4.93759E-05	9.91078E-05	77.3628
						280	NLFCLVSKR	1	9	1xAcetyl [K8]; 1xCarbamidomethyl [C4]	0.0576606	0.00299771	78.4371
						222	ESDLNAALKR	1	10	1xAcetyl [K9]	0.0986986	0.00549982	40.9291
417	Cd2B2G029430.1	Outer envelope pore protein 37, chloroplastic	Q2QVL8	Chloroplast	2	312	LTLKVPQDNIR	1	11	1xAcetyl [K4]	0.0159571	0.000738192	64.6817
						282	TGYESEKR	1	8	1xAcetyl [K7]	0.0525598	0.00293746	15.0213
418	Cd2B2G029670.1	Glutathione transferase	Q0DVE0	Cytoplasm	1	134	HYIDKGFR	1	8	1xAcetyl [K5]	0.0885776	0.0049267	32.2923
419	Cd2B2G030610.1	Transmembrane 9 superfamily member	Q0IZP5	Cell membrane	1	199	NILVKYNENR	1	10	1xAcetyl [K5]	0.000970938	9.91078E-05	49.2040
420	Cd2B2G030660.1	Dirigent protein	Q2QWD7	Apoplast	1	168	SGDATVEYNLYIKH	1	14	1xAcetyl [K13]	0.00683118	0.000297995	67.0172
421	Cd2B2G032260.2	FHA domain containing protein	Q2RB31	Chloroplast	1	155	VAEKADIVLPVATVSGTHAR	1	20	1xAcetyl [K4]	2.25674E-07	9.91078E-05	73.8386
422	Cd2B2G032530.1	Uncharacterized protein	Q7G649	Nucleus	1	618	KFENSPAAAKK	2	11	1xAcetyl [K10]	0.0223196	0.000914761	16.7637
423	Cd2B2G032860.1	LL-diaminopimelate aminotransferase, chloroplastic	Q10MQ2	Chloroplast	3	227	AHALSTVDGYSGYGAEQGEKK	1	21	1xAcetyl [K20]	3.47478E-07	9.91078E-05	38.7198
						178	AAHLLKYPDAK	1	11	1xAcetyl [K6]	0.000856671	9.91078E-05	39.2138
						348	DQLTKLVK	1	8	1xAcetyl [K5]	0.0315718	0.00133696	53.3844
424	Cd2B2G032890.1	Cinnamyl alcohol dehydrogenase 1	Q8H859	Cytoplasm	2	334	MDYINEALKR	1	10	1xAcetyl [K9]	7.81712E-05	9.91078E-05	62.4729
						148	YCFKIPDGYPLEK	1	13	1xAcetyl [K4]; 1xCarbamidomethyl [C2]	2.23287E-05	9.91078E-05	84.7427
						334	MDYINEALKR	1	10	1xAcetyl [K9]; 1xOxidation [M1]	0.00678406	0.000297995	54.1062
425	Cd2B2G033170.1	Single myb histone 5	Q2QM89	Nucleus	1	314	ELTTSGKLIK	1	10	1xAcetyl [K7]	0.0356544	0.00140429	46.6708
426	Cd2B2G034250.8	Glutaminyl-tRNA synthetase	Q5VRX8	Cytoplasm	3	359	FDDTNPEAEKK	1	11	1xAcetyl [K10]	0.000109184	9.91078E-05	24.9989
						756	LFEKLFK	1	7	1xAcetyl [K4]	0.0242235	0.00100053	81.2454
						673	TVYIEKTDFR	1	10	1xAcetyl [K6]	0.0491815	0.00261905	60.1154
427	Cd2B2G034270.1	Acyl transferase 9	Q9LGQ6	Cytoplasm	3	238	AHSGKFCSGFDVLTAK	1	16	1xAcetyl [K5]; 1xCarbamidomethyl [C7]	2.10498E-07	9.91078E-05	65.8033
						293	GYYGNSIFPVKMSAPSAK	1	18	1xAcetyl [K11]	1.95623E-05	9.91078E-05	83.6347
						279	HLLKLDR	1	7	1xAcetyl [K4]	0.0090078	0.000389573	36.0081
428	Cd2B2G034310.1	18.0 kDa class II heat shock protein	Q5VRY1	Cytoplasm	2	79	FVLPENADMDKISAVCR	1	17	1xAcetyl [K11]; 1xCarbamidomethyl [C16]	0.0301098	0.00116278	85.1737
						54	EDAKYLR	1	7	1xAcetyl [K4]	0.0361384	0.00140429	27.4584
429	Cd2B2G034330.1	Mitochondrial ATP synthase 6 kDa subunit	D7RXX9	Mitochondrion	2	113	MTANFTEEDLKNSK	1	14	1xAcetyl [K11]; 1xOxidation [M1]	3.42109E-08	9.91078E-05	45.0991
						116	NSKFVQEHSAYK	1	12	1xAcetyl [K3]	2.59815E-06	9.91078E-05	24.4773
430	Cd2B2G035000.3	Uncharacterized protein	Q7G649	Nucleus	5	68	LQEKAIVSHNSQLFR	1	15	1xAcetyl [K4]	1.58231E-07	9.91078E-05	57.6578
						157	MSQYFASLKPGDVVEVKGPIEK	1	22	1xAcetyl [K17]; 1xOxidation [M1]	4.44974E-09	9.91078E-05	77.3647
						157	MSQYFASLKPGDVVEVKGPIEK	1	22	1xAcetyl [K17]	1.12499E-07	9.91078E-05	81.2303
						59	VALNPDKWLEFK	1	12	1xAcetyl [K7]	2.15649E-05	9.91078E-05	96.6769
						284	GLPGPGQDSLILVCGPPGMMNHVSGDKAK	1	29	1xAcetyl [K27]; 1xCarbamidomethyl [C14]	2.11E-14	9.91078E-05	87.3130
						284	GLPGPGQDSLILVCGPPGMMNHVSGDKAK	1	29	1xAcetyl [K27]; 1xCarbamidomethyl [C14]; 1xOxidation [M19]	2.29216E-06	9.91078E-05	78.5573
						284	GLPGPGQDSLILVCGPPGMMNHVSGDKAK	1	29	1xAcetyl [K27]; 1xCarbamidomethyl [C14]; 2xOxidation [M19; M20]	6.58197E-08	9.91078E-05	73.7247
						238	VFYTVDKPSNDWR	0	13	1xAcetyl [K7]	0.00301432	0.000204872	68.0737
431	Cd2B2G035060.2	Alba domain-containing protein	Q0DB51	Nucleus	1	63	KPLFFYVNLAKR	1	12	1xAcetyl [K11]	0.0120356	0.000584114	83.5847
432	Cd2B2G035660.2	Transcription initiation factor TFIID subunit 15b	B9ET09	Nucleus	1	485	ISVVMAEKSAPR	1	12	1xAcetyl [K8]	1.84723E-06	9.91078E-05	53.7846
433	Cd2B2G035710.1	Pyruvate decarboxylase	Q9LGL5	Chloroplast	1	372	EKAIIVQPDR	1	10	1xAcetyl [K2]	0.00110043	9.91078E-05	45.8317
434	Cd2B2G036810.1	16.9 kDa class I heat shock protein 1	P27777	Nucleus	4	50	IDWKETPEAHVFK	1	13	1xAcetyl [K4]	9.23853E-05	9.91078E-05	65.7110
						59	ETPEAHVFKADLPGVK	1	16	1xAcetyl [K9]	3.48051E-06	9.91078E-05	65.9499
						79	EKEDKNDTWHR	2	11	1xAcetyl [K5]	0.0413394	0.00181447	15.6098
						66	ADIPGVKK	1	8	1xAcetyl [K7]	0.131432	0.00912551	32.5506
435	Cd2B2G036920.1	Hexose transporter	Q5ZCN2	Cell membrane	1	300	VAQAESAVKR	1	10	1xAcetyl [K9]	5.25683E-05	9.91078E-05	18.4272
436	Cd2B2G037530.1	Eukaryotic translation initiation factor 3 subunit A	Q5ZEN1	Nucleus	2	477	VQPLLSKISNIGGK	1	14	1xAcetyl [K7]	0.00366095	0.000204872	86.0642
						768	RQEEEKILHEQEQLR	2	15	1xAcetyl [K6]	0.0045708	0.000297995	37.4888
437	Cd2B2G038280.1	Isoflavone reductase-like protein	Q9FTN5	Cytoplasm	2	233	TLYIKPPANTLSHNELLSLWEKK	1	23	1xAcetyl [K22]	3.88419E-07	9.91078E-05	90.7705
						297	GVDASELYPDVKYTTVDEYLNR	1	22	1xAcetyl [K12]	2.96556E-06	9.91078E-05	96.2275
438	Cd2B2G038350.1	Ricin B-like lectin R40C1	Q10M12	Cytoplasm	1	277	VKDEEGYPAMVLVNKATGEALK	2	22	1xAcetyl [K15]	0.0151039	0.000738192	92.0513
439	Cd2B2G039890.1	3-hydroxy-3-methylglutarate-CoA lyase	Q0JNR8	Mitochondrion	2	216	DGLQNEKDIVPTPVK	1	15	1xAcetyl [K7]	0.00128235	9.91078E-05	67.7407
						492	AATALLKATAK	1	11	1xAcetyl [K7]	0.000556513	9.91078E-05	47.8579
440	Cd2B2G040250.1	COP9 signalosome complex subunit 2	Q0JNL8	Nucleus	1	150	TNLKLCK	1	7	1xAcetyl [K4]; 1xCarbamidomethyl [C6]	0.0891459	0.0049267	29.4161
441	Cd2B2G040480.1	Coatomer subunit beta-2	Q0JNK5	Golgi apparatus	1	720	MLAEKQFR	1	8	1xAcetyl [K5]	0.0980756	0.00534628	44.0046
442	Cd2B2G041170.2	Salt stress root protein RS1	Q0JPA6	Cell membrane	4	154	LASDAVAKSGTTPLAPAITFLLDK	1	24	1xAcetyl [K8]	8.38067E-05	9.91078E-05	117.5938
						250	KEEEKPAEAAAAAPAEEEKK	2	20	1xAcetyl [K19]	1.22998E-12	9.91078E-05	19.9167
						132	NSAAVTKFLDELAK	1	14	1xAcetyl [K7]	2.35688E-06	9.91078E-05	100.0116
						92	EIEDKKAELEPK	2	12	1xAcetyl [K5]	0.000207146	9.91078E-05	33.1677
						132	KNSAAVTKFLDELAK	2	15	1xAcetyl [K8]	0.0331027	0.00140429	84.8511
443	Cd3A1G000290.1	Legumin-like protein	Q5W7D6	Vacuole	3	173	LVSSQPASGIIKLGVGQK	1	18	1xAcetyl [K12]	1.9158E-05	9.91078E-05	75.0062
						269	VQVVGPDGKR	1	10	1xAcetyl [K9]	0.00521425	0.000297995	28.3312
						179	LGVGQKLPAPSAEDR	1	15	1xAcetyl [K6]	0.0234116	0.00100053	55.5670
444	Cd3A1G000420.1	Serine/arginine-rich splicing factor RS2Z32	Q0DL70	Nucleus	1	60	LYVGKLAPR	1	9	1xAcetyl [K5]	0.00155794	0.000204872	58.5021
445	Cd3A1G000690.1	Protein IQ-DOMAIN 1	B9FM81	Nucleus	1	12	WFGAVKK	1	7	1xAcetyl [K6]	0.138837	0.00995215	49.7088
446	Cd3A1G000890.1	Phosphoinositide phospholipase C	Q75IL8	Cell membrane	3	354	LSLGEKAYEK	1	10	1xAcetyl [K6]	0.00137468	9.91078E-05	46.0933
						321	AQQGADNEYKR	1	11	1xAcetyl [K10]	2.44436E-05	9.91078E-05	15.8263
						358	AYEKATISHGADIIR	1	15	1xAcetyl [K4]	4.72012E-07	9.91078E-05	50.2737
447	Cd3A1G001030.5	Glutamate--cysteine ligase B, chloroplastic	Q6Z3A3	Chloroplast	2	664	TGVTPAEKLLNLYETK	1	16	1xAcetyl [K8]	5.32187E-06	9.91078E-05	99.3641
						631	DLAEEVLKLAK	1	11	1xAcetyl [K8]	0.000291335	9.91078E-05	102.0974
448	Cd3A1G001200.1	Peroxidase	A3AYV8	Apoplast	5	296	IVTFNSDWQLLTEKEALGHVK	1	21	1xAcetyl [K14]	1.72934E-08	9.91078E-05	97.5640
						48	CHGVENVIKYHVAK	1	14	1xAcetyl [K9]; 1xCarbamidomethyl [C1]	4.12013E-05	9.91078E-05	39.3856
						53	YHVAKAIK	1	8	1xAcetyl [K5]	0.00281213	0.000204872	23.4060
						325	LSKLPMPHGSK	1	11	1xAcetyl [K3]	0.0124574	0.00067052	40.2264
						37	VGYYKK	1	6	1xAcetyl [K5]	0.0993252	0.00557386	20.3874
449	Cd3A1G001330.1	Acyl transferase 4	Q75L39	Cytoplasm	1	232	YFTVDLSPAHIAKAK	1	15	1xAcetyl [K13]	4.41716E-05	9.91078E-05	73.3565
450	Cd3A1G001400.1	Aspartic proteinase	P42211	Vacuole	1	162	DNVLVGDLVVKNQK	1	14	1xAcetyl [K11]	0.0636418	0.00362486	75.5820
451	Cd3A1G002130.1	Pyridoxal phosphate homeostasis protein	B9FMH1	Chloroplast	1	102	VVAVSKTKPTAIIR	1	14	1xAcetyl [K6]	0.000119525	9.91078E-05	48.7258
452	Cd3A1G002160.1	Chloroplast outer envelope 86-like protein	Q65XQ8	Chloroplast	1	1283	VEDQLSLGKR	1	10	1xAcetyl [K9]	0.0361384	0.00140429	43.9575
453	Cd3A1G002440.1	Protein disulfide isomerase-like 2-1	Q75M08	Endoplasmic reticulum	4	270	YGVSGFPTLKFFPK	1	14	1xAcetyl [K10]	0.000793561	9.91078E-05	104.4878
						333	EFLSAAADKK	1	10	1xAcetyl [K9]	0.00151521	0.000204872	43.4703
						400	ADEFVIKK	1	8	1xAcetyl [K7]	0.0146943	0.00067052	47.4574
						369	IMDKGSDYTK	1	10	1xAcetyl [K4]	0.121337	0.00827648	27.5060
454	Cd3A1G002460.1	DnaJ protein ERDJ3B	B9FHF3	Mitochondrion	1	48	GASEDQIKR	1	9	1xAcetyl [K8]	0.00707168	0.000297995	17.6508
455	Cd3A1G002490.2	6-phosphofructo-2-kinase/fructose-2, 6-bisphosphatase	Q75IQ9	Chloroplast	2	705	LANFVEKR	1	8	1xAcetyl [K7]	0.00169346	0.000204872	45.4777
						493	HFNVGKYR	1	8	1xAcetyl [K6]	0.0763869	0.0043419	29.0821
456	Cd3A1G003140.1	ER membrane protein complex subunit 1	Q75GB3	Endoplasmic reticulum	1	387	TDKSHGFR	1	8	1xAcetyl [K3]	0.101867	0.00594868	15.6007
457	Cd3A1G003610.1	Epoxide hydrolase A	B9FJU6	Cytoplasm	1	283	TWEQTSPWNAAEIKVPVK	1	18	1xAcetyl [K14]	8.74169E-09	9.91078E-05	88.5681
458	Cd3A1G003700.1	Acyl transferase 5	Q0DJH7	Cytoplasm	1	287	HLLKQVLPK	1	9	1xAcetyl [K4]	0.0463185	0.00222453	49.3950
459	Cd3A1G003760.1	NAD(P)-bd_dom domain-containing protein	A0A0P0WKD6	Nucleus	3	262	VVETDVKYTVVK	1	12	1xAcetyl [K7]	0.00050838	9.91078E-05	55.9218
						363	EYEEAVAKAK	1	10	1xAcetyl [K8]	0.00119621	9.91078E-05	26.6927
						48	DSAIDDDAAAKK	1	12	1xAcetyl [K11]	0.00150471	0.000204872	24.0497
460	Cd3A1G003920.1	CCT-theta	Q75HJ3	Cytoplasm	6	80	HLSGLDEAVLKNIDACR	1	17	1xAcetyl [K11]; 1xCarbamidomethyl [C16]	0.000358981	9.91078E-05	75.6362
						276	GMILKNDAVGSIK	1	13	1xAcetyl [K5]	0.000190546	9.91078E-05	65.0291
						284	NDAVGSIKR	1	9	1xAcetyl [K8]	0.00186652	0.000204872	25.9329
						370	ISSKFELR	1	8	1xAcetyl [K4]	0.00784485	0.000389573	54.4196
						333	TEEAKVEELIKAVADSGAK	2	19	1xAcetyl [K11]	0.0136237	0.00067052	93.8524
						366	LMVLKISSK	1	9	1xAcetyl [K5]	0.0198711	0.000738192	68.1807
461	Cd3A1G004700.1	Acyl carrier protein	A3C125	Chloroplast	1	50	GSFLDKGEVADR	1	12	1xAcetyl [K6]	0.00737142	0.000389573	56.5233
462	Cd3A1G004840.1	Annexin D4	B7E4J4	Cytoplasm	3	213	SKPHLVETFKYYK	1	13	1xAcetyl [K10]	1.01512E-06	9.91078E-05	48.3483
						51	SFQGWFKSHGEMDR	1	14	1xAcetyl [K7]	9.49938E-05	9.91078E-05	64.5208
						51	SFQGWFKSHGEMDR	1	14	1xAcetyl [K7]; 1xOxidation [M12]	0.000140278	9.91078E-05	58.2552
						181	ALGAAVKSAGGVAGK	1	15	1xAcetyl [K7]	0.000114636	9.91078E-05	41.6883
463	Cd3A1G004860.1	Annexin	Q6L4C5	Cytoplasm	1	193	DPLKQFLVR	1	9	1xAcetyl [K4]	0.0920372	0.0051452	84.4588
464	Cd3A1G005020.2	Glycosyltransferase	B9FI17	Mitochondrion	1	35	DELIKFMR	1	8	1xAcetyl [K5]	0.0804406	0.00441843	78.2321
465	Cd3A1G005280.1	Beta-mannosidase	Q0DIG5	Cell wall	1	995	LLEQYQQKR	1	9	1xAcetyl [K8]	0.00403438	0.000297995	33.6940
466	Cd3A1G005730.3	Manganese-transporting ATPase PDR2	A0A0P0WM50	Cell membrane	3	704	LIDLPASYVETYKK	1	14	1xAcetyl [K13]	9.2237E-06	9.91078E-05	83.8981
						433	ILQHTADKSVNLR	1	13	1xAcetyl [K8]	0.000124623	9.91078E-05	36.2514
						665	YHFASHLKR	1	9	1xAcetyl [K8]	0.0204223	0.000738192	24.3693
467	Cd3A1G005810.1	Pyruvate, phosphate dikinase 1, chloroplastic	Q6AVA8	Chloroplast	3	666	IEKLSEVNPMLGFR	1	14	1xAcetyl [K3]	3.17936E-06	9.91078E-05	90.7571
						666	IEKLSEVNPMLGFR	1	14	1xAcetyl [K3]; 1xOxidation [M10]	7.92671E-05	9.91078E-05	78.1108
						490	VNDAEKTVLIGEK	1	13	1xAcetyl [K6]	2.37334E-06	9.91078E-05	55.1583
						738	QIADKVFTAMGK	1	12	1xAcetyl [K5]	7.87173E-05	9.91078E-05	75.9964
468	Cd3A1G005840.1	Cytochrome P450 734A1	A0A0P0WM73	Endoplasmic reticulum	3	169	VKAWIPEIAVTTSSILDKWK	2	20	3xAcetyl [K2; K18; K20]	0.117638	0.00777452	81.2872
469	Cd3A1G006300.1	Systemin receptor SR160	Q5WMR4	Cell membrane	1	325	AVLPDGSFLAVKR	1	13	1xAcetyl [K12]	0.0141977	0.00067052	81.9219
470	Cd3A1G006390.2	Guanosine nucleotide diphosphate dissociation inhibitor	Q0DJB7	Cytoplasm	6	160	VPATDMEALKSPLMGLFEK	1	19	1xAcetyl [K10]; 1xOxidation [M]	0.000893183	9.91078E-05	106.2304
						160	VPATDMEALKSPLMGLFEK	1	19	1xAcetyl [K10]	3.02926E-10	9.91078E-05	115.7857
						310	VCGVTSEGETAKCK	1	14	1xAcetyl [K12]; 2xCarbamidomethyl [C2; C13]	2.70897E-06	9.91078E-05	22.1047
						239	YLDEPALDTVKR	1	12	1xAcetyl [K11]	0.000467651	9.91078E-05	61.6694
						130	TLIHTDVTKYLSFK	1	14	1xAcetyl [K9]	0.00012036	9.91078E-05	82.7051
						169	SPLMGLFEKR	1	10	1xAcetyl [K9]	0.000639606	9.91078E-05	85.5478
						145	AVDGSYVFSKGK	1	12	1xAcetyl [K10]	0.000273646	9.91078E-05	51.4950
						169	SPLMGLFEKR	1	10	1xAcetyl [K9]; 1xOxidation [M4]	0.00312079	0.000204872	74.9019
471	Cd3A1G006980.2	Glutamate-oxaloacetate transaminase	Q5N9Z8	Chloroplast	1	429	AQVALVPGDAFGDDKGVR	1	18	1xAcetyl [K15]	0.00201479	0.000204872	74.9614
472	Cd3A1G007010.2	Pi starvation-induced protein	A0A0P0WMW0	Nucleus	1	128	LTPQQVEELKK	1	11	1xAcetyl [K10]	0.000537483	9.91078E-05	57.9777
473	Cd3A1G007430.1	AIR carboxylase	B9ETX7	Chloroplast	2	612	DSVLEKAK	1	8	1xAcetyl [K6]	0.0303145	0.00116278	32.7839
						311	LATSVAEKAIK	1	11	1xAcetyl [K8]	0.0366287	0.00148774	47.1394
474	Cd3A1G007570.1	Pleckstrin homology domain-containing protein 1	Q688J3	Nucleus	1	68	LFWFKDPAVTR	1	11	1xAcetyl [K5]	0.00466687	0.000297995	96.4098
475	Cd3A1G007920.2	NADPH-dependent aldo-keto reductase, chloroplastic	Q60EL7	Chloroplast	1	250	VPPAVNQVECHPVWQQDKLR	1	20	1xAcetyl [K18]; 1xCarbamidomethyl [C10]	1.92285E-07	9.91078E-05	64.3776
476	Cd3A1G007930.1	Aldo-keto reductase	Q60EL7	Chloroplast	5	93	NEKEVGFALK	1	10	1xAcetyl [K3]	0.00115533	9.91078E-05	56.5876
						227	VPPAVDQVECHPVWQQGKLR	1	20	1xAcetyl [K18]; 1xCarbamidomethyl [C10]	4.67013E-05	9.91078E-05	65.7593
						270	SGAVLEHPVVVAAAEKLGK	1	19	1xAcetyl [K16]	7.39369E-05	9.91078E-05	74.1974
						199	AIGVSNFSSKK	1	11	1xAcetyl [K10]	0.0190715	0.000738192	44.0657
						109	VFDEGITKR	1	9	1xAcetyl [K8]	0.0407885	0.00181447	42.2486
477	Cd3A1G008220.1	Coatomer subunit zeta-1	Q9MAX5	Golgi apparatus	2	101	NILLLDSEGKR	1	11	1xAcetyl [K10]	0.000515504	9.91078E-05	69.4603
						123	LAFEKAVFTK	1	10	1xAcetyl [K5]	0.000369115	9.91078E-05	74.2050
478	Cd3A1G008770.1	Protein G1-like8	Q6ATW6	Nucleus	1	174	GIPYEKK	1	7	1xAcetyl [K6]	0.11691	0.00770507	29.1648
479	Cd3A1G009230.10	LRR receptor-like serine/threonine-protein kinase	Q5KQI5	Cell membrane	1	168	ALMEKVIR	1	8	1xAcetyl [K5]	0.0234116	0.00100053	58.8281
480	Cd3A1G009610.2	Histone-lysine N-methyltransferase	Q6F322	Nucleus	1	364	SGINCFKYK	1	9	1xAcetyl [K7]; 1xCarbamidomethyl [C5]	0.0349402	0.00140429	45.0210
481	Cd3A1G009710.1	Glutamate-1-semialdehyde 2,1-aminomutase, chloroplastic	Q6YZE2	Chloroplast	4	128	VNAALIETLKK	1	11	1xAcetyl [K10]	0.00111584	9.91078E-05	71.9782
						45	GEKEYTVQK	1	9	1xAcetyl [K3]	0.00358552	0.000204872	20.5257
						425	KSDTEKFGR	2	9	1xAcetyl [K6]	0.00218998	0.000204872	17.5615
						468	TVEAAEKVLK	1	10	1xAcetyl [K7]	0.00858249	0.000389573	47.0096
						425	SDTEKFGR	1	8	1xAcetyl [K5]	0.0505073	0.00261905	22.7784
482	Cd3A1G009720.2	Disease resistance protein RGA1	B9FK64	Cell membrane	2	391, 394	ISELKAMKR	2	9	2xAcetyl [K5; K8]	0.14053	0.00995215	79.1545
483	Cd3A1G009790.2	Cytochrome P450 98A1	Q0DH37	Endoplasmic reticulum	6	125	NGQDLIWADYGPHYIKVR	1	18	1xAcetyl [K16]	0.000522729	9.91078E-05	82.2465
						244	WLCPLNEELYKTHNER	1	16	1xAcetyl [K11]; 1xCarbamidomethyl [C3]	2.24478E-06	9.91078E-05	72.0230
						89	EVLKENDQQLADRPR	1	15	1xAcetyl [K4]	0.000234794	9.91078E-05	33.0160
						501	LEKEELYK	1	8	1xAcetyl [K3]	0.00379018	0.000204872	41.8180
						138	KLCNLELFTPKR	2	12	1xAcetyl [K11]; 1xCarbamidomethyl [C3]	0.00514247	0.000297995	66.6804
						506	LEKEELYKR	2	9	1xAcetyl [K8]	0.0169739	0.000738192	25.3128
						501, 506	LEKEELYKR	2	9	2xAcetyl [K3; K8]	0.0830737	0.00472345	36.7718
484	Cd3A1G009930.1	Phosphoglycerate kinase	A0A0P0WP33	Chloroplast	9	168	LSELLGIQVQKADDVIGPEVEK	1	22	1xAcetyl [K11]	6.25611E-05	9.91078E-05	98.2636
						280	VSSKIGVIESLLEK	1	14	1xAcetyl [K4]	1.06016E-05	9.91078E-05	108.9626
						92	SVGDLGAAELEGKR	1	14	1xAcetyl [K13]	2.5268E-06	9.91078E-05	57.1330
						335	EKGVSLLLPTDVVIADK	1	17	1xAcetyl [K2]	1.23155E-07	9.91078E-05	101.2304
						415	FAVGTEAVAKK	1	11	1xAcetyl [K10]	0.000330218	9.91078E-05	45.1902
						335	AKEKGVSLLLPTDVVIADK	2	19	1xAcetyl [K4]	0.000106927	9.91078E-05	89.5514
						124	AAIPTIKHLISNGAK	1	15	1xAcetyl [K7]	5.14819E-05	9.91078E-05	72.5945
						148	GVTPKFSLAPIVPR	1	14	1xAcetyl [K5]	8.42563E-06	9.91078E-05	92.9395
						331	AQGLSVGASLVEEDKLELATALLAKAK	2	27	1xAcetyl [K25]	7.36017E-12	9.91078E-05	109.2001
						276	RPFAAIVGGSKVSSK	1	15	1xAcetyl [K11]	0.0295035	0.00116278	48.5137
						92	KSVGDLGAAELEGKR	2	15	1xAcetyl [K14]	0.0744315	0.00422052	46.1629
485	Cd3A1G010070.1	Protein translation factor SUI1-like	B9ETQ0	Nucleus	1	127	SLTTVQGLKK	1	10	1xAcetyl [K9]	0.0054734	0.000297995	45.4815
486	Cd3A1G010340.2	Assimilatory sulfite reductase (ferredoxin)	Q60EA3	Chloroplast	2	432	AEVEKYYGK	1	9	1xAcetyl [K5]	0.0576606	0.00299771	28.5264
						425	WGIDKFR	1	7	1xAcetyl [K5]	0.0891459	0.0049267	68.9214
487	Cd3A1G010470.1	Thioredoxin H	Q9FRT3	Cytoplasm	3	106	IMAPIFESLAKK	1	12	1xAcetyl [K11]	9.30306E-05	9.91078E-05	92.8745
						158	VVGAMKEELEKK	2	12	1xAcetyl [K11]	5.51933E-05	9.91078E-05	33.4309
						158	VVGAMKEELEKK	2	12	1xAcetyl [K11]; 1xOxidation [M5]	0.000168108	9.91078E-05	21.1657
						153	VVGAMKEELEK	1	11	1xAcetyl [K6]	0.0201449	0.000738192	49.3602
						106	IMAPIFESLAKK	1	12	1xAcetyl [K11]; 1xOxidation [M2]	0.0198711	0.000738192	82.8475
488	Cd3A1G010510.1	NADH dehydrogenase [ubiquinone] flavoprotein 2, mitochondrial	Q6L4W7	Mitochondrion	1	218	EIEETLLKHLGVK	1	13	1xAcetyl [K8]	0.00144324	0.000204872	81.0213
489	Cd3A2G000140.1	Cytochrome b5	P49100	Endoplasmic reticulum	1	14	VFTLEEVAKHNSK	1	13	1xAcetyl [K9]	1.9602E-08	9.91078E-05	56.6579
490	Cd3A2G000330.2	Glutathione S-transferase DHAR1, cytosolic	Q65XA0	Cytoplasm	9	59	INPEGKVPVFNSGDGK	1	16	1xAcetyl [K6]	1.6936E-08	9.91078E-05	65.2540
						40	KVPYQMKLIDVSNKPEWFLK	2	20	1xAcetyl [K7]	6.67425E-08	9.91078E-05	88.8806
						47	LIDVSNKPEWFLK	0	13	1xAcetyl [K7]	2.47863E-05	9.91078E-05	94.4372
						53	LIDVSNKPEWFLKINPEGK	1	19	1xAcetyl [K13]	3.42234E-12	9.91078E-05	90.9258
						112	IFSTFVTFLKSK	1	12	1xAcetyl [K10]	4.1933E-07	9.91078E-05	104.1701
						33	VLLTLEEKK	1	9	1xAcetyl [K8]	0.000970938	9.91078E-05	60.7000
						172	GWKIPESLTNVNAYSK	1	16	1xAcetyl [K3]	1.20168E-05	9.91078E-05	84.3852
						185	IPESLTNVNAYSKALFSR	1	18	1xAcetyl [K13]	0.00894578	0.000389573	92.4580
						195	ESFEKTK	1	7	1xAcetyl [K5]	0.0457042	0.00214065	19.7622
						40	KVPYQMKLIDVSNKPEWFLK	2	20	1xAcetyl [K7]; 1xOxidation [M6]	0.0897175	0.00498979	82.1445
491	Cd3A2G000390.1	Dihydrodipicolinate reductase	Q10SL6	Chloroplast	1	126	AIVAVSKAR	1	9	1xAcetyl [K7]	0.0460104	0.00222453	36.0305
492	Cd3A2G000950.1	GTP-binding protein BRASSINAZOLE INSENSITIVE PALE GREEN 2, chloroplastic	Q0DC07	Chloroplast	1	689	LCSKFER	1	7	1xAcetyl [K4]; 1xCarbamidomethyl [C2]	0.0863373	0.00485813	30.9875
493	Cd3A2G001280.1	S-adenosylmethionine synthase 1	Q0DKY4	Cytoplasm	6	436	YLKTAAYGHFGR	1	12	1xAcetyl [K3]	9.90454E-05	9.91078E-05	46.0051
						456	DDADFTWEVVKPLK	0	14	1xAcetyl [K11]	0.000777171	9.91078E-05	95.0851
						459	DDADFTWEVVKPLKWEKPSA	1	20	1xAcetyl [K14]	6.74305E-06	9.91078E-05	96.6165
						299	EHVIKPVIPEQYLDEKTIFHLNPSGR	1	26	1xAcetyl [K16]	6.19471E-11	9.91078E-05	87.1961
						288	EHVIKPVIPEQYLDEK	0	16	1xAcetyl [K5]	0.00285145	0.000204872	73.1845
						363	QAAKSIVANGLAR	1	13	1xAcetyl [K4]	0.00463462	0.000297995	52.2156
494	Cd3A2G003770.1	UDP-glucuronate decarboxylase	A3AGL5	Golgi apparatus	1	250	TNVVGTLNMLGLAKR	1	15	1xAcetyl [K14]	0.00659881	0.000297995	93.9771
495	Cd3A2G004220.1	Serine carboxypeptidase 3	P37891	Vacuole	1	401	FLNDKSVR	1	8	1xAcetyl [K5]	0.0207036	0.000738192	37.2975
496	Cd3A2G004490.1	Annexin D4	B7E4J4	Cytoplasm	1	303	LEDVVAAKSHGHYR	1	14	1xAcetyl [K8]	1.51508E-08	9.91078E-05	32.5274
497	Cd3A2G005150.1	Gelation factor	Q7X762	Chloroplast	1	813	QYIIKNR	1	7	1xAcetyl [K5]	0.0525598	0.00293746	34.6741
498	Cd3A2G005250.2	Endo-1,3;1,4-beta-D-glucanase	A0A0P0WM53	Chloroplast	3	131	SHTTEKGFEEAKPIIAALK	1	19	1xAcetyl [K6]	2.99724E-08	9.91078E-05	67.7768
						144	GFEEAKPIIAALKEK	1	15	1xAcetyl [K13]	0.00101232	9.91078E-05	79.4347
						189	AHEIQAAVLLHPSFVSVDDIKK	1	22	1xAcetyl [K21]	0.105789	0.0062989	83.4004
499	Cd3A2G005300.1	Chitinase 2	Q7DNA1	Vacuole	2	233	EELNAVADYCEPNPQWPCAPGKK	1	23	1xAcetyl [K22]; 2xCarbamidomethyl [C10; C18]	0.000361488	9.91078E-05	73.3920
						344	IGFYKR	1	6	1xAcetyl [K5]	0.133048	0.0093378	42.8727
500	Cd3A2G005380.1	TPM_phosphatase domain-containing protein	Q6ATY4	Chloroplast	1	221	YNEAIFSTAKR	1	11	1xAcetyl [K10]	0.000246517	9.91078E-05	53.8036
501	Cd3A2G005520.3	Pyruvate, phosphate dikinase 1, chloroplastic	Q6AVA8	Chloroplast	13	188	LGDPEKPLLLSVR	0	13	1xAcetyl [K6]	1.32957E-07	9.91078E-05	85.6831
						949	VGICGEHGGEPSSVAFCAKTGLNYVSCSPFR	1	31	1xAcetyl [K19]; 3xCarbamidomethyl [C4; C17; C27]	7.43607E-10	9.91078E-05	87.0846
						837	VFTATGKTVTYK	1	12	1xAcetyl [K7]	0.000501353	9.91078E-05	46.9750
						467	NTAIKMVEPGHLDQLLHPQFENPK	1	24	1xAcetyl [K5]	6.12924E-09	9.91078E-05	86.1414
						467	NTAIKMVEPGHLDQLLHPQFENPK	1	24	1xAcetyl [K5]; 1xOxidation [M6]	0.000899418	9.91078E-05	78.2740
						842	TVTYKVGTMIEIPR	1	14	1xAcetyl [K5]	1.13285E-07	9.91078E-05	84.6309
						930	ARPNLKVGICGEHGGEPSSVAFCAK	1	25	1xAcetyl [K6]; 2xCarbamidomethyl [C10; C23]	6.32312E-07	9.91078E-05	56.1211
						286	ELVGQYKECYIEAK	1	14	1xAcetyl [K7]; 1xCarbamidomethyl [C9]	5.91724E-05	9.91078E-05	64.1973
						257	FEEKLEHMK	1	9	1xAcetyl [K4]; 1xOxidation [M8]	0.000289315	9.91078E-05	23.4622
						257	FEEKLEHMK	1	9	1xAcetyl [K4]	2.75145E-05	9.91078E-05	36.4639
						293	ECYIEAKGEPFPSDPK	1	16	1xAcetyl [K7]; 1xCarbamidomethyl [C2]	6.22543E-08	9.91078E-05	62.6269
						102	AIADAAPVTATKR	1	13	1xAcetyl [K12]	0.000168108	9.91078E-05	39.4375
						916	GVGELIKFATER	1	12	1xAcetyl [K7]	4.47909E-05	9.91078E-05	89.2487
						279	ADTELTAADLKELVGQYK	1	18	1xAcetyl [K11]	4.70458E-09	9.91078E-05	100.4378
						302	GEPFPSDPKK	1	10	1xAcetyl [K9]	0.00185359	0.000204872	38.1593
						842	TVTYKVGTMIEIPR	1	14	1xAcetyl [K5]; 1xOxidation [M9]	0.0042351	0.000297995	72.6549
						293	ECYIEAKGEPFPSDPKK	2	17	1xAcetyl [K7]; 1xCarbamidomethyl [C2]	0.0399754	0.00181447	53.5888
502	Cd3A2G006620.1	Patellin	Q5TKJ2	Nucleus	10	673	LVLNVNNPASKK	1	12	1xAcetyl [K11]	0.000201458	9.91078E-05	52.6935
						652	KVPANEEPIMKGSFK	2	15	1xAcetyl [K11]	0.000264286	9.91078E-05	49.1107
						113	KADEPAPAPAEESAPAPAEVKEK	2	23	1xAcetyl [K21]	0.000128141	9.91078E-05	38.2209
						367	TDTVLLKFLR	1	10	1xAcetyl [K7]	0.00013548	9.91078E-05	100.4787
						435	EGHPVCYNVYGEFQDKELYEK	1	21	1xAcetyl [K16]; 1xCarbamidomethyl [C6]	2.88994E-09	9.91078E-05	71.1480
						440	ELYEKAFGDEEKR	2	13	1xAcetyl [K5]	0.000714923	9.91078E-05	48.3597
						384	EALAMLKSAVLWR	1	13	1xAcetyl [K7]	4.7279E-06	9.91078E-05	106.8949
						384	EALAMLKSAVLWR	1	13	1xAcetyl [K7]; 1xOxidation [M5]	0.000229942	9.91078E-05	98.7369
						492	NSPPMLGKHR	1	10	1xAcetyl [K8]	0.00926015	0.000389573	25.6411
						492	NSPPMLGKHR	1	10	1xAcetyl [K8]; 1xOxidation [M5]	0.0198711	0.000738192	19.1988
						447	AFGDEEKR	1	8	1xAcetyl [K7]	0.0181785	0.000738192	20.6270
						115	EKAVEVEK	1	8	1xAcetyl [K2]	0.0466286	0.00230462	21.4503
503	Cd3A2G007030.1	Actin 1	Q75HX0	Cytoplasm	1	62	DAYVGDEAQAKR	1	12	1xAcetyl [K11]	0.00150471	0.000204872	26.5076
504	Cd3A2G007520.1	Universal stress protein YxiE	Q7XXS5	Cytoplasm	1	104	VVAKLYWGDAR	1	11	1xAcetyl [K4]	0.000457989	9.91078E-05	68.9952
505	Cd3A2G007850.1	60S ribosomal protein L36	Q8L5X0	Cytoplasm	2	78	EVAGFAPYEKR	1	11	1xAcetyl [K10]	0.000705044	9.91078E-05	52.8915
						85	ITELLKVGK	1	9	1xAcetyl [K6]	0.00226739	0.000204872	59.4056
						85	RITELLKVGK	2	10	1xAcetyl [K7]	0.0511829	0.00261905	53.0503
506	Cd3A2G007860.1	70 kDa heat shock protein	Q2QV45	Chloroplast	4	566	IASKLPADDKK	2	11	1xAcetyl [K4]	0.000600781	9.91078E-05	21.9921
						103	VVAGPGDKPMIVVQYK	0	16	1xAcetyl [K8]	1.64709E-08	9.91078E-05	74.4817
						529	MVQEAEKYKAEDEEHK	2	16	1xAcetyl [K7]	0.0270108	0.00116278	21.8437
						566	IASKLPADDK	1	10	1xAcetyl [K4]	0.0383957	0.00165444	30.3937
						572	LPADDKK	1	7	1xAcetyl [K6]	0.0478888	0.00247281	16.3293
507	Cd3A2G008990.1	60S ribosomal protein L24	Q8L3Y6	Cytoplasm	4	95	SIVGASLEVIQKK	1	13	1xAcetyl [K12]	9.17444E-05	9.91078E-05	76.1669
						14	FSGQKIYPGK	1	10	1xAcetyl [K5]	4.76869E-05	9.91078E-05	40.0252
						37	ADSQVFLFANSKCK	1	14	1xAcetyl [K12]; 1xCarbamidomethyl [C13]	0.000149347	9.91078E-05	71.2937
						100	TEKPEVR	0	7	1xAcetyl [K3]	0.0475707	0.00238879	20.0812
508	Cd3A2G009150.1	Endoplasmic reticulum-Golgi intermediate compartment protein 3	B9FKW2	Endoplasmic reticulum	1	23	VNEDFYKR	1	8	1xAcetyl [K7]	0.0133453	0.00067052	35.6777
509	Cd3A2G009310.1	Glutamate-1-semialdehyde 2,1-aminomutase, chloroplastic	Q6YZE2	Chloroplast	2	236	GATCETLTAPYNDVEAVKK	1	19	1xAcetyl [K19]; 1xCarbamidomethyl [C4]	1.08075E-06	9.91078E-05	66.8056
						44	GEKAYTVQK	1	9	1xAcetyl [K3]	0.00683118	0.000297995	20.3813
510	Cd3A2G010170.1	Thioredoxin H	Q9FRT3	Cytoplasm	1	71	IMAPIFEGLAKK	1	12	1xAcetyl [K11]; 1xOxidation [M2]	0.000214482	9.91078E-05	81.2972
						71	IMAPIFEGLAKK	1	12	1xAcetyl [K11]	0.00142331	0.000204872	90.9012
511	Cd3A2G010620.1	Prolyl aminopeptidase	Q0DGS8	Cytoplasm	1	272	LTSSDPNVQVEAAKR	1	15	1xAcetyl [K14]	0.0165143	0.000738192	39.4015
512	Cd3A2G011140.1	Hexokinase-5	Q5W676	Chloroplast	6	474	LAAAGIYSILKK	1	12	1xAcetyl [K11]	1.63236E-05	9.91078E-05	85.7730
						427	TPDMSAMHHDSSHDLKILGAK	1	21	1xAcetyl [K16]	2.32811E-05	9.91078E-05	51.3741
						504	TVIALDGGLYEHYKK	1	15	1xAcetyl [K14]	4.39545E-08	9.91078E-05	66.9401
						347	SDKLPLSEYDK	1	11	1xAcetyl [K3]	0.00191913	0.000204872	56.9615
						432	ILGAKLK	1	7	1xAcetyl [K5]	0.0897175	0.00498979	42.1907
						487	APADGSKLPR	1	10	1xAcetyl [K7]	0.107126	0.0062989	26.8772
513	Cd3B1G000010.1	Replication factor A1	Q9FW37	Nucleus	1	106	LAVDKWGIVK	1	10	1xAcetyl [K5]	0.0108533	0.000489403	76.5260
514	Cd3B1G000060.1	50S ribosomal protein L28	Q9FW34	Chloroplast	2	97	QQFVNLQYKK	1	10	1xAcetyl [K9]	0.0022361	0.000204872	54.9088
						122	TIEKHGLDAVAR	1	12	1xAcetyl [K4]	0.0814845	0.00465575	36.3707
515	Cd3B1G000150.1	Peptidyl-prolyl cis-trans isomerase	Q0E4F7	Cytoplasm	2	122	ALCTGEKGFGYK	1	12	1xAcetyl [K7]; 1xCarbamidomethyl [C3]	0.00057222	9.91078E-05	47.5130
						76	EAELQSKITNK	1	11	1xAcetyl [K7]	0.00795409	0.000389573	39.2527
516	Cd3B1G000250.5	Methionine S-methyltransferase	Q75M18	Cytoplasm	1	320	ITKLWQTK	1	8	1xAcetyl [K3]	0.00138427	9.91078E-05	55.3651
517	Cd3B1G000360.1	Uncharacterized protein	Q7G649	Nucleus	5	193	GLSAGGEGWEKK	1	12	1xAcetyl [K11]	0.000222078	9.91078E-05	40.1470
						1057, 1062	DASAKGSGLKSGR	2	13	2xAcetyl [K5; K10]	0.00687862	0.000297995	26.7296
						972, 980	AAKQLALAFGKR	2	12	2xAcetyl [K3; K11]	0.0104853	0.000489403	74.0977
518	Cd3B1G000780.1	NAD(P)-bd_dom domain-containing protein	A0A0P0WKD6	Nucleus	3	223	AGGLQDKDGGLR	1	12	1xAcetyl [K7]	0.017446	0.000738192	33.1117
						65	TGQIVYKK	1	8	1xAcetyl [K7]	0.0283264	0.00116278	25.8992
						240	ELIVGKDDEILKTETK	2	16	1xAcetyl [K12]	0.0841488	0.00479116	61.1266
519	Cd3B1G001230.2	Glutathione S-transferase DHAR1, cytosolic	Q65XA0	Cytoplasm	1	53	LIDVSNKPQWFLKINPEGK	1	19	1xAcetyl [K13]	1.00476E-08	9.91078E-05	89.2506
520	Cd3B1G002540.2	Pyridoxal phosphate homeostasis protein	B9FMH1	Chloroplast	1	42	VVAVSKTKPVAVIR	1	14	1xAcetyl [K6]	0.0226264	0.000914761	49.1926
521	Cd3B1G002840.1	Dihydrolipoyl dehydrogenase	Q9ASP4	Mitochondrion	2	415	ASGVPYQVGKFPLLANSR	1	18	1xAcetyl [K10]	0.01006	0.000389573	92.0485
						440	VVSEKETDR	1	9	1xAcetyl [K5]	0.0168578	0.000738192	15.6825
522	Cd3B1G002930.1	Arginyl-tRNA synthetase	Q75IR7	Mitochondrion	5	476	LIELLDEAKSR	1	11	1xAcetyl [K9]	0.000504854	9.91078E-05	76.9045
						305	LQGGEQKYR	1	9	1xAcetyl [K7]	0.00346324	0.000204872	18.4710
						326	GEFDLVYKR	1	9	1xAcetyl [K8]	0.0128938	0.00067052	66.1088
						519	YADLKNNR	1	8	1xAcetyl [K5]	0.0188121	0.000738192	22.4704
						193	TWAPILPVKR	1	10	1xAcetyl [K9]	0.0572813	0.00299771	83.0612
523	Cd3B1G002980.1	Fasciclin-like arabinogalactan protein 11	Q75IR4	Cell membrane	1	46	TITAVLTKAGQFTK	1	14	1xAcetyl [K8]	8.08095E-06	9.91078E-05	83.1021
524	Cd3B1G003860.1	Hsp20/alpha crystallin family protein	Q10FT7	Chloroplast	1	204	KIDIIEKK	2	8	1xAcetyl [K7]	0.00864201	0.000389573	36.2966
525	Cd3B1G003890.1	Proteasome subunit beta	B9FRJ7	Nucleus	3	123	VVTALTLLKSHLFK	1	14	1xAcetyl [K9]	7.42109E-07	9.91078E-05	106.9349
						68	ATEGPIVADKNCEK	1	14	1xAcetyl [K10]; 1xCarbamidomethyl [C12]	3.68586E-05	9.91078E-05	32.7385
						260	ITQLKPK	0	7	1xAcetyl [K5]	0.0151039	0.000738192	27.1408
526	Cd3B1G003970.1	Stem 28 kDa glycoprotein	Q0DK58	Chloroplast	2	227	SLEFKSGER	1	9	1xAcetyl [K5]	0.00999085	0.000389573	37.9478
						215	LILKPQDVR	0	9	1xAcetyl [K4]	0.0205625	0.000738192	58.2705
527	Cd3B1G003980.1	Stem 28 kDa glycoprotein	Q0DK58	Chloroplast	3	64	LAVEAYNKR	1	9	1xAcetyl [K8]	0.0010265	9.91078E-05	37.1260
						218	VAAIAYKSGAR	1	11	1xAcetyl [K7]	0.00074023	9.91078E-05	36.0119
						206	LLLKPIGAK	0	9	1xAcetyl [K4]	0.137997	0.00990804	67.0009
528	Cd3B1G003990.1	Stem 28 kDa glycoprotein	Q0DK58	Chloroplast	2	224	LLLKPIGVK	0	9	1xAcetyl [K4]	0.00992213	0.000389573	77.8091
						184	KLVSLGIKPVFLTGR	1	15	1xAcetyl [K1]	0.0880126	0.00485813	78.7078
529	Cd3B1G004000.3	Acid phosphatase	B9FIA6	Chloroplast	2	221	VTAIAYKSGER	1	11	1xAcetyl [K7]	2.31196E-05	9.91078E-05	35.8354
						205	QGYSGWEKLLLKPLGVK	1	17	1xAcetyl [K8]	5.78767E-10	9.91078E-05	102.4484
						205	RQGYSGWEKLLLKPLGVK	2	18	1xAcetyl [K9]	0.0176869	0.000738192	91.9099
530	Cd3B1G004040.1	AIR synthase	Q0DM29	Chloroplast	2	206	LDVDLAEKVIK	1	11	1xAcetyl [K8]	5.91724E-05	9.91078E-05	83.7627
						328	QVLEIIGKGGVK	1	12	1xAcetyl [K8]	0.00269737	0.000204872	69.2134
531	Cd3B1G004300.1	Serine/threonine-protein phosphatase 5	Q5W6J3	Nucleus	1	184	AMLDEFKK	1	8	1xAcetyl [K7]	0.0204223	0.000738192	56.6307
532	Cd3B1G004620.1	Lactoylglutathione lyase	Q948T6	Cytoplasm	1	139	TIKFYTECLGMK	1	12	1xAcetyl [K3]; 1xCarbamidomethyl [C8]	0.00598918	0.000297995	77.0021
533	Cd3B1G005640.1	3-isopropylmalate dehydratase	B9F279	Chloroplast	1	94	LGTVKSAMTMTEKILAR	2	17	1xAcetyl [K5]	0.0711207	0.00406662	89.8867
534	Cd3B1G005800.1	Sorting nexin 2B	B9FP09	Nucleus	1	439	VEKLEAAASK	1	10	1xAcetyl [K3]	0.0254066	0.00109248	27.7511
535	Cd3B1G006030.2	Peptidase_M24 domain-containing protein	Q5W6H1	Chloroplast	8	295	IVDLCEKGDSFIR	1	13	1xAcetyl [K7]; 1xCarbamidomethyl [C5]	1.55217E-06	9.91078E-05	76.0833
						432	IVEGVLSHQLKQFVIDGNK	1	19	1xAcetyl [K11]	5.90982E-10	9.91078E-05	89.7410
						482	LLDEKQTTIYK	1	11	1xAcetyl [K5]	3.92417E-05	9.91078E-05	51.6866
						421	VASAYDCKIVEGVLSHQLK	1	19	1xAcetyl [K8]; 1xCarbamidomethyl [C7]	4.09155E-05	9.91078E-05	84.6879
						264	ELDLSSNEVVTKYK	1	14	1xAcetyl [K12]	3.60379E-06	9.91078E-05	65.5860
						309	DQTANVYKNAK	1	11	1xAcetyl [K8]	0.000533756	9.91078E-05	23.2913
						284	LVVSECKPK	0	9	1xAcetyl [K7]; 1xCarbamidomethyl [C6]	0.00189264	0.000204872	33.5455
						488	QTTIYKR	1	7	1xAcetyl [K6]	0.0711207	0.00406662	22.3750
536	Cd3B1G006060.1	Chlorophyll synthase, chloroplastic	Q5W6H5	Chloroplast	1	90	QESDIWKIR	1	9	1xAcetyl [K7]	0.00253393	0.000204872	62.6850
537	Cd3B1G007320.1	Peroxisomal adenine nucleotide carrier 1	Q60ER7	Peroxisome	1	106	LYLEKSGAK	1	9	1xAcetyl [K5]	0.0460104	0.00222453	38.2266
538	Cd3B1G007410.1	Peptide-N4-(N-acetyl-beta-glucosaminyl)asparagine amidase A	Q8LRJ4	Cell membrane	1	484	ESEVVIKSAETGR	1	13	1xAcetyl [K7]	0.00153643	0.000204872	40.5629
539	Cd3B1G007530.2	Endo-1,3, 1,4-beta-D-glucanase	B9FPH4	Chloroplast	1	149	GFEEAKPIIATLKEK	1	15	1xAcetyl [K13]	0.00132771	9.91078E-05	73.8170
540	Cd3B1G007580.1	Chitinase 9	Q688M5	Vacuole	1	203	EEVNAVADYCEPNPQWPCAPGKK	1	23	1xAcetyl [K22]; 2xCarbamidomethyl [C10; C18]	1.94266E-05	9.91078E-05	68.7308
541	Cd3B1G007590.3	Endo-1,31,4-beta-D-glucanase	Q6ATZ0	Chloroplast	5	168	THSPADAAEKALK	1	13	1xAcetyl [K10]	3.81018E-06	9.91078E-05	35.6041
						261	GIDHLVKIFPK	1	11	1xAcetyl [K7]	0.000490995	9.91078E-05	74.3677
						467	THSPVDAAEKAMK	1	13	1xAcetyl [K10]	0.00768378	0.000389573	38.6892
						221	TGEIQAAVIAHPALVTVDDIKEVK	1	24	1xAcetyl [K21]	0.0137177	0.00067052	91.1189
						171	ALKIVAALK	1	9	1xAcetyl [K3]	0.0956187	0.00519702	72.6742
542	Cd3B1G007770.3	Pyruvate, phosphate dikinase 1, chloroplastic	Q6AVA8	Chloroplast	3	837	VFAATGKTVTYK	1	12	1xAcetyl [K7]	0.00011384	9.91078E-05	47.4331
						916	GVGELIKIATGR	1	12	1xAcetyl [K7]	0.000395718	9.91078E-05	89.8413
						119	SMKLLLGGK	1	9	1xAcetyl [K3]	0.00800928	0.000389573	66.6193
						119	SMKLLLGGK	1	9	1xAcetyl [K3]; 1xOxidation [M2]	0.0891459	0.0049267	49.1926
543	Cd3B1G008050.1	RAN GTPase-activating protein	Q65XN1	Nucleus	2	107	NLSTESIFSKR	1	11	1xAcetyl [K10]	0.0383957	0.00165444	65.0526
						335	ALSELIPSTEKLK	1	13	1xAcetyl [K11]	0.0880126	0.00485813	77.4454
544	Cd3B1G008220.1	TFIIS N-terminal domain-containing protein	Q6AUA7	Nucleus	1	92	VAEKEYK	1	7	1xAcetyl [K4]	0.107126	0.0062989	16.5238
						92	RVAEKEYK	2	8	1xAcetyl [K5]	0.137161	0.00976608	13.1864
545	Cd3B1G008530.1	Cytochrome c	Q0DI31	Mitochondrion	1	53	AGEKIFK	1	7	1xAcetyl [K4]	0.108478	0.0064454	34.3537
546	Cd3B1G010250.2	ATP-dependent zinc metalloprotease FTSH 8, mitochondrial	Q0DHL4	Mitochondrion	1	276	EISFQEFKNK	1	10	1xAcetyl [K8]	0.0124574	0.00067052	65.8969
547	Cd3B1G010410.1	Histone H2B.11	Q943L2	Nucleus	2	12	KPAEKKPAEEK	1	11	1xAcetyl [K5]	8.30913E-06	9.91078E-05	12.0275
						8, 12	AEKKPAEKKPAEEK	2	14	2xAcetyl [K4; K8]	1.53633E-08	9.91078E-05	12.0027
548	Cd3B1G010510.1	Histone H2A.4	Q6L500	Nucleus	1	66	SVKAGLQFPVGR	1	12	1xAcetyl [K3]	0.000117872	9.91078E-05	69.0543
549	Cd3B1G010640.3	Tudor/PWWP/MBT superfamily protein	B9FJJ1	Nucleus	1	256	VSDLVWGKVK	1	10	1xAcetyl [K8]	0.0232525	0.000914761	66.8639
550	Cd3B1G011340.1	60S ribosomal protein L24	Q8L3Y6	Cytoplasm	1	100	RAEKPEVR	1	8	1xAcetyl [K4]	0.00992213	0.000389573	16.1758
551	Cd3B1G011410.3	ADP-ribosylation factor 2	P51823	Golgi apparatus	2	223	QDLPNAMNAAEITDKLGLHSLR	1	22	1xAcetyl [K15]	8.71291E-11	9.91078E-05	95.8468
						117	TTILYKLK	1	8	1xAcetyl [K6]	0.0270108	0.00116278	65.6693
552	Cd3B1G011480.2	60S ribosomal protein L30	Q9SDG6	Cytoplasm	2	67	YTLGYKTVLK	1	10	1xAcetyl [K6]	0.000184029	9.91078E-05	67.5640
						122	VTVHHFHGNNVDLGTACGKYYR	1	22	1xAcetyl [K19]; 1xCarbamidomethyl [C17]	0.00441504	0.000297995	40.1159
553	Cd3B1G011840.1	Cysteine proteinase inhibitor 2	P20907	Chloroplast	2	137	VWEKVWENFK	1	10	1xAcetyl [K4]	0.000522729	9.91078E-05	85.7453
						143	VWENFKK	1	7	1xAcetyl [K6]	0.129041	0.00905619	46.5283
554	Cd3B1G012230.1	Nucleoside diphosphate kinase	B9FLX9	Mitochondrion	3	123	LVAIKLIVPSK	1	11	1xAcetyl [K5]	4.97208E-05	9.91078E-05	90.3308
						182	KLIGATDPQKSEPGTIR	2	17	1xAcetyl [K10]	6.47197E-14	9.91078E-05	40.5403
						182	LIGATDPQKSEPGTIR	1	16	1xAcetyl [K9]	5.79722E-09	9.91078E-05	49.1267
						134	EFAEKHYHDLK	1	11	1xAcetyl [K5]	0.000761119	9.91078E-05	26.2579
555	Cd3B1G012450.2	V-type proton ATPase subunit C	B9FLX1	Vacuole	1	268	VVDNFKIR	1	8	1xAcetyl [K6]	0.00169346	0.000204872	49.4190
556	Cd3B1G013120.2	Glucose-1-phosphate adenylyltransferase large subunit 3, chloroplastic/amyloplastic	Q688T8	Chloroplast	4	310	ASDYGLVKFDSSGR	1	14	1xAcetyl [K8]	4.05654E-06	9.91078E-05	64.4644
						370	DVLLNLLKSR	1	10	1xAcetyl [K8]	0.000297482	9.91078E-05	98.1962
						323	VIQFSEKPK	0	9	1xAcetyl [K7]	0.00320866	0.000204872	45.5547
						564	SGIVVILKNATIK	1	13	1xAcetyl [K8]	0.0217181	0.000914761	90.8949
557	Cd3B1G013620.1	Isocitrate dehydrogenase [NADP]	Q65XK3	Mitochondrion	3	74	YNVAIKCATITPDEAR	1	16	1xAcetyl [K6]; 1xCarbamidomethyl [C7]	1.01345E-07	9.91078E-05	63.9596
						203	SFAEASMATAYEKK	1	14	1xAcetyl [K13]; 1xOxidation [M7]	4.53449E-06	9.91078E-05	41.1059
						91	EFNLKSMWR	1	9	1xAcetyl [K5]	0.026646	0.00116278	88.8232
558	Cd3B1G014170.5	GB1/RHD3-type G domain-containing protein	B9FI48	Nucleus	1	80	LVYCDDKGR	1	9	1xAcetyl [K7]; 1xCarbamidomethyl [C4]	0.0313588	0.00133696	27.3485
559	Cd3B1G014280.1	Ubiquitin-conjugating enzyme E2 36	Q8W0I1	Nucleus	2	94	ICLDILKDK	1	9	1xAcetyl [K7]; 1xCarbamidomethyl [C2]	0.00025703	9.91078E-05	77.7767
						84	IYHPNIDKLGR	1	11	1xAcetyl [K8]	0.0148977	0.000738192	50.3402
560	Cd3B1G014350.4	Golgin candidate 5	Q6AT30	Nucleus	1	1002	AELEALKQR	1	9	1xAcetyl [K7]	0.009454	0.000389573	43.8483
561	Cd3B1G014640.1	Dynamin	Q0DG31	Mitochondrion	3	456	IYHVFDNQFPVAIKR	1	15	1xAcetyl [K14]	0.000924795	9.91078E-05	79.6839
						531	KAINETHELKQFPTLR	2	16	1xAcetyl [K10]	0.00062205	9.91078E-05	55.4696
						355	EYFANTPEYKHLASR	1	15	1xAcetyl [K10]	7.09124E-05	9.91078E-05	54.0916
						531	AINETHELKQFPTLR	1	15	1xAcetyl [K9]	8.12402E-07	9.91078E-05	64.9254
562	Cd3B1G014900.1	Guanine nucleotide-binding protein subunit beta-like protein A	P49027	Cytoplasm	2	284	LIVQDLKPDIPVSK	0	14	1xAcetyl [K7]	5.98061E-07	9.91078E-05	84.5530
						277	IWDLESKLIVQDLKPDIPVSK	1	21	1xAcetyl [K7]	2.54445E-06	9.91078E-05	105.5027
563	Cd3B1G015000.1	Threonine synthase	Q6L4H5	Chloroplast	1	517	ADFGAVMDVLKK	1	12	1xAcetyl [K11]	0.000596615	9.91078E-05	90.8397
564	Cd3B1G015040.2	Phosphoethanolamine N-methyltransferase	B9FLG6	Cytoplasm	2	375	DTILHIQDKPALFR	0	14	1xAcetyl [K9]	6.27926E-07	9.91078E-05	85.6812
						246	STEDKGFQR	1	9	1xAcetyl [K5]	0.021867	0.000914761	20.8236
565	Cd3B1G015100.1	VIP1 protein	Q5KQD2	Nucleus	1	195	LQDLLDAEKSGR	1	12	1xAcetyl [K9]	0.0066908	0.000297995	58.0662
566	Cd3B1G015110.1	Cell death-related protein	Q6ITC5	Nucleus	1	113	IALVKPDKAR	1	10	1xAcetyl [K8]	0.0315718	0.00133696	34.3279
567	Cd3B1G015180.2	Chaperone protein dnaJ 10	B9FLF3	Golgi apparatus	1	146	LIQSLKDR	1	8	1xAcetyl [K6]	0.0962277	0.00519702	39.0905
						29	AYYLKAK	1	7	1xAcetyl [K5]	0.121337	0.00827648	34.3759
568	Cd3B1G015200.1	Farnesyl pyrophosphate synthase	Q65XM9	Mitochondrion	1	350	SFLHKIYK	1	8	1xAcetyl [K5]	0.0156317	0.000738192	49.2577
569	Cd3B1G015340.1	60S ribosomal protein L28	Q6K705	Cytoplasm	3	47	EPNNLYNIHSYKYSGLANK	1	19	1xAcetyl [K12]	1.43775E-06	9.91078E-05	62.2185
						134	SLQVAKSGVK	1	10	1xAcetyl [K6]	0.00926015	0.000389573	32.1816
						55	YSGLANKK	1	8	1xAcetyl [K8]	0.100589	0.00588028	21.1524
570	Cd3B1G015410.1	SWR1-complex protein 4-like	Q5TKQ2	Nucleus	1	364	RVDQTLQDLGVHLKPK	1	16	1xAcetyl [K14]	1.0623E-08	9.91078E-05	66.4352
571	Cd3B1G015590.1	Mitochondrial outer membrane protein porin 2	Q6L5I5	Mitochondrion	2	121	RDEAIFHEIQSQLKK	2	15	1xAcetyl [K14]	3.0331E-05	9.91078E-05	66.7748
						294	SVDPLTSMKAR	1	11	1xAcetyl [K9]	0.00013548	9.91078E-05	59.2838
572	Cd3B1G015780.3	Plasminogen activator inhibitor 1 RNA-binding protein	B9FLA5	Nucleus	3	118	GAQPAPAKLPTKPAPPAQAVR	1	21	1xAcetyl [K8]	4.66253E-06	9.91078E-05	46.5320
						241	HSGTGHGYEMKR	1	12	1xAcetyl [K11]	0.00373795	0.000204872	12.7976
						325	ALLALKTEER	1	10	1xAcetyl [K6]	0.00420582	0.000297995	61.7968
573	Cd3B1G015850.1	Serine/threonine protein kinase OSK1	Q852Q2	Nucleus	1	349	MLVVDPMKR	1	9	1xAcetyl [K8]	0.0653324	0.00377844	67.7670
574	Cd3B1G016230.4	Folate gamma-glutamyl hydrolase	Q75II5	Chloroplast	1	167	HGPYFETIKK	1	10	1xAcetyl [K9]	0.00186652	0.000204872	40.7166
575	Cd3B1G016420.1	Chaperone protein ClpB1	Q6F2Y7	Chloroplast	8	436	IQLEVELHALEKEKDK	2	16	1xAcetyl [K12]	0.00113937	9.91078E-05	69.4901
						394	HLPDKAIDLVDEACANVR	1	18	1xAcetyl [K5]; 1xCarbamidomethyl [C14]	1.9699E-05	9.91078E-05	82.7480
						93	KLPSQSPPPDSVPASTSLIKVIR	2	23	1xAcetyl [K20]	2.17155E-05	9.91078E-05	79.7398
						330	YVEKDAAFER	1	10	1xAcetyl [K4]	0.000269863	9.91078E-05	41.3511
						615	AGLGRPQQPTGSFLFLGPTGVGKTELAK	1	28	1xAcetyl [K23]	9.63655E-09	9.91078E-05	91.3305
						73	VLSNALKK	1	8	1xAcetyl [K7]	0.017566	0.000738192	31.0813
						863	KDELDYKVDR	2	10	1xAcetyl [K7]	0.0230944	0.000914761	33.1136
						785	LQMKDVAVR	1	9	1xAcetyl [K4]	0.0885776	0.0049267	49.5835
576	Cd3B2G000930.1	Phospholipase A1-II 7	Q6F357	Cytoplasm	4	411	SSDVLKDEYPVPGCWWIAHHK	1	21	1xAcetyl [K6]; 1xCarbamidomethyl [C14]	1.17491E-06	9.91078E-05	81.3061
						248	DQVFEEVKR	1	9	1xAcetyl [K8]	0.00104814	9.91078E-05	48.9769
						50	DQETPEGAAASSEQDAAMAASAGGGIAKR	1	29	1xAcetyl [K28]	3.3204E-05	9.91078E-05	63.2494
						435	NDEGKWELR	1	9	1xAcetyl [K5]	0.00285145	0.000204872	50.0180
577	Cd3B2G000940.1	Phospholipase A1-II 7	Q6F357	Cytoplasm	6	307	VTALVFACPHVGNAFFKTALR	1	21	1xAcetyl [K17]; 1xCarbamidomethyl [C8]	2.3987E-08	9.91078E-05	98.4903
						43	TSSTEVGIAKR	1	11	1xAcetyl [K10]	5.22036E-05	9.91078E-05	28.9947
						403	DIALANKDDDLLKDEYPVPGK	2	21	1xAcetyl [K13]	2.21821E-09	9.91078E-05	77.1299
						241	DQVVEEVKR	1	9	1xAcetyl [K8]	0.0122026	0.000584114	33.6657
						416	WWTAKHK	1	7	1xAcetyl [K5]	0.0291059	0.00116278	31.5351
						385	GGFKMEVER	1	9	1xAcetyl [K4]	0.0421791	0.00181447	47.4836
578	Cd3B2G002570.2	40S ribosomal protein S4	P49398	Cytoplasm	4	216	IDLETNKIIDFIK	1	13	1xAcetyl [K7]	0.000106927	9.91078E-05	105.5703
						203	YPDPLIKANDTIK	1	13	1xAcetyl [K7]	0.000327928	9.91078E-05	72.7961
						293	GIKLSIIEEQR	1	11	1xAcetyl [K3]	0.00105545	9.91078E-05	72.7671
						123	HVLVDGKVR	1	9	1xAcetyl [K7]	0.0902924	0.00498979	27.3371
579	Cd3B2G002680.1	Lipase_3 domain-containing protein	Q65XP3	Chloroplast	4	374	VGDKTFGAFLR	1	11	1xAcetyl [K4]	5.07701E-05	9.91078E-05	78.7910
						312	NSPNVPTDKPIAYYKLR	1	17	1xAcetyl [K15]	3.56701E-08	9.91078E-05	60.3929
						465	GAFLWMKEGK	1	10	1xAcetyl [K7]	0.00153643	0.000204872	78.2216
						306	NSPNVPTDKPIAYYK	0	15	1xAcetyl [K9]	0.0138124	0.00067052	58.9486
580	Cd3B2G002730.1	Cytoplasmic ribosomal protein L18	Q0DKM1	Cytoplasm	4	50	SNFNAVILKR	1	10	1xAcetyl [K9]	0.000880843	9.91078E-05	63.7804
						27	SDDVYLKLLVK	1	11	1xAcetyl [K7]	0.00145331	0.000204872	92.6662
						69	LSKFMAGK	1	8	1xAcetyl [K3]; 1xOxidation [M5]	0.00938894	0.000389573	30.2489
						31	LLVKLYR	1	7	1xAcetyl [K4]	0.0702001	0.00406662	66.8215
581	Cd3B2G003690.2	70 kDa heat shock protein	Q2QV45	Chloroplast	14	270	LHVACEKLK	1	9	1xAcetyl [K7]; 1xCarbamidomethyl [C5]	0.000501353	9.91078E-05	29.2963
						292	VLSANPEAPLNIECLMDEKDVR	1	22	1xAcetyl [K19]; 1xCarbamidomethyl [C14]	9.5347E-07	9.91078E-05	100.5934
						766	YANPVLLVSDIKK	1	13	1xAcetyl [K12]	0.000950887	9.91078E-05	92.8896
						240	DFDEALFKHFAAK	1	13	1xAcetyl [K8]	4.14891E-05	9.91078E-05	85.4492
						600	AVEKEYEMALQDR	1	13	1xAcetyl [K4]	2.0222E-06	9.91078E-05	57.6667
						600	AVEKEYEMALQDR	1	13	1xAcetyl [K4]; 1xOxidation [M8]	2.53094E-05	9.91078E-05	49.5585
						44	ETPAIVCFGDKQR	1	13	1xAcetyl [K11]; 1xCarbamidomethyl [C7]	7.29147E-05	9.91078E-05	63.3834
						719	EAALSNDQKFDHIELSEK	1	18	1xAcetyl [K9]	1.19335E-05	9.91078E-05	61.7139
						219	GQLKMLSHAYDR	1	12	1xAcetyl [K4]	5.75474E-05	9.91078E-05	47.0317
						32	GIDVVLNEESKR	1	12	1xAcetyl [K11]	0.000369115	9.91078E-05	58.4746
						728	EAALSNDQKFDHIELSEKQK	2	20	1xAcetyl [K18]	0.0121189	0.000584114	49.5816
						470	ISTYTIGPFQPSKGEKAK	2	18	1xAcetyl [K16]	0.0153129	0.000738192	57.3568
						68	NSISQIKR	1	8	1xAcetyl [K7]	0.0159571	0.000738192	27.7645
						728	FDHIELSEKQK	1	11	1xAcetyl [K9]	0.027195	0.00116278	40.6643
						674	GVYIAKLEELKK	2	12	1xAcetyl [K6]	0.0416175	0.00181447	67.9875
						357	IITEVFGKEPR	1	11	1xAcetyl [K8]	0.0885776	0.0049267	66.6341
582	Cd3B2G003710.1	70 kDa heat shock protein	Q2QV45	Chloroplast	2	357	IITEFFGKEPR	1	11	1xAcetyl [K8]	0.000223629	9.91078E-05	76.8623
						270	VACEKLK	1	7	1xAcetyl [K5]; 1xCarbamidomethyl [C3]	0.0628119	0.00362486	20.2250
583	Cd3B2G003990.1	Eukaryotic initiation factor 4A-III homolog A	Q5VNM3	Nucleus	2	57	GIYGYGFEKPSAIQQR	0	16	1xAcetyl [K9]	3.42673E-07	9.91078E-05	72.0966
						169	VCDMIKR	1	7	1xAcetyl [K6]; 1xCarbamidomethyl [C2]; 1xOxidation [M4]	0.0421791	0.00181447	19.9373
						169	VCDMIKR	1	7	1xAcetyl [K6]; 1xCarbamidomethyl [C2]	0.138837	0.00995215	29.7366
584	Cd3B2G004380.1	60S ribosomal protein L11	Q0DK10	Cytoplasm	4	51	VLEQLSGQSPVFSKAR	1	16	1xAcetyl [K14]	1.40803E-06	9.91078E-05	69.0638
						87	AMQLLESGLKVK	1	12	1xAcetyl [K10]	0.000325653	9.91078E-05	74.8303
						163	EDAMKWFQVK	1	10	1xAcetyl [K5]	0.00361049	0.000204872	81.2575
						87	AMQLLESGLKVK	1	12	1xAcetyl [K10]; 1xOxidation [M2]	0.00702292	0.000297995	60.8834
						77	GDKAMQLLESGLK	1	13	1xAcetyl [K3]	0.00985387	0.000389573	84.0619
						163	EDAMKWFQVK	1	10	1xAcetyl [K5]; 1xOxidation [M4]	0.0763869	0.0043419	67.1225
585	Cd3B2G004420.2	Mitochondrial 2-oxoglutarate/malate translocator	Q60EY9	Mitochondrion	2	300	YPYTGSLDCALKTFK	1	15	1xAcetyl [K12]; 1xCarbamidomethyl [C9]	1.11127E-06	9.91078E-05	85.2709
						309	SGGPFKFYTGFPVYCVR	1	17	1xAcetyl [K6]; 1xCarbamidomethyl [C15]	5.30436E-08	9.91078E-05	101.9087
586	Cd3B2G005220.1	Bifunctional epoxide hydrolase 2	B9FJU6	Cytoplasm	2	201	IQEPGAIEAEFKR	1	13	1xAcetyl [K12]	6.51239E-06	9.91078E-05	66.3683
						284	TWELTSPWNAAEIKVPVK	1	18	1xAcetyl [K14]	9.03307E-06	9.91078E-05	102.7039
587	Cd3B2G005910.1	Trans-cinnamate 4-monooxygenase	Q5W6F1	Endoplasmic reticulum	1	205	RFESEQDPLFNKLK	2	14	1xAcetyl [K12]	0.0234116	0.00100053	69.1155
588	Cd3B2G005970.1	Superoxide dismutase [Mn], mitochondrial	Q43008	Mitochondrion	1	62	LHHQKHHATYVANYNK	1	16	1xAcetyl [K5]	0.000893183	9.91078E-05	11.6827
589	Cd3B2G006210.3	Phosphoribosyl-AMP cyclohydrolase	Q5NBQ1	Chloroplast	2	197	LLLDTQLLCSKIR	1	13	1xAcetyl [K11]; 1xCarbamidomethyl [C9]	1.23562E-05	9.91078E-05	97.4882
						106	EALEKTISTR	1	10	1xAcetyl [K5]	0.00101938	9.91078E-05	39.7485
590	Cd3B2G006400.1	Uncharacterized protein	Q7G649	Nucleus	2	234	EGLEILKASLQSK	1	13	1xAcetyl [K7]	7.91394E-06	9.91078E-05	84.8530
						174	ITGPSPPQPVAAKK	1	14	1xAcetyl [K13]	0.011953	0.000584114	42.0306
591	Cd3B2G006480.1	Serine/arginine repetitive matrix protein 2	Q0DIY3	Nucleus	8	563	IAMLGHPSKR	1	10	1xAcetyl [K9]	0.000680938	9.91078E-05	30.3502
						563	IAMLGHPSKR	1	10	1xAcetyl [K9]; 1xOxidation [M3]	0.00140366	9.91078E-05	20.4282
						365	QAILDKELPCPR	1	12	1xAcetyl [K6]; 1xCarbamidomethyl [C10]	3.55977E-05	9.91078E-05	66.6561
						532	RGDHGLSTGSEGDESGIAEKK	2	21	1xAcetyl [K20]	6.35914E-12	9.91078E-05	23.4173
						1107, 1109	TSGLGTSLVSNTKGKR	2	16	2xAcetyl [K13; K15]	0.000856671	9.91078E-05	53.2536
						532	GDHGLSTGSEGDESGIAEKK	1	20	1xAcetyl [K19]	1.10944E-07	9.91078E-05	28.5409
						1075	EDPWTNNVKQR	1	11	1xAcetyl [K9]	0.000121201	9.91078E-05	41.6416
						264	GLATSIESWEKPK	0	13	1xAcetyl [K11]	2.27999E-05	9.91078E-05	70.9725
						1066	ASSHLPDVTFAKEDPWTNNVK	1	21	1xAcetyl [K12]	0.0283264	0.00116278	77.4340
592	Cd3B2G007670.2	50S ribosomal protein L1, chloroplastic	Q0DII0	Chloroplast	1	354	AGTVSPNITQAIEEFKK	1	17	1xAcetyl [K16]	3.29197E-06	9.91078E-05	95.2149
593	Cd3B2G008000.1	Isoamylase 2, chloroplastic	Q6AU80	Chloroplast	1	693	GPGGEGLSRPPLLEAIAFDPVLAKTK	1	26	1xAcetyl [K24]	1.4966E-07	9.91078E-05	107.4950
594	Cd3B2G009040.1	Guanosine nucleotide diphosphate dissociation inhibitor	Q0DJB7	Cytoplasm	1	283	YLNEPALDTVKR	1	12	1xAcetyl [K11]	0.000197295	9.91078E-05	58.4762
595	Cd3B2G009550.1	Patellin	Q5TKJ2	Nucleus	4	60	KADEPEPAPAPAEEPAPAPAEVKEK	2	25	1xAcetyl [K23]	3.65431E-06	9.91078E-05	44.1179
						38	AEEAPVPAVEEKKADEPEPAPAPAEEPAPAPAEVK	2	35	1xAcetyl [K13]	9.20853E-07	9.91078E-05	60.9284
						466	QAVSLLQDNYPEFIAKK	1	17	1xAcetyl [K16]	0.003299	0.000204872	88.0557
						625	LALIVNNPASKK	1	12	1xAcetyl [K11]	0.00180278	0.000204872	60.9800
596	Cd3B2G010620.2	Delta-1-pyrroline-5-carboxylate synthase 1	O04226	Cytoplasm	3	452	IASLAKSIR	1	9	1xAcetyl [K6]	0.00117968	9.91078E-05	47.9261
						300	IIHTYIKDK	1	9	1xAcetyl [K7]	0.0279443	0.00116278	30.4926
						443	LTLKPGK	0	7	1xAcetyl [K4]	0.0291059	0.00116278	35.8752
597	Cd3B2G010640.2	UMP pyrophosphorylase	Q60EM2	Cytoplasm	1	281	VVSAVAASPALQKLSEK	1	17	1xAcetyl [K13]	2.79003E-05	9.91078E-05	72.7779
598	Cd3B2G012480.1	Coumaroyl shikimate 3-hydroxylase 1	Q0DH37	Endoplasmic reticulum	1	506	LENEELYKR	1	9	1xAcetyl [K8]	0.00641859	0.000297995	35.8354
599	Cd3B2G013060.1	DEAD-box ATP-dependent RNA helicase 56	Q0JM17	Nucleus	3	133	ENDVYEEELLDYEEDDDKAVDGSAAKPTGEVAAKK	2	35	1xAcetyl [K34]	7.34805E-13	9.91078E-05	69.1717
						219	DKDLSLKNVR	2	10	1xAcetyl [K7]	0.0368762	0.00148774	38.3307
						247	DVQEIFKMTPHDK	1	13	1xAcetyl [K7]; 1xOxidation [M8]	0.0515239	0.00270175	54.1713
600	Cd3B2G013140.1	Uncharacterized protein	Q7G649	Nucleus	4	147	QLYKWMLEEK	1	10	1xAcetyl [K4]	0.00279267	0.000204872	77.6376
						153	WMLEEKR	1	7	1xAcetyl [K6]	0.0136237	0.00067052	53.8017
						175	ALLKDFIR	1	8	1xAcetyl [K4]	0.016067	0.000738192	81.0862
						171	KLDEEKALLK	2	10	1xAcetyl [K6]	0.0442025	0.00205586	44.2644
601	Cd3B2G013190.1	DNA damage-binding protein 1	Q6L4S0	Nucleus	1	836	LQLIVEKETK	1	10	1xAcetyl [K7]	0.0220168	0.000914761	62.4141
602	Cd3B2G013220.1	Cell envelope integrity inner membrane protein TolA	Q6L4S2	Chloroplast	2	195	AAADEQMKAEAK	1	12	1xAcetyl [K8]	0.000211517	9.91078E-05	21.9527
						184	IKEEEMQAKINK	2	12	1xAcetyl [K9]	0.0495098	0.00261905	30.4057
603	Cd3B2G013230.1	Hypersensitive-induced response protein-like protein 1	Q6L4S3	Mitochondrion	2	57	LQQLDVKCETK	1	11	1xAcetyl [K7]; 1xCarbamidomethyl [C8]	0.00082165	9.91078E-05	41.2772
						177	VAANEKAEAEK	1	11	1xAcetyl [K6]	0.00395129	0.000297995	16.8969
604	Cd3B2G013650.1	Late embryogenesis abundant protein 5	Q75HZ0	Nucleus	1	108	NFVAEKIAHIPKPEASLDGVSFK	1	23	1xAcetyl [K6]	2.70005E-08	9.91078E-05	89.7506
605	Cd3B2G014220.1	GTP-binding nuclear protein Ran-2	Q7GD79	Nucleus	1	61	KYEPTIGVEVHPLDFTTNCGKIR	2	23	1xAcetyl [K21]; 1xCarbamidomethyl [C19]	3.24646E-06	9.91078E-05	75.5056
606	Cd3B2G014230.1	Malate dehydrogenase	Q7F3S1	Mitochondrion	3	377	NGVEEVLGLGELSAFEKEGLEK	1	22	1xAcetyl [K17]	0.0010265	9.91078E-05	109.4704
						219	HCPNALVNMISNPVNSTVPIAAEVFKK	1	27	1xAcetyl [K26]; 1xCarbamidomethyl [C2]	5.76862E-12	9.91078E-05	106.0084
						382	EGLEKLKGELK	2	11	1xAcetyl [K5]	0.00882302	0.000389573	49.8580
607	Cd3B2G014730.3	60S ribosomal protein L18a	Q6AUF5	Cytoplasm	7	223	NPTTIKNYGIWLR	1	13	1xAcetyl [K6]	0.000217488	9.91078E-05	85.3754
						178	MKLWATNEVR	1	10	1xAcetyl [K2]	0.00110811	9.91078E-05	64.6265
						282	TATVHFKLCK	1	10	1xAcetyl [K7]; 1xCarbamidomethyl [C9]	7.81712E-05	9.91078E-05	43.8323
						242	TGYHNMYKEYR	1	11	1xAcetyl [K8]	0.00293176	0.000204872	29.8224
						190	SKFWYFLR	1	8	1xAcetyl [K2]	0.00503665	0.000297995	96.9203
						242	TGYHNMYKEYR	1	11	1xAcetyl [K8]; 1xOxidation [M6]	0.00789928	0.000389573	21.8631
						178	MKLWATNEVR	1	10	1xAcetyl [K2]; 1xOxidation [M1]	0.0466286	0.00230462	53.5907
						296	QFHNAKIK	1	8	1xAcetyl [K6]	0.0569044	0.00299771	17.7755
						298	IKFPLVYR	1	8	1xAcetyl [K2]	0.105126	0.0062989	82.5001
608	Cd3B2G015020.1	Photosystem I reaction center subunit VI, chloroplastic	Q0DG05	Chloroplast	1	98	FFETFAAPFTKR	1	12	1xAcetyl [K11]	0.000182752	9.91078E-05	92.0715
609	Cd3B2G015550.1	Uncharacterized protein	Q7G649	Nucleus	1	192	IDNILKPK	0	8	1xAcetyl [K6]	0.0649058	0.00377844	38.9795
610	Cd3B2G016130.1	Nucleosome assembly protein 1;2	Q53WK4	Nucleus	1	99	LYEPLYIKR	1	9	1xAcetyl [K8]	0.00107771	9.91078E-05	69.0262
611	Cd3B2G016210.1	Aldehyde dehydrogenase	B9FLB9	Mitochondrion	4	346	VAEKLAADLK	1	10	1xAcetyl [K4]	5.91724E-05	9.91078E-05	49.9092
						413	NWSSSGLLEKMK	1	12	1xAcetyl [K10]	1.59862E-05	9.91078E-05	76.6808
						413	NWSSSGLLEKMK	1	12	1xAcetyl [K10]; 1xOxidation [M11]	0.000312334	9.91078E-05	58.3233
						586	GAGIGTPEAIKLVWSCHR	1	18	1xAcetyl [K11]; 1xCarbamidomethyl [C16]	0.00104087	9.91078E-05	87.0171
612	Cd3B2G017050.1	Reticulon-like protein	B9F565	Nucleus	2	75, 77	LAALQVHQPNLAAKPKDRPAAR	1	22	2xAcetyl [K14; K16]	0.10316	0.00617222	49.9661
613	Cd4A1G000060.1	SLH domain-containing protein	Q0DLI8	Nucleus	3	701	SEVEEQLQSVLSKK	1	14	1xAcetyl [K13]	0.00157975	0.000204872	77.8921
						576	LFQPDKPVTK	0	10	1xAcetyl [K6]	0.0188121	0.000738192	47.1804
						813	AESLLGKLK	1	9	1xAcetyl [K7]	0.0974561	0.0052715	66.9542
614	Cd4A1G000240.1	Pentatricopeptide repeat-containing protein	Q7XN77	Chloroplast	1	114	IVEKSDNYIR	1	10	1xAcetyl [K4]	0.00126464	9.91078E-05	38.8423
615	Cd4A1G000440.1	Outer envelope pore protein 24, chloroplastic	Q75IQ4	Chloroplast	2	266	VKYSYAHGIDR	1	11	1xAcetyl [K2]	7.92671E-05	9.91078E-05	29.8338
						321	ILGLEWTKEPK	1	11	1xAcetyl [K8]	0.0102705	0.000489403	83.1970
616	Cd4A1G000660.1	Adenylosuccinate synthetase, chloroplastic	A2XD35	Chloroplast	1	192	ETELANSFIGTTKR	1	14	1xAcetyl [K13]	2.47863E-05	9.91078E-05	63.6904
617	Cd4A1G000790.1	26S proteasome non-ATPase regulatory subunit 12	Q851Y6	Nucleus	5	511	LLDLVEKSCHQIHK	1	14	1xAcetyl [K7]; 1xCarbamidomethyl [C9]	4.82767E-06	9.91078E-05	54.1955
						178	IELIKTLSSVSAGK	1	14	1xAcetyl [K5]	5.90764E-06	9.91078E-05	83.2764
						144	TLNDQIVVLSKR	1	12	1xAcetyl [K11]	0.000220537	9.91078E-05	69.3053
						298	EGDNIVQDAPADIPSLLELKR	1	21	1xAcetyl [K20]	8.20746E-05	9.91078E-05	106.0677
						425	AAEDLKLR	1	8	1xAcetyl [K6]	0.0183035	0.000738192	36.5065
618	Cd4A1G000800.2	Monothiol glutaredoxin-S7, chloroplastic	Q851Y7	Chloroplast	1	86	VVLFMKGTK	1	9	1xAcetyl [K6]	0.0283264	0.00116278	66.9736
619	Cd4A1G000980.7	Proteasome subunit alpha type-5	Q9LSU1	Nucleus	2	112	LGSTAIGLKTK	1	11	1xAcetyl [K9]	0.0015688	0.000204872	47.4021
						123	HGVVLAVEKR	1	10	1xAcetyl [K9]	0.00356072	0.000204872	37.8143
620	Cd4A1G001880.1	Galactokinase	Q7Y152	Cytoplasm	3	187	GVYEYCKSK	1	9	1xAcetyl [K7]; 1xCarbamidomethyl [C6]	0.000984539	9.91078E-05	26.7529
						409	YYKLFQR	1	7	1xAcetyl [K3]	0.0135303	0.00067052	59.3860
						514	EMYYKSR	1	7	1xAcetyl [K5]	0.0515239	0.00270175	26.0951
621	Cd4A1G002100.1	Pectate lyase	Q0JM30	Cell wall	1	262	TTVFKYMPEK	1	10	1xAcetyl [K5]	0.00598918	0.000297995	63.4845
622	Cd4A1G002410.1	Chaperone protein DnaJ	Q852A7	Golgi apparatus	1	118	EANAQEKFLR	1	10	1xAcetyl [K7]	0.00114732	9.91078E-05	45.3429
623	Cd4A1G002440.1	NAD-dependent epimerase/dehydratase	Q852A3	Chloroplast	2	184	KAEQYLADSGVPYTIIRPGGLQDKDGGLR	2	29	1xAcetyl [K24]	0.00332198	0.000204872	78.3274
						27	TGQIVYNKLK	1	10	1xAcetyl [K8]	0.00539808	0.000297995	48.1866
624	Cd4A1G002590.1	NEDD8-activating enzyme E1 regulatory subunit	Q84T99	Nucleus	2	225	LAEKWADAHDGQLPSTR	1	17	1xAcetyl [K4]	9.29157E-10	9.91078E-05	50.4542
						205	SIDICDKDPVVHK	1	13	1xAcetyl [K7]; 1xCarbamidomethyl [C5]	0.00126464	9.91078E-05	50.8591
625	Cd4A1G002610.2	Ethylene-responsive small GTP-binding protein	Q84TA8	Cytoplasm	2	198	NIEQHASDNVNKILVGNK	1	18	1xAcetyl [K12]	2.86411E-06	9.91078E-05	53.0108
						137	TVELDGKR	1	8	1xAcetyl [K7]	0.0413394	0.00181447	26.8060
626	Cd4A1G002630.1	Chalcone--flavanone isomerase	Q84T92	Chloroplast	2	133	ATGMYTDAEGVAVEKFK	1	17	1xAcetyl [K15]	3.81641E-05	9.91078E-05	73.1825
						133	ATGMYTDAEGVAVEKFK	1	17	1xAcetyl [K15]; 1xOxidation [M4]	6.14948E-07	9.91078E-05	64.6687
						90	DVVTGEFEKFTR	1	12	1xAcetyl [K9]	0.000101135	9.91078E-05	81.4209
627	Cd4A1G002670.1	Leucine aminopeptidase	Q84TA3	Cytoplasm	1	609	GVAESILLKHS	1	11	1xAcetyl [K9]	0.026646	0.00116278	66.9209
628	Cd4A1G002720.1	NAD dependent epimerase/dehydratase family protein	A3AP29	Golgi apparatus	3	283	VAELYPNYEVHKFPK	1	15	1xAcetyl [K12]	4.23647E-05	9.91078E-05	63.5737
						178	TLAEKAAWK	1	9	1xAcetyl [K5]	0.0156317	0.000738192	47.3541
						324	DAVESLKSR	1	9	1xAcetyl [K7]	0.114037	0.00733974	36.1784
629	Cd4A1G002920.1	50S ribosomal protein L17	Q75GR6	Chloroplast	1	123	GLTTQLLKHGR	1	11	1xAcetyl [K8]	0.000142244	9.91078E-05	47.1470
630	Cd4A1G003100.1	Mitochondrial Rho GTPase	Q0DMF9	Mitochondrion	3	196	AVLHPTAPLFDQEAQSLKSR	1	20	1xAcetyl [K18]	3.69945E-07	9.91078E-05	73.8424
						121	LQLKAPVIVVGCK	1	13	1xAcetyl [K4]; 1xCarbamidomethyl [C12]	0.0148977	0.000738192	83.5961
						306	LRDDLIAAPIKR	2	12	1xAcetyl [K11]	0.0632256	0.00362486	59.0685
631	Cd4A1G003330.1	40S ribosomal protein S2	Q84M35	Nucleus	4	254	SPFQEFTDILAKPTK	0	15	1xAcetyl [K12]	4.81973E-07	9.91078E-05	104.6529
						93	ITPVQKQTR	1	9	1xAcetyl [K6]	0.00179029	0.000204872	22.5397
						45	WVPVTKLGR	1	9	1xAcetyl [K6]	0.0214234	0.000914761	65.5213
						166	VTGKCGSVTVR	1	11	1xAcetyl [K4]; 1xCarbamidomethyl [C5]	0.0275672	0.00116278	24.1458
632	Cd4A1G003360.1	Phytocyanin	C7J028	Cell membrane	2	101	GIHNVLEVKK	1	10	1xAcetyl [K9]	0.0153129	0.000738192	40.1274
						127	IVIKSPGHR	1	9	1xAcetyl [K4]	0.070659	0.00406662	25.6392
633	Cd4A1G003410.4	Acetyltransferase component of pyruvate dehydrogenase complex	Q0DC04	Mitochondrion	1	484	TISAISSEVKQLAEK	1	15	1xAcetyl [K10]	2.353E-07	9.91078E-05	82.2952
634	Cd4A1G003790.1	Vacuolar protein sorting-associated protein 35	Q84SZ6	Vacuole	2	748	VLLCLKR	1	7	1xAcetyl [K6]; 1xCarbamidomethyl [C4]	0.0252342	0.00109248	60.0306
						711	TTGYSAKLLK	1	10	1xAcetyl [K7]	0.0361384	0.00140429	48.6405
635	Cd4A1G003920.2	Histone H1	Q0JEK3	Nucleus	6	142	KLLLVQLKK	2	9	1xAcetyl [K8]	0.00127346	9.91078E-05	61.6763
						119	TGSSQYAIAKFVEDK	1	15	1xAcetyl [K10]	1.05842E-06	9.91078E-05	74.9986
						107	ANPTHPPYAEMISEAIASLKER	1	22	1xAcetyl [K20]	0.000124623	9.91078E-05	111.2676
						149	LVAAGKLAK	1	9	1xAcetyl [K6]	0.00291148	0.000204872	36.7775
						142	LLLVQLKK	1	8	1xAcetyl [K7]	0.00678406	0.000297995	75.4565
						301	AAPAKKPAAAAK	1	12	1xAcetyl [K5]	0.0170907	0.000738192	11.2872
						107	ANPTHPPYAEMISEAIASLKER	1	22	1xAcetyl [K20]; 1xOxidation [M11]	0.0421791	0.00181447	96.4060
						124	FVEDKQK	1	7	1xAcetyl [K5]	0.0773823	0.0043419	18.2816
636	Cd4A1G004070.2	Pyruvate kinase	Q7XKB5	Cytoplasm	2	285	LGPDVKCR	1	8	1xAcetyl [K6]; 1xCarbamidomethyl [C7]	0.00432413	0.000297995	29.2103
						473	YPEKALGVLR	1	10	1xAcetyl [K4]	0.00978608	0.000389573	65.1239
637	Cd4A1G004230.1	40S ribosomal protein S18	Q8H590	Cytoplasm	5	106	FSQVVSNALDMKLR	1	14	1xAcetyl [K12]	3.95158E-05	9.91078E-05	83.8275
						106	FSQVVSNALDMKLR	1	14	1xAcetyl [K12]; 1xOxidation [M11]	8.55752E-05	9.91078E-05	75.9101
						23	LLNTNVDGKQK	1	11	1xAcetyl [K9]	0.00229911	0.000204872	31.4477
						78	QFKVPDWFLNR	1	11	1xAcetyl [K3]	0.00406246	0.000297995	99.3273
						46	FSNIVCKK	1	8	1xAcetyl [K7]; 1xCarbamidomethyl [C6]	0.00752599	0.000389573	37.8366
						54	KADIDMNKR	2	9	1xAcetyl [K8]	0.015208	0.000738192	20.0793
						46	RFSNIVCKK	2	9	1xAcetyl [K8]; 1xCarbamidomethyl [C7]	0.0482089	0.0025534	29.5008
638	Cd4A1G004590.1	DnaJ protein	Q6F3B0	Mitochondrion	2	66	ELAQAYEVLSDPEKR	1	15	1xAcetyl [K14]	2.11969E-07	9.91078E-05	70.5956
						30	DASQDDLKK	1	9	1xAcetyl [K8]	0.0110802	0.000584114	18.8993
639	Cd4A1G004940.1	Obg-like ATPase 1	Q6Z1J6	Chloroplast	2	399	TYFTTGEKETK	1	11	1xAcetyl [K8]	0.0128938	0.00067052	34.0499
						270	EAAEKSGLEK	1	10	1xAcetyl [K5]	0.0466286	0.00230462	19.6531
640	Cd4A1G004980.2	Actin-depolymerizing factor 2	Q9AY76	Cytoplasm	1	72	DTFLELQMKK	1	10	1xAcetyl [K9]	0.0044767	0.000297995	77.2226
641	Cd4A1G005130.5	Glucose-6-phosphate isomerase, cytosolic B	P42863	Cytoplasm	6	100	ALQAHVSAIQKTHLR	1	15	1xAcetyl [K11]	1.03143E-09	9.91078E-05	39.6909
						529	TPEQLHSEKVPENLIPHK	1	18	1xAcetyl [K9]	0.0044767	0.000297995	56.0617
						139	QQATGETMEKLLK	1	13	1xAcetyl [K10]	0.0237331	0.00100053	63.3733
						142	LLKLAEAAK	1	9	1xAcetyl [K3]	0.0245559	0.00100053	52.7124
						148	LAEAAKLK	1	8	1xAcetyl [K6]	0.0389155	0.00165444	29.9111
						155	IEKMFK	1	6	1xAcetyl [K3]	0.11475	0.00748658	41.8142
642	Cd4A1G005930.1	Aspartate-semialdehyde dehydrogenase	Q93Y73	Chloroplast	2	291	AHAESVNLQFEKPLDEDMAR	0	20	1xAcetyl [K12]	6.32312E-07	9.91078E-05	72.1025
						264	KIWNDKDVK	2	9	1xAcetyl [K6]	0.00255159	0.000204872	28.0523
643	Cd4A1G006150.2	UDP-glucose 6-dehydrogenase 5	Q2QS13	Chloroplast	11	163	IVVEKSTVPVK	1	11	1xAcetyl [K5]	2.99117E-05	9.91078E-05	50.1725
						372	IAVLGFAFKK	1	10	1xAcetyl [K9]	0.000991411	9.91078E-05	91.4921
						229	KAVQALKDVYAHWVPEDR	2	18	1xAcetyl [K7]	8.9704E-06	9.91078E-05	73.5551
						297	IGPKFLNASVGFGGSCFQK	1	19	1xAcetyl [K4]; 1xCarbamidomethyl [C16]	1.25294E-05	9.91078E-05	90.2093
						362	VVSSMFNTVAGKK	1	13	1xAcetyl [K12]; 1xOxidation [M5]	9.75195E-06	9.91078E-05	41.1560
						362	VVSSMFNTVAGKK	1	13	1xAcetyl [K12]	0.000190546	9.91078E-05	60.2092
						338	QVIKINDYQK	1	10	1xAcetyl [K4]	0.000143238	9.91078E-05	43.2988
						469	TLDYQKIFDNMQKPAFVFDGR	1	21	1xAcetyl [K6]; 1xOxidation [M11]	9.30306E-05	9.91078E-05	90.8359
						229	AVQALKDVYAHWVPEDR	1	17	1xAcetyl [K6]	1.51508E-08	9.91078E-05	82.5437
						491	NIVDPVKLR	1	9	1xAcetyl [K7]	0.0295035	0.00116278	61.6372
						158	SDKIVVEK	1	8	1xAcetyl [K3]	0.0315718	0.00133696	29.5419
						169	STVPVKTAEAIEK	1	13	1xAcetyl [K6]	0.0424626	0.00197898	49.5262
						344	INDYQKSR	1	8	1xAcetyl [K6]	0.104467	0.00624132	17.2439
644	Cd4A1G006170.3	Alpha-1,4 glucan phosphorylase	Q9AUV8	Chloroplast	16	342	ICHILYPGDESQEGKILR	1	18	1xAcetyl [K15]; 1xCarbamidomethyl [C2]	0.000147282	9.91078E-05	64.5338
						274	HWIGGENIKAVAHDVPIPGYK	1	21	1xAcetyl [K9]	7.15542E-08	9.91078E-05	81.0035
						475	YGTTDTSLLKK	1	11	1xAcetyl [K10]	0.000613454	9.91078E-05	46.0870
						218	YGLFKQIITK	1	10	1xAcetyl [K5]	3.86992E-05	9.91078E-05	82.0492
						707	TGYIVSPDAMFDVQVKR	1	17	1xAcetyl [K16]	0.000991411	9.91078E-05	92.6757
						667	FADDKDLQSEWR	1	12	1xAcetyl [K5]	1.00642E-07	9.91078E-05	60.2683
						883	FEEVKEFVR	1	9	1xAcetyl [K5]	0.0010053	9.91078E-05	64.0449
						373	AGDSVKWEDFPSK	1	13	1xAcetyl [K6]	0.000143238	9.91078E-05	62.4825
						760	AFATYIQAKR	1	10	1xAcetyl [K9]	0.000755842	9.91078E-05	53.8690
						327	ANEAHLNAEKICHILYPGDESQEGK	1	25	1xAcetyl [K10]; 1xCarbamidomethyl [C12]	4.4027E-07	9.91078E-05	70.8571
						158	ALTNAIGNLELTGKYAEALK	1	20	1xAcetyl [K14]	0.000323395	9.91078E-05	96.6932
						252	NDVSYPVKFYGK	1	12	1xAcetyl [K8]	0.00301432	0.000204872	63.4555
						286	AVAHDVPIPGYKTR	1	14	1xAcetyl [K12]	0.0214234	0.000914761	48.9034
						213	YKYGLFK	1	7	1xAcetyl [K2]	0.0311472	0.00133696	59.9060
						691	EKTGYIVSPDAMFDVQVK	1	18	1xAcetyl [K2]; 1xOxidation [M12]	0.0363827	0.00140429	78.4208
						939	DQKLWTK	1	7	1xAcetyl [K3]	0.0536155	0.00293746	40.7185
645	Cd4A1G006260.1	60S ribosomal protein L13a-2	Q75J18	Cytoplasm	5	139	LQPGHKYCLLGELSK	1	15	1xAcetyl [K6]; 1xCarbamidomethyl [C8]	1.14453E-05	9.91078E-05	68.4870
						193	AADEKLGSQLEILAPIKY	2	18	1xAcetyl [K5]	1.44779E-06	9.91078E-05	101.1345
						130	MVIPDALKVLR	1	11	1xAcetyl [K8]	0.0139078	0.00067052	98.1208
						130	MVIPDALKVLR	1	11	1xAcetyl [K8]; 1xOxidation [M1]	0.0424626	0.00197898	87.7543
						205	LGSQLEILAPIKY	1	13	1xAcetyl [K12]	0.0454	0.00205586	109.2175
						83	SPAKILWR	1	8	1xAcetyl [K4]	0.0653324	0.00377844	62.9627
646	Cd4A1G006400.1	Phytochrome C	Q10CQ8	Nucleus	1	283	FLFMKNK	1	7	1xAcetyl [K5]	0.0814845	0.00465575	68.5786
						283	FLFMKNK	1	7	1xAcetyl [K5]; 1xOxidation [M4]	0.0880126	0.00485813	56.2281
647	Cd4A1G006490.1	Transcriptional adapter	B9FBU4	Nucleus	3	284	YSADEGPSLTELSGYNAKR	1	19	1xAcetyl [K18]	1.66133E-07	9.91078E-05	67.6410
						263	SVGVKKPR	1	8	1xAcetyl [K5]	0.0561574	0.00299771	13.4506
						263, 264	SVGVKKPR	1	8	2xAcetyl [K5; K6]	0.105126	0.0062989	27.8176
648	Cd4A1G006610.1	Exoglucanase	Q10CU9	Apoplast	1	351	MHANHFLVTDFLKNK	1	15	1xAcetyl [K13]; 1xOxidation [M1]	0.0305207	0.00125346	71.0586
649	Cd4A1G007030.1	Histone H2A.3	Q84MP7	Nucleus	5	59, 63	TTAAKSAEKDK	2	11	2xAcetyl [K5; K9]	0.00126464	9.91078E-05	15.2804
						169	GTIAGGGVIPHIHKSLINK	1	19	1xAcetyl [K14]	3.85724E-07	9.91078E-05	61.8145
						48, 54	GGKGLLAAKTTAAK	2	14	2xAcetyl [K3; K9]	1.34327E-05	9.91078E-05	55.4270
						54	GLLAAKTTAAK	1	11	1xAcetyl [K6]	0.000251719	9.91078E-05	43.0448
						54, 59	GLLAAKTTAAKSAEK	2	15	2xAcetyl [K6; K11]	4.63018E-06	9.91078E-05	56.1650
650	Cd4A1G007490.1	Ribonuclease P protein subunit p25-like protein	Q6AVS5	Nucleus	1	80	SVAVSEIIKK	1	10	1xAcetyl [K9]	0.0363827	0.00140429	55.5056
651	Cd4A1G007520.1	Glucose-1-phosphate adenylyltransferase large subunit 1, chloroplastic/amyloplastic	Q6AVT2	Chloroplast	2	184	QFDWLFDDAKAK	1	12	1xAcetyl [K10]	3.76364E-05	9.91078E-05	92.6700
						250	VVSFSEKPK	0	9	1xAcetyl [K7]	0.00175335	0.000204872	39.4908
						250	VVSFSEKPKGDDLK	1	14	1xAcetyl [K7]	0.00683118	0.000297995	43.7635
652	Cd4A1G007620.2	Zinc finger BED domain-containing protein RICESLEEPER	B9FLT3	Nucleus	5	658	LNTVKFPTLSK	1	11	1xAcetyl [K5]	0.000344299	9.91078E-05	69.9858
						558	IYGVEATKYVK	1	11	1xAcetyl [K8]	0.000671529	9.91078E-05	58.2896
						664	FPTLSKMAR	1	9	1xAcetyl [K6]	0.00157975	0.000204872	63.7243
						125	IAGTSHLKR	1	9	1xAcetyl [K8]	0.00664465	0.000297995	17.2926
						104	ACCKLCK	1	7	1xAcetyl [K4]; 3xCarbamidomethyl [C2; C3; C6]	0.115466	0.00755872	17.4080
653	Cd4A1G008040.1	Tubulin alpha-2 chain	Q53M52	Cytoplasm	6	431	IDHKFDLMYAK	1	11	1xAcetyl [K4]	0.00124717	9.91078E-05	63.0625
						431	IDHKFDLMYAK	1	11	1xAcetyl [K4]; 1xOxidation [M8]	0.000387542	9.91078E-05	52.3896
						407	CGINYQPPSVVPGGDLAKVQR	1	21	1xAcetyl [K18]; 1xCarbamidomethyl [C1]	7.95611E-07	9.91078E-05	77.0021
						373	DVNAAVATIKTK	1	12	1xAcetyl [K10]	2.94981E-05	9.91078E-05	54.7801
						438	FDLMYAKR	1	8	1xAcetyl [K7]	0.00414788	0.000297995	65.8271
						438	FDLMYAKR	1	8	1xAcetyl [K7]; 1xOxidation [M4]	0.00985387	0.000389573	55.2173
						200	LSVDYGKK	1	8	1xAcetyl [K7]	0.0117894	0.000584114	33.8688
						389	TIQFVDWCPTGFKCGINYQPPSVVPGGDLAK	1	31	1xAcetyl [K13]; 2xCarbamidomethyl [C8; C14]	0.0457042	0.00214065	107.6689
654	Cd4A1G008080.1	FIP1[V]-like protein	Q6AU09	Nucleus	1	1234	FKLPMPGEKEPPQSK	2	15	1xAcetyl [K9]	0.0515239	0.00270175	61.3968
655	Cd4A1G008210.1	Adenylyl cyclase-associated protein	Q10DR8	Mitochondrion	2	381	VNNITVDKCTK	1	11	1xAcetyl [K8]; 1xCarbamidomethyl [C9]	0.000580239	9.91078E-05	30.3840
						344	KWVVENQVGKK	2	11	1xAcetyl [K10]	0.0472547	0.00230462	33.5658
656	Cd4A1G008590.3	Glutamine synthetase cytosolic isozyme 1-3	Q4W8D0	Cytoplasm	2	49	TLAGPVDDPSKLPK	1	14	1xAcetyl [K11]	0.000175277	9.91078E-05	56.8709
						297	SEGGYEVIKK	1	10	1xAcetyl [K9]	0.00628665	0.000297995	34.3279
657	Cd4A1G008600.1	Phosphoglucomutase (alpha-D-glucose-1,6-bisphosphate-dependent)	Q9AUQ4	Chloroplast	6	633	LSKMQEYTGR	1	10	1xAcetyl [K3]	0.000766432	9.91078E-05	38.2952
						608	VYIEQYEKDSSK	1	12	1xAcetyl [K8]	4.83554E-05	9.91078E-05	42.1296
						562	SDVSDVVAADEFEYKDPVDGSVSK	1	24	1xAcetyl [K15]	0.00108523	9.91078E-05	80.4362
						339	EDFGGGHPDPNLTYAKELVER	1	21	1xAcetyl [K16]	8.66354E-06	9.91078E-05	80.8304
						286	NLVTSPKFTFCYDALHGVAGAYAK	1	24	1xAcetyl [K7]; 1xCarbamidomethyl [C11]	0.0624008	0.00355227	93.6114
						375	NMILGKR	1	7	1xAcetyl [K6]	0.0773823	0.0043419	40.9577
658	Cd4A1G008700.1	Coatomer subunit alpha-3	Q0J3D9	Golgi apparatus	6	645	GFPEVALHFVKDEK	1	14	1xAcetyl [K11]	0.000700155	9.91078E-05	84.9376
						74	GVHFHATQPLFVSGGDDYKIK	1	21	1xAcetyl [K19]	0.0017412	0.000204872	65.2882
						411	SDYLQEAKK	1	9	1xAcetyl [K8]	0.00951951	0.000389573	33.6695
						4	MLTKFETK	1	8	1xAcetyl [K4]; 1xOxidation [M1]	0.0205625	0.000738192	37.2937
						518	HAVVIANKK	1	9	1xAcetyl [K8]	0.0257548	0.00116278	19.1077
						439	SSNQVLVKNLK	1	11	1xAcetyl [K8]	0.0427479	0.00197898	48.3656
659	Cd4A1G009060.2	30S ribosomal protein S13	Q75IA5	Chloroplast	2	140	YMIEGDLKR	1	9	1xAcetyl [K8]	0.0209886	0.000914761	52.1607
						84	IGGVEIPNHKR	1	11	1xAcetyl [K10]	0.0956187	0.00519702	35.1730
660	Cd4A1G009110.9	LRR receptor-like serine/threonine-protein kinase	Q5KQI5	Cell membrane	1	694	IAFGQLKR	1	8	1xAcetyl [K7]	0.051867	0.00278501	56.3590
661	Cd4A1G009720.1	Tetratricopeptide repeat protein 38	A0A0P0W2C1	Nucleus	1	376	LLEKAYSLDGR	1	11	1xAcetyl [K4]	5.91724E-05	9.91078E-05	59.7329
662	Cd4A1G010590.1	Ras-related protein RABF2a	Q75HA2	Cell membrane	1	13	NAKLVLLGDVGAGK	1	14	1xAcetyl [K3]	0.00117968	9.91078E-05	82.0974
663	Cd4A1G010610.9	Pleckstrin homology (PH) domain-containing protein	B9FA65	Nucleus	1	96	YLLQGPLLKR	1	10	1xAcetyl [K9]	0.137997	0.00990804	78.8821
664	Cd4A1G010980.3	5-methyltetrahydropteroyltriglutamate--homocysteine methyltransferase 2	Q2QLY4	Chloroplast	6	534	ISEEEYTNAIKEEISKVVK	2	19	1xAcetyl [K16]	2.34437E-05	9.91078E-05	96.3898
						805	KYTEVKPALTNMVSATK	1	17	1xAcetyl [K6]	7.96922E-06	9.91078E-05	63.8114
						461	VTNEEVQKAAAALR	1	14	1xAcetyl [K8]	4.31171E-07	9.91078E-05	60.8118
						197	FTYASHKAVSEYK	1	13	1xAcetyl [K7]	2.34437E-05	9.91078E-05	34.5453
						108	ASIWKQMSEAGIK	1	13	1xAcetyl [K5]	0.0010053	9.91078E-05	76.4399
						203	AVSEYKEAK	1	9	1xAcetyl [K6]	0.0624008	0.00355227	19.7099
665	Cd4A1G011290.1	5'-nucleotidase	Q60DI6	Chloroplast	1	373	IAVGFLNTNVEKSLK	1	15	1xAcetyl [K12]	0.0140038	0.00067052	86.7680
666	Cd4A1G013290.2	Lysine--tRNA ligase	Q6F2U9	Cytoplasm	4	624	TLIDACEKYDVK	1	12	1xAcetyl [K8]; 1xCarbamidomethyl [C6]	2.08272E-05	9.91078E-05	57.1520
						211	AADVNPYPHKFPVGISVPGYIEK	1	23	1xAcetyl [K10]	0.000149347	9.91078E-05	87.5543
						567	ELTGGYKIK	1	9	1xAcetyl [K7]	0.0259307	0.00116278	40.0063
						628	YDVKCPPPQTTSR	1	13	1xAcetyl [K4]; 1xCarbamidomethyl [C5]	0.131432	0.00912551	32.4316
667	Cd4A1G014040.1	Chaperone protein ClpB2, chloroplastic	Q75GT3	Chloroplast	3	721	IDMSEYMEKHSVSR	1	14	1xAcetyl [K9]	1.77817E-08	9.91078E-05	55.7968
						498	AVLKLEMER	1	9	1xAcetyl [K4]	0.0257548	0.00116278	61.5902
						402	YIEKDPALER	1	10	1xAcetyl [K4]	0.119106	0.00806769	43.9543
668	Cd4A1G014630.1	Transcription initiation factor TFIID subunit 9	Q84MQ7	Nucleus	1	284	VSFQLNAVAAAAAKRPR	1	17	1xAcetyl [K14]	0.000810297	9.91078E-05	71.9542
669	Cd4A1G014830.1	40S ribosomal protein SA	Q8H3I3	Cytoplasm	2	62	TWEKLQLAAR	1	10	1xAcetyl [K4]	4.38652E-05	9.91078E-05	68.8007
						94	AVLKFAQYTGAHAIAGR	1	17	1xAcetyl [K4]	1.52567E-08	9.91078E-05	67.2249
670	Cd4A1G014840.3	Sucrose synthase 1	P31924	Chloroplast	15	567	LTSLHPEIEELLYSETENNEHKFVLK	1	26	1xAcetyl [K22]	5.31311E-07	9.91078E-05	96.4405
						445	MGVTHCTIAHALEKTK	1	16	1xAcetyl [K14]; 1xCarbamidomethyl [C6]	4.63953E-09	9.91078E-05	44.6967
						445	MGVTHCTIAHALEKTK	1	16	1xAcetyl [K14]; 1xCarbamidomethyl [C6]; 1xOxidation [M1]	4.86319E-10	9.91078E-05	37.3453
						172	HLSSKLFHDK	1	10	1xAcetyl [K5]	8.72406E-06	9.91078E-05	30.0699
						358	LEKVLGTEHCQILR	1	14	1xAcetyl [K3]; 1xCarbamidomethyl [C10]	1.19817E-11	9.91078E-05	56.1593
						177	LFHDKESMYPLLNFLR	1	16	1xAcetyl [K5]	1.35987E-06	9.91078E-05	108.8502
						177	LFHDKESMYPLLNFLR	1	16	1xAcetyl [K5]; 1xOxidation [M8]	2.49595E-05	9.91078E-05	102.3288
						456	YPNSDLYWKK	1	10	1xAcetyl [K9]	5.04179E-05	9.91078E-05	57.9777
						456	TKYPNSDLYWKK	2	12	1xAcetyl [K11]	0.000297482	9.91078E-05	48.5550
						243	FQELGLEKGWGDCAK	1	15	1xAcetyl [K8]; 1xCarbamidomethyl [C13]	3.06049E-08	9.91078E-05	74.4430
						630	DKEEQAEFKK	2	10	1xAcetyl [K9]	2.12667E-05	9.91078E-05	18.9708
						544	FNIVSPGADMSIYFPYTESHKR	1	22	1xAcetyl [K21]; 1xOxidation [M10]	5.77814E-11	9.91078E-05	84.0450
						544	FNIVSPGADMSIYFPYTESHKR	1	22	1xAcetyl [K21]	1.44355E-12	9.91078E-05	95.0665
						755	IEEKYTWK	1	8	1xAcetyl [K4]	0.00312079	0.000204872	45.7276
						797	YLEMLYALKYR	1	11	1xAcetyl [K9]; 1xOxidation [M4]	0.00985387	0.000389573	84.1286
						743	CKEDSSHWSKISQGGLQR	2	18	1xAcetyl [K10]; 1xCarbamidomethyl [C1]	0.0105579	0.000489403	37.0530
						759	YTWKLYSER	1	9	1xAcetyl [K4]	0.0165143	0.000738192	65.4723
						250	GWGDCAKR	1	8	1xAcetyl [K7]; 1xCarbamidomethyl [C5]	0.0611826	0.00347259	24.2506
						571	FVLKDK	1	6	1xAcetyl [K4]	0.117638	0.00777452	38.2990
671	Cd4A1G015210.1	Phospholipase D	Q75KP6	Cell membrane	5	74	LYATVDIDKAR	1	11	1xAcetyl [K9]	0.00072494	9.91078E-05	57.4827
						273	GPSSETLGELLKR	1	13	1xAcetyl [K12]	0.000709966	9.91078E-05	74.6092
						566	IISKIEAGER	1	10	1xAcetyl [K4]	0.00323102	0.000204872	40.3397
						615	DVALAIKAK	1	9	1xAcetyl [K7]	0.0636418	0.00362486	54.5227
						299	TSVGLGPFKR	1	10	1xAcetyl [K9]	0.0729955	0.00414095	60.6433
672	Cd4A1G015260.1	Hydroxyisourate hydrolase	Q0DRE7	Cell membrane	1	126	TTPEVLAELKR	1	11	1xAcetyl [K10]	0.00029337	9.91078E-05	73.2639
673	Cd4A1G015280.1	Cytochrome c oxidase subunit 6b	Q9SXV0	Nucleus	1	143	GEGAPECDKFAK	1	12	1xAcetyl [K9]; 1xCarbamidomethyl [C7]	0.0482089	0.0025534	31.2023
674	Cd4A1G015310.1	Phospho-2-dehydro-3-deoxyheptonate aldolase	A3AIN5	Chloroplast	2	223	MAGQFAKPR	0	9	1xAcetyl [K7]; 1xOxidation [M1]	0.000827386	9.91078E-05	28.0416
						402	VSDKMNPNELVK	1	12	1xAcetyl [K4]; 1xOxidation [M5]	0.0248928	0.00100053	34.7226
675	Cd4A1G015530.1	Flavonoid 3',5'-hydroxylase	Q10KX5	Endoplasmic reticulum	1	102	TFLKALDAK	1	9	1xAcetyl [K4]	0.00870193	0.000389573	64.6360
676	Cd4A1G015820.1	Peptide methionine sulfoxide reductase B5	Q10L32	Cytoplasm	1	166	GEGFKTPTDER	1	11	1xAcetyl [K5]	0.067947	0.00406662	30.7160
677	Cd4A1G015880.2	Fumarate hydratase	Q10LR5	Mitochondrion	3	543	IGYDNAAAVAKK	1	12	1xAcetyl [K11]	1.81203E-05	9.91078E-05	39.0740
						243	RGEKFVHPNDHVNR	2	14	1xAcetyl [K4]	7.03067E-06	9.91078E-05	17.8955
						300	SVEFQDIVKIGR	1	12	1xAcetyl [K9]	0.00190584	0.000204872	82.4232
678	Cd4A1G015990.1	Macro domain-containing protein	Q10LS7	Chloroplast	2	133	ITPAFKLPASR	1	11	1xAcetyl [K6]	0.0322193	0.00140429	67.7743
						116	KVPEVKPGVR	1	10	1xAcetyl [K6]	0.0532614	0.00293746	28.2433
679	Cd4A1G016150.1	Eukaryotic translation initiation factor 2 beta subunit	Q10LV9	Nucleus	1	426	SPDTILSKENR	1	11	1xAcetyl [K8]	0.000166942	9.91078E-05	42.9397
680	Cd4A1G016230.2	Hydroxyacylglutathione hydrolase	Q10LW8	Cytoplasm	1	179	VYCGHEYTVKNLK	1	13	1xAcetyl [K10]; 1xCarbamidomethyl [C3]	0.000211517	9.91078E-05	37.2527
681	Cd4A1G016500.1	Ricin B-like lectin R40C1	Q10M12	Cytoplasm	9	131	LVPFNPQVLDESVLWTESKDVGK	1	23	1xAcetyl [K19]	4.74526E-08	9.91078E-05	112.1713
						300	LVPYNPNYQDESVLWTESKDVGHGFR	1	26	1xAcetyl [K19]	2.47141E-11	9.91078E-05	87.5524
						326	MVNNIYLNFDAFHGDKDHGGVR	1	22	1xAcetyl [K16]	2.74796E-10	9.91078E-05	76.6155
						326	MVNNIYLNFDAFHGDKDHGGVR	1	22	1xAcetyl [K16]; 1xOxidation [M1]	1.51203E-05	9.91078E-05	72.6919
						212	IYCKADEGFSVTVR	1	14	1xAcetyl [K4]; 1xCarbamidomethyl [C3]	7.12924E-06	9.91078E-05	63.2581
						112	HSLGQSHPVKLVPFNPQVLDESVLWTESK	1	29	1xAcetyl [K10]	2.00817E-06	9.91078E-05	101.4962
						271	VTGEAIKHSSGEGQQVK	1	17	1xAcetyl [K7]	4.70276E-05	9.91078E-05	20.6586
						242	DEYQHWIKDMR	1	11	1xAcetyl [K8]; 1xOxidation [M10]	7.81712E-05	9.91078E-05	48.2340
						242	DEYQHWIKDMR	1	11	1xAcetyl [K8]	1.49907E-06	9.91078E-05	63.3834
						182	GDNQSWKILPWGEEAFAGGSNAPR	1	24	1xAcetyl [K7]	1.4966E-07	9.91078E-05	100.9372
						73	DQHQHWYKDMR	1	11	1xAcetyl [K8]	1.11127E-06	9.91078E-05	31.6910
						73	DQHQHWYKDMR	1	11	1xAcetyl [K8]; 1xOxidation [M10]	0.00277334	0.000204872	20.9017
682	Cd4A1G017540.2	Argininosuccinate lyase	Q10MK5	Mitochondrion	1	780	DLQEDKEPLFDSVK	1	14	1xAcetyl [K6]	0.000184029	9.91078E-05	76.8878
683	Cd4A1G017800.1	Pathogenesis-related protein 1	Q0DSL7	Cytoplasm	4	123	VDSTYKLLPGVEVNDEINK	1	19	1xAcetyl [K6]	3.24646E-06	9.91078E-05	84.7389
						72	EKLDFVDADKCEVK	2	14	1xAcetyl [K2]; 1xCarbamidomethyl [C11]	9.5347E-07	9.91078E-05	55.5800
						136	LLPGVEVNDEINKAK	1	15	1xAcetyl [K13]	0.00301432	0.000204872	68.0285
						80	LDFVDADKCEVK	1	12	1xAcetyl [K8]; 1xCarbamidomethyl [C9]	0.113329	0.00733974	61.0031
684	Cd4A1G018170.1	Pyruvate decarboxylase 2	Q10MW3	Chloroplast	3	389	NTTAYENYKR	1	10	1xAcetyl [K9]	0.00395129	0.000297995	26.5127
						345	DKAIIVQPER	1	10	1xAcetyl [K2]	0.00473203	0.000297995	49.2627
						418	HIQKMLK	1	7	1xAcetyl [K4]	0.012287	0.00067052	23.2457
685	Cd4A1G018200.1	Ran-binding protein 1	B9F7S6	Nucleus	1	179	FGSVENCKK	1	9	1xAcetyl [K8]; 1xCarbamidomethyl [C7]	0.00453921	0.000297995	21.5974
686	Cd4A1G018350.1	Phosphoinositide phospholipase C	Q75IL8	Cell membrane	1	144	NAKLLVACGEGLR	1	13	1xAcetyl [K3]; 1xCarbamidomethyl [C8]	0.00503665	0.000297995	64.8841
687	Cd4A1G018580.3	L-ascorbate peroxidase 1, cytosolic	Q10N21	Cytoplasm	9	93	LAWHSAGTFDVSTKTGGPFGTMK	1	23	1xAcetyl [K14]	8.19425E-06	9.91078E-05	80.1277
						93	LAWHSAGTFDVSTKTGGPFGTMK	1	23	1xAcetyl [K14]; 1xOxidation [M22]	1.10356E-06	9.91078E-05	73.8476
						299	YAADEKAFFEDYKEAHLR	2	18	1xAcetyl [K6]	2.15019E-11	9.91078E-05	66.7677
						59	NYPTVSAEYQEAVEKAR	1	17	1xAcetyl [K15]	6.61703E-09	9.91078E-05	67.3379
						102	TGGPFGTMKNPAEQAHGANAGLDIAVR	1	27	1xAcetyl [K9]	2.71543E-13	9.91078E-05	74.0060
						102	TGGPFGTMKNPAEQAHGANAGLDIAVR	1	27	1xAcetyl [K9]; 1xOxidation [M8]	1.00808E-06	9.91078E-05	65.9441
						279	EGLLQLPSDKALLNDPVFRPLVEK	1	24	1xAcetyl [K10]	2.15649E-05	9.91078E-05	109.7702
						293	ALLNDPVFRPLVEKYAADEK	1	20	1xAcetyl [K14]	2.45336E-07	9.91078E-05	94.5364
						71	ALIAEKSCAPLMLR	1	14	1xAcetyl [K6]; 1xCarbamidomethyl [C8]	2.92935E-05	9.91078E-05	81.4095
						71	ALIAEKSCAPLMLR	1	14	1xAcetyl [K6]; 1xCarbamidomethyl [C8]; 1xOxidation [M12]	0.000384854	9.91078E-05	72.9583
						306	AFFEDYKEAHLR	1	12	1xAcetyl [K7]	4.04319E-08	9.91078E-05	64.6633
						192	EDKPQPPPEGR	0	11	1xAcetyl [K3]	0.00295219	0.000204872	22.2533
688	Cd4A1G019010.1	Histone H2A.5	Q94E96	Nucleus	3	109	NDEELGKLLSGVTIAHGGVLPNINPVLLPK	1	30	1xAcetyl [K7]	2.78087E-07	9.91078E-05	115.9863
						133	LLSGVTIAHGGVLPNINPVLLPKK	1	24	1xAcetyl [K24]	0.0546913	0.00299771	98.6707
						11	MDSTGTGAGGKVK	1	13	1xAcetyl [K11]; 1xAcetyl [N-Term]	0.14053	0.00995215	35.7923
689	Cd4A1G019070.1	THO complex subunit 4	A3AGL8	Nucleus	1	230	ELFSELGDLKR	1	11	1xAcetyl [K10]	0.000169282	9.91078E-05	85.0433
690	Cd4A1G019090.2	UDP-glucuronate decarboxylase	A3AGL5	Golgi apparatus	4	201	TNVIGTLNMLGLAKR	1	15	1xAcetyl [K14]	8.95565E-07	9.91078E-05	99.2633
						92	FSKFFQANMR	1	10	1xAcetyl [K3]	0.00381657	0.000204872	69.9023
						184	HNPVKTIK	1	8	1xAcetyl [K5]	0.00289133	0.000204872	18.1141
						201	TNVIGTLNMLGLAKR	1	15	1xAcetyl [K14]; 1xOxidation [M9]	0.00620019	0.000297995	88.5890
						301	GEALTVQKPGTQTR	0	14	1xAcetyl [K8]	0.00411921	0.000297995	42.4453
691	Cd4A1G019120.1	Heat shock cognate 70 kDa protein	Q10NA1	Cytoplasm	7	335	LDKSQVHDIVLVGGSTR	1	17	1xAcetyl [K3]	7.63064E-07	9.91078E-05	65.7958
						105	VIPGPADKPMIVVTYKGEEK	1	20	1xAcetyl [K8]	9.46856E-07	9.91078E-05	73.9519
						92	FSDPSVQADMKMWPFK	1	16	1xAcetyl [K11]	3.33813E-06	9.91078E-05	100.0289
						92	FSDPSVQADMKMWPFK	1	16	1xAcetyl [K11]; 1xOxidation [M12]	0.00277334	0.000204872	89.5963
						465	DNNLLGKFELTGIPPAPR	1	18	1xAcetyl [K7]	0.00888419	0.000389573	105.2309
						253	LVNHFAQEFKR	1	11	1xAcetyl [K10]	0.00919641	0.000389573	49.6261
						105	VIPGPADKPMIVVTYK	0	16	1xAcetyl [K8]; 1xOxidation [M10]	0.00840638	0.000389573	75.4099
						564	NTVRDEKIGSK	2	11	1xAcetyl [K7]	0.0720524	0.00406662	16.6569
						117	VIPGPADKPMIVVTYKGEEKK	2	21	1xAcetyl [K20]	0.129041	0.00905619	58.0947
692	Cd4A1G019420.2	Protein TOC75, chloroplastic	Q84Q83	Chloroplast	2	246	LSDLKFFDK	1	9	1xAcetyl [K5]	0.00152578	0.000204872	75.3115
						352	EKMDYLR	1	7	1xAcetyl [K2]	0.0447974	0.00205586	43.6924
						352	EKMDYLR	1	7	1xAcetyl [K2]; 1xOxidation [M3]	0.0611826	0.00347259	29.1629
693	Cd4A1G019510.2	Tropinone reductase	Q10NH5	Chloroplast	1	464	TSLTEKLLENK	1	11	1xAcetyl [K6]	0.00951951	0.000389573	70.2923
694	Cd4A1G019750.1	50S ribosomal protein L4, chloroplast	Q10NM5	Chloroplast	2	238	NIGSLKMLTPR	1	11	1xAcetyl [K6]	0.000189225	9.91078E-05	73.7818
						81	VGEVVLDLKSAPPSTAR	1	17	1xAcetyl [K9]	1.49112E-05	9.91078E-05	74.4430
						238	NIGSLKMLTPR	1	11	1xAcetyl [K6]; 1xOxidation [M7]	0.0657615	0.00377844	63.2759
695	Cd4A1G019910.1	Vacuolar protein sorting-associated protein 9A	Q10NQ3	Vacuole	1	93	YVMTKLFNR	1	9	1xAcetyl [K5]	0.0224725	0.000914761	73.6239
696	Cd4A1G020310.1	Protochlorophyllide reductase B, chloroplastic	Q8W3D9	Chloroplast	3	100	KGTAIITGASSGLGLATAKALAETGK	2	26	1xAcetyl [K19]	1.13472E-06	9.91078E-05	87.7271
						326	LLFPPFQKYITK	1	12	1xAcetyl [K8]	0.000580239	9.91078E-05	105.0748
						208	ELLEDLKSSDYPSK	1	14	1xAcetyl [K7]	3.22393E-06	9.91078E-05	70.2837
						208	ELLEDLKSSDYPSKR	2	15	1xAcetyl [K7]	0.0015688	0.000204872	62.4672
697	Cd4A1G020730.1	DUF869 domain containing family protein	Q0DTI0	Nucleus	1	157	LHDVVFAKTK	1	10	1xAcetyl [K8]	0.00293176	0.000204872	41.1807
698	Cd4A1G020770.1	26.7 kDa heat shock protein, chloroplastic	Q10P60	Chloroplast	3	180	LPWDIVEDDKEVK	1	13	1xAcetyl [K10]	2.53094E-05	9.91078E-05	83.9710
						183	LPWDIVEDDKEVKMR	2	15	1xAcetyl [K13]	1.48922E-10	9.91078E-05	79.1347
						193	FDMPGLDKDEVK	1	12	1xAcetyl [K8]	0.0326581	0.00140429	73.5450
699	Cd4A1G021250.1	Transmembrane 9 superfamily member	Q0IZP5	Cell membrane	2	87	LVDAPYKLDFR	1	11	1xAcetyl [K7]	0.00834848	0.000389573	78.4073
						208	ETPTPFEKR	1	9	1xAcetyl [K8]	0.0335531	0.00140429	40.7439
700	Cd4A1G021550.1	Mitochondrial outer membrane protein porin 5	Q84P97	Mitochondrion	6	287	LNNTGTLAALLQHEVKPK	0	18	1xAcetyl [K16]	1.60186E-08	9.91078E-05	82.5708
						138	LVTSVKLPDYNSGK	1	14	1xAcetyl [K6]	6.72087E-08	9.91078E-05	63.6830
						234	VSGVYHLDEKQK	1	12	1xAcetyl [K10]	0.000451659	9.91078E-05	30.0774
						219	YSAGIGVTKPEYHGAFILADKGDTIK	1	26	1xAcetyl [K21]	0.000308017	9.91078E-05	73.5704
						54	GPGLFSDIGKK	1	11	1xAcetyl [K10]	0.000604976	9.91078E-05	65.9803
						102	KGGLYSLDVSSVYKYK	2	16	1xAcetyl [K14]	0.00432413	0.000297995	71.5088
701	Cd4A1G021680.1	40S ribosomal protein S3a	Q6K8B8	Nucleus	1	361	APKFDLGK	1	8	1xAcetyl [K3]	0.00876227	0.000389573	48.0643
702	Cd4A1G021820.1	COP9 signalosome complex subunit 4	Q10QG2	Nucleus	1	289	VLATLYKDER	1	10	1xAcetyl [K7]	0.0466286	0.00230462	51.9799
703	Cd4A1G021870.1	30S ribosomal protein S10, chloroplastic	Q656F2	Chloroplast	1	350	TMGPVPLPTKR	1	11	1xAcetyl [K10]; 1xOxidation [M2]	0.0550544	0.00299771	51.6409
						350	TMGPVPLPTKR	1	11	1xAcetyl [K10]	0.07395	0.00414095	62.8328
704	Cd4A1G022090.1	NADH dehydrogenase [ubiquinone] 1 alpha subcomplex subunit 13	B9F5M4	Mitochondrion	1	78	ALKEEKIAAR	2	10	1xAcetyl [K6]	0.00205723	0.000204872	22.5483
705	Cd4A1G022620.1	Leucine-rich repeat transmembrane protein kinase 1	Q10QT7	Cell membrane	1	659	GLYPAKSLSR	1	10	1xAcetyl [K6]	0.0410631	0.00181447	50.0004
706	Cd4A1G023520.1	40S ribosomal protein S28	A0A0P0XU17	Cytoplasm	1	200	LAVVVKVMGR	1	10	1xAcetyl [K6]	0.0184294	0.000738192	73.7083
707	Cd4A1G023750.1	Histone H2A.1	Q8H7Y8	Nucleus	2	47, 52	GLLAAKTTAAKSTDK	2	15	2xAcetyl [K6; K11]	0.0159571	0.000738192	53.0070
708	Cd4A1G024030.1	Phosphoserine aminotransferase	Q8LMR0	Chloroplast	5	196	YTALPPFDDIKQNPEAR	1	17	1xAcetyl [K11]	2.69017E-06	9.91078E-05	80.8524
						372	GPDFEKQFIAEAAK	1	14	1xAcetyl [K6]	1.04378E-06	9.91078E-05	78.8207
						78	GVYNFAAGPATLPLSVLKK	1	19	1xAcetyl [K18]	2.94499E-06	9.91078E-05	106.3667
						109	GKEFDAAIKK	2	10	1xAcetyl [K9]	0.00194599	0.000204872	28.3222
						387	EGMVQLKGHR	1	10	1xAcetyl [K7]	0.0215703	0.000914761	30.3309
						109	EFDAAIKK	1	8	1xAcetyl [K7]	0.0254066	0.00109248	38.5774
709	Cd4A1G024060.1	Hsp20/alpha crystallin family protein	Q10FT7	Chloroplast	1	69	LEKGGVLLITMPR	1	13	1xAcetyl [K3]	0.000157899	9.91078E-05	90.8479
[truncated: 3,184 more rows]
