# Supplementary material for: Proteome-wide analyses reveal diverse functions of protein acetylation and succinylation modifications in fast growing stolons of bermudagrass (Cynodon dactylon L.)
Source: BMC Plant Biol. 2022 Oct 27;22:503. doi: 10.1186/s12870-022-03885-2 (PMC9608919; doi:10.1186/s12870-022-03885-2)
Supplement: Supplementary file 10 — Additional file 10: Table S3: Succinylated proteins and succinylated peptides identified in this study. [file 12870_2022_3885_MOESM10_ESM.xlsx]

## Sheet: Sheet1
Table S3. Succinylated proteins and succinylated peptides identified in this study
Protein ID	Accession number in genome	Annotation	Homologs in rice	Subcellular location	Number of succinylation site	Succinylation site	Succinylated peptide	Missed Cleavages	Peptide Length	Modifications	Qvality PEP	Q-value	RT [min] (by Search Engine): Sequest HT
1	Cd1A1G001500.1	NBS-LRR protein RGA	Q2QZW8	Cytoplasm	1	362	LIIDKCK	1	7	1xCarbamidomethyl [C6]; 1xSuccinyl [K5]	0.122043	0.00821628	45.2785
2	Cd1A2G000570.1	C2H2-type Zinc finger transcription factor RABBIT EARS	A0A0P0X1H0	Nucleus	2	135, 138	ADVNCGTPPSYLASIIKESKNK	2	22	1xCarbamidomethyl [C5]; 2xSuccinyl [K17; K20]	0.0591726	0.00401125	61.9067
3	Cd1A2G000600.2	Mitochondrial carrier protein	Q2QZ12	Mitochondrion	1	231	LQAEGKLAPGAQR	1	13	1xSuccinyl [K6]	0.00129109	8.18418e-05	37.7834
4	Cd1A2G006280.1	Hemolysin A	Q53M53	Chloroplast	1	237	IMKPDSILITLIKPQFEAR	0	19	1xOxidation [M2]; 1xSuccinyl [K3]	0.124429	0.00847182	98.3855
5	Cd1A2G007620.2	Fructose-bisphosphate aldolase, chloroplastic	Q40677	Chloroplast	1	50	TAKTIASPGR	1	10	1xSuccinyl [K3]	0.00522401	0.000166756	24.3274
6	Cd1B2G004590.1	F-box domain-containing protein	Q0J7G9	Nucleus	1	24	MNLLVPLQQTIEIIWHHVK	0	19	1xSuccinyl [K19]	0.0487321	0.00342633	81.1884
7	Cd1B2G009710.1	Non-specific lipid-transfer protein	Q53MW2	Cell wall	1	239	VSGLNAGKASSIPSK	1	15	1xSuccinyl [K8]	0.00157367	8.18418e-05	42.6658
8	Cd2A1G003280.1	Ribonuclease III domain-containing protein RNC1, chloroplastic	Q8S1Z0	Chloroplast	1	431	IQDLVMAERLLMKHLDAPGR	2	20	1xSuccinyl [K13]	0.0308494	0.0023586	81.2889
9	Cd2A1G010870.1	Malate dehydrogenase	Q7F3S1	Mitochondrion	2	107	KPGMTR	0	6	1xSuccinyl [K1]	0.0697633	0.00483016	16.8904
						332	SSIEKGIK	1	8	1xSuccinyl [K5]	0.0389489	0.00270323	26.6965
10	Cd2A1G029670.1	Isocitrate dehydrogenase [NAD] subunit, mitochondrial	Q9SDG5	Mitochondrion	1	105	GPMATPIGKGHR	1	12	1xSuccinyl [K9]	0.125233	0.00852233	29.6239
11	Cd2A1G031840.1	Salt stress root protein RS1	Q0JPA6	Cell membrane	2	87	AAAVEFLKSFNK	1	12	1xSuccinyl [K8]	0.0518809	0.00355661	83.3614
						124	ALFKDGKPVK	1	10	1xSuccinyl [K4]	0.0483936	0.00342633	31.885
12	Cd2A2G000570.1	Actin-7	Q65XH8	Cytoplasm	1	63	DAYVGDEAQSKR	1	12	1xSuccinyl [K11]	0.078305	0.00527335	25.0226
13	Cd2A2G005480.1	Glutathione S-transferase	O82451	Cytoplasm	2	73	AICKYACR	1	8	2xCarbamidomethyl [C3; C7]; 1xSuccinyl [K4]	0.110703	0.0074448	26.0981
						138	VEENLEKLK	1	9	1xSuccinyl [K7]	0.00135908	8.18418e-05	42.6021
14	Cd2A2G014020.7	Morc6_S5 domain-containing protein	B9EXG4	Nucleus	1	565	LAASAAREKINTLESLSK	2	18	1xSuccinyl [K9]	0.03129	0.0023586	75.2446
15	Cd2A2G017910.1	5-methyltetrahydropteroyltriglutamate--homocysteine methyltransferase 1	Q2QLY5	Chloroplast	2	373	ALAGQKDEAYFAANAAAQASR	1	21	1xSuccinyl [K6]	0.0116256	0.000746697	66.7999
						401	VTNEDVQKAAAALK	1	14	1xSuccinyl [K8]	5.75722e-07	8.18418e-05	54.9682
16	Cd2A2G026820.1	Histone H2B.5	Q94JE1	Nucleus	5	86	KPAEEEPATEK	0	11	1xSuccinyl [K1]	0.000143893	8.18418e-05	17.5104
						180	LAAEAAKLAR	1	10	1xSuccinyl [K7]	0.00071275	8.18418e-05	41.5076
						209	LVLPGELAKHAVSEGTK	1	17	1xSuccinyl [K9]	0.000131759	8.18418e-05	72.635
						147	VLKQVHPDIGISSK	1	14	1xSuccinyl [K3]	0.0460866	0.00308372	50.9378
						186	YNKKPTITSR	1	10	1xSuccinyl [K3]	0.000198756	8.18418e-05	20.7022
17	Cd2B1G003070.1	Fructose-bisphosphate aldolase	P17784	Cytoplasm	2	227	ALNEHHVLLEGSLLKPNMVTPGSDAK	0	26	1xSuccinyl [K15]	2.48173e-06	8.18418e-05	75.4852
						319	EENLEKAR	1	8	1xSuccinyl [K6]	0.0741716	0.00515919	20.1854
18	Cd2B1G034520.1	Mitochondrial-processing peptidase subunit alpha	Q5SNJ4	Mitochondrion	1	377	EKDFATASVLQTILGGGGSFSWGR	1	24	1xSuccinyl [K2]	0.00921797	0.000595563	102.831
19	Cd2B1G036560.1	Histone H2B.4	Q94JJ4	Nucleus	1	108	LAGEAAKLAR	1	10	1xSuccinyl [K7]	0.0996419	0.00663571	37.0525
20	Cd2B1G041420.1	Gamma carbonic anhydrase 1, mitochondrial	B9EVJ9	Mitochondrion	1	187	IPGGEVWGGNPAKFLR	1	16	1xSuccinyl [K13]	1.12165e-09	8.18418e-05	90.7044
21	Cd2B2G000230.1	ATP synthase subunit alpha, chloroplastic	P0C2Z6	Chloroplast	1	114	VINALAKPIDGR	0	12	1xSuccinyl [K7]	0.0121416	0.000746697	60.8214
22	Cd2B2G005190.1	VAMP-like protein	Q5N9F2	Nucleus	1	80	EIAQDFKTDLR	1	11	1xSuccinyl [K7]	0.000914666	8.18418e-05	63.9667
23	Cd2B2G008490.1	Phosphoglycerate kinase	A0A0P0WP33	Chloroplast	1	197	FYKEEEKNDPEFAK	2	14	1xSuccinyl [K7]	0.00204866	0.000166756	37.1354
24	Cd2B2G014290.1	ATP synthase subunit beta	Q0JKB4	Mitochondrion	4	101	EAPAAQPPSTGKTTGGGK	1	18	1xSuccinyl [K12]	0.102988	0.00668728	22.7605
						315	EMIESGVIKLGDK	1	13	1xOxidation [M2]; 1xSuccinyl [K9]	0.0258253	0.00188668	59.9204
						549	ESVKSFQGVLDGK	1	13	1xSuccinyl [K4]	0.00533962	0.000166756	67.2208
						486	GVQKVLQNYK	1	10	1xSuccinyl [K4]	0.0017437	0.000166756	47.1545
25	Cd2B2G019820.1	Ubiquitin-40S ribosomal protein S27a-1	Q9ARZ9	Nucleus	1	48	LIFAGKQLEDGR	1	12	1xSuccinyl [K6]	0.000169114	8.18418e-05	67.9032
26	Cd2B2G019840.1	Dihydrolipoyl dehydrogenase	Q9ASP4	Mitochondrion	11	460	AKAIDDAEGLVK	1	12	1xSuccinyl [K2]	0.000127946	8.18418e-05	55.8236
						168	AVAGLTKGIEGLFK	1	14	1xSuccinyl [K7]	1.00589e-06	8.18418e-05	96.8396
						161	DKAVAGLTK	1	9	1xSuccinyl [K2]	0.0432743	0.00302589	35.1248
						534	EACLQTFSKAIHI	1	13	1xCarbamidomethyl [C3]; 1xSuccinyl [K9]	0.128495	0.00883236	88.5528
						175	GIEGLFKK	1	8	1xSuccinyl [K7]	0.0608261	0.00420879	63.8166
						230	SLPGITIDEKK	1	11	1xSuccinyl [K10]	0.0250991	0.0018146	61.962
						440	TEEQVKAEGIAYR	1	13	1xSuccinyl [K6]	2.32964e-05	8.18418e-05	45.1539
						308	TKVVGVDTSGDGVK	1	14	1xSuccinyl [K2]	0.00928515	0.000595563	40.4702
						363	TPYTAGIGLETIGVETDKAGR	1	21	1xSuccinyl [K18]	3.67268e-05	8.18418e-05	82.8815
						450	VGKFPLLANSR	1	11	1xSuccinyl [K3]	0.00522401	0.000166756	75.6444
						475	VVADKETDK	1	9	1xSuccinyl [K5]	0.0331141	0.0023586	16.7618
27	Cd2B2G021750.1	Trans-2-enoyl-CoA reductase, mitochondrial	Q2QYY6	Mitochondrion	1	282	KPVTIPTSYFIFK	0	13	1xSuccinyl [K1]	0.0237058	0.00175006	100.299
28	Cd3A1G009930.1	Phosphoglycerate kinase	A0A0P0WP33	Chloroplast	1	148	GVTPKFSLAPIVPR	1	14	1xSuccinyl [K5]	0.000588959	8.18418e-05	93.1923
29	Cd3A2G000170.1	Sulfotransferase	Q84Z70	Cytoplasm	1	70	ARPDDTILASNPKCGTTWLK	1	20	1xCarbamidomethyl [C14]; 1xSuccinyl [K13]	0.000264638	8.18418e-05	73.05
30	Cd3A2G010210.1	NADH dehydrogenase [ubiquinone] flavoprotein 2, mitochondrial	Q6L4W7	Mitochondrion	1	127	VKEILSHYPSNYK	1	13	1xSuccinyl [K2]	0.0343059	0.0023586	48.5546
31	Cd3B1G004000.3	Acid phosphatase	B9FIA6	Chloroplast	1	221	VTAIAYKSGER	1	11	1xSuccinyl [K7]	0.0172919	0.00122719	36.5657
32	Cd3B1G012450.2	V-type proton ATPase subunit C	B9FLX1	Vacuole	1	268	VVDNFKIR	1	8	1xSuccinyl [K6]	0.0731702	0.00489427	86.6693
33	Cd3B1G012850.1	Mitochondrial adenine nucleotide transporter	Q6I583	Mitochondrion	1	138	IVPNSAVKFFSYEQASK	1	17	1xSuccinyl [K8]	0.00561935	0.000260475	84.3425
34	Cd3B2G004420.2	Mitochondrial 2-oxoglutarate/malate translocator	Q60EY9	Mitochondrion	1	113	SFYKGLSAGLLR	1	12	1xSuccinyl [K4]	0.01541	0.000996955	83.3976
35	Cd3B2G005970.1	Superoxide dismutase [Mn], mitochondrial	Q43008	Mitochondrion	2	62	LHHQKHHATYVANYNK	1	16	1xSuccinyl [K5]	0.0228736	0.00175006	11.8166
						115	NLKPVSEGGGEPPHGK	0	16	1xSuccinyl [K3]	6.58939e-06	8.18418e-05	26.8759
36	Cd3B2G014230.1	Malate dehydrogenase	Q7F3S1	Mitochondrion	2	382	EGLEKLKGELK	2	11	1xSuccinyl [K5]	0.00189006	0.000166756	50.3318
						388	LKGELKSSIEK	2	11	1xSuccinyl [K6]	0.000102654	8.18418e-05	31.2392
37	Cd4A1G001920.2	tRNA:m(4)X modification enzyme TRM13	B9F7F7	Nucleus	1	381	IIRTMPPGERASLGFMCK	2	18	1xCarbamidomethyl [C17]; 2xOxidation [M5; M16]; 1xSuccinyl [K18]	0.110703	0.0074448	91.5883
38	Cd4A1G003410.4	Acetyltransferase component of pyruvate dehydrogenase complex	Q0DC04	Mitochondrion	1	484	TISAISSEVKQLAEK	1	15	1xSuccinyl [K10]	1.83662e-06	8.18418e-05	82.2699
39	Cd4A1G004240.1	Glutamate dehydrogenase 1, mitochondrial	Q852M0	Mitochondrion	1	12	NFKQAAK	1	7	1xSuccinyl [K3]	0.103669	0.00674452	19.1063
40	Cd4A1G010980.3	5-methyltetrahydropteroyltriglutamate--homocysteine methyltransferase 2	Q2QLY4	Chloroplast	1	427	VVEVNALAKALAGQK	1	15	1xSuccinyl [K9]	0.000894758	8.18418e-05	87.0585
41	Cd4A1G016500.1	Ricin B-like lectin R40C1	Q10M12	Cytoplasm	1	271	VTGEAIKHSSGEGQQVK	1	17	1xSuccinyl [K7]	0.0432743	0.00302589	21.6798
42	Cd4A1G025290.1	Glutathione transferase	O82451	Cytoplasm	2	47	LPEFIKLR	1	8	1xSuccinyl [K6]	0.00500019	0.000166756	81.703
						41	SHKLPEFIK	1	9	1xSuccinyl [K3]	0.0756974	0.00527335	52.4842
43	Cd4A1G025610.1	ADP/ATP translocase	Q0DJC0	Mitochondrion	3	324	LANDAKAAK	1	9	1xSuccinyl [K6]	0.003249	0.000166756	15.2935
						429	MMMTSGEAVKYK	1	12	1xSuccinyl [K10]	4.01093e-05	8.18418e-05	47.0768
						429	MMMTSGEAVKYK	1	12	1xOxidation [M2]; 1xSuccinyl [K10]	7.5971e-05	8.18418e-05	38.8248
						429	MMMTSGEAVKYK	1	12	3xOxidation [M1; M2; M3]; 1xSuccinyl [K10]	0.00155077	8.18418e-05	22.2626
						429	MMMTSGEAVKYK	1	12	2xOxidation [M1; M2]; 1xSuccinyl [K10]	0.0138291	0.000746697	30.0051
						211	VKLLIQNQDEMLK	1	13	1xSuccinyl [K2]	0.00266655	0.000166756	73.5542
44	Cd4A2G003190.1	Chloroplast photosystem I reaction center subunit II-like protein	Q84PB4	Chloroplast	1	123	KEQCLALGTR	1	10	1xCarbamidomethyl [C4]; 1xSuccinyl [K1]	0.00714688	0.00043667	38.0526
45	Cd4A2G007910.1	NADH-ubiquinone oxidoreductase 75 kDa subunit, mitochondrial	Q8W317	Mitochondrion	1	743	EPSTISAEVKPPVKQQVSSTPFK	1	23	1xSuccinyl [K14]	0.00797104	0.00043667	64.7679
46	Cd4A2G008660.3	Citrate synthase subunit α	Q2R339	Mitochondrion	2	623	LYEVVPPILTELGKVK	1	16	1xSuccinyl [K14]	9.94052e-06	8.18418e-05	112.865
						625	VKNPWPNVDAHSGVLLNHFGLSEAR	1	25	1xSuccinyl [K2]	2.69491e-08	8.18418e-05	84.4323
47	Cd4A2G008770.2	Linoleate 9S-lipoxygenase	Q7G794	Cytoplasm	1	279	ALAKGIVPAVR	1	11	1xSuccinyl [K4]	0.104354	0.00674452	63.2308
48	Cd4A2G010050.5	PH domain-containing protein	Q75H96	Nucleus	1	343	VIGLSKEK	1	8	1xSuccinyl [K6]	0.115875	0.00800269	56.1376
49	Cd4A2G012440.1	UDP-arabinopyranose mutase 1	Q8H8T0	Golgi apparatus	2	89	ASCISFKDSACR	1	12	2xCarbamidomethyl [C3; C11]; 1xSuccinyl [K7]	0.0108131	0.000595563	43.9489
						284	ASNPFVNLKK	1	10	1xSuccinyl [K9]	0.110703	0.0074448	62.1778
50	Cd4A2G013180.1	Adenosylhomocysteinase	B9GAJ9	Chloroplast	6	377	GCAAALKQAGAR	1	12	1xCarbamidomethyl [C2]; 1xSuccinyl [K7]	0.000251384	8.18418e-05	28.3966
						467	ITIKPQTDR	0	9	1xSuccinyl [K4]	0.0751856	0.00515919	36.8696
						332	SKFDNLYGCR	1	10	1xCarbamidomethyl [C9]; 1xSuccinyl [K2]	0.00942096	0.000595563	55.377
						549	VAALHLGKLGAR	1	12	1xSuccinyl [K8]	0.0731702	0.00489427	56.818
						112	VKDLSQADFGR	1	11	1xSuccinyl [K2]	8.79867e-05	8.18418e-05	49.0856
						286	VNPSKYR	1	7	1xSuccinyl [K5]	0.105043	0.00687563	20.1684
51	Cd4A2G018500.2	Elongation factor 1-alpha	O64937	Cytoplasm	4	441	DPTGAKVTK	1	9	1xSuccinyl [K6]	0.0125889	0.000746697	18.1177
						182	EVSSYLKK	1	8	1xSuccinyl [K7]	0.128495	0.00883236	34.2066
						246	LPLQDVYKIGGIGTVPVGR	1	19	1xSuccinyl [K8]	0.0059569	0.000260475	97.6944
						430	QTVAVGVIKSVEK	1	13	1xSuccinyl [K9]	0.00215644	0.000166756	65.0956
52	Cd4A2G025120.1	Aconitate hydratase	Q0DVC6	Mitochondrion	1	170	ILDWENSAPKQVEIPFKPAR	1	20	1xSuccinyl [K10]	0.0212939	0.0015315	87.0248
53	Cd4B1G003650.3	Amine oxidase	Q10CG2	Chloroplast	1	367	KPSADALAK	0	9	1xSuccinyl [K1]	0.0228736	0.00175006	26.9231
54	Cd4B1G005990.1	Serine hydroxymethyltransferase	Q0DNR3	Mitochondrion	5	513	AATTGGTKLK	1	10	1xSuccinyl [K8]	0.0139293	0.000746697	18.4134
						228	IMALDLPHGGHLSHGYQTDTKK	1	22	1xSuccinyl [K21]	0.000251384	8.18418e-05	50.5537
						515	LKDFVATLQSDSGIQAEIAK	1	20	1xSuccinyl [K2]	4.08375e-09	8.18418e-05	92.0848
						444	VEKVLECVHIAANK	1	14	1xCarbamidomethyl [C7]; 1xSuccinyl [K3]	3.9413e-06	8.18418e-05	57.2994
						455	VLECVHIAANKNTVPGDVSAMVPGGIR	1	27	1xCarbamidomethyl [C4]; 1xSuccinyl [K11]	4.87653e-06	8.18418e-05	83.8011
55	Cd4B1G014420.1	10 kDa chaperonin	Q10KY5	Chloroplast	2	22	KSPAGILLPETTK	1	13	1xSuccinyl [K1]	0.0203977	0.00145534	68.9681
						16	VLVEKLVQPK	1	10	1xSuccinyl [K5]	0.0164423	0.00122719	66.9395
56	Cd4B1G015720.1	Fumarate hydratase	Q10LR5	Mitochondrion	2	541	IGYDNAAAVAKK	1	12	1xSuccinyl [K11]	1.28532e-05	8.18418e-05	39.5314
						184	VNMEYGLDPKIGK	1	13	1xSuccinyl [K10]	0.0660505	0.00478644	66.8975
						184	VNMEYGLDPKIGK	1	13	1xOxidation [M3]; 1xSuccinyl [K10]	0.0247434	0.0018146	55.3392
57	Cd4B1G020320.1	uncharacterized protein	Q8S077	Nucleus	1	86	LFDKALGSR	1	9	1xSuccinyl [K4]	0.020252	0.00145534	54.8732
58	Cd4B1G022170.1	ATP synthase subunit gamma, mitochondrial	Q7G3Y4	Mitochondrion	1	74	AMKMVAASK	1	9	1xOxidation [M2]; 1xSuccinyl [K3]	0.105043	0.00687563	19.7903
59	Cd4B1G025360.1	Chaperonin CPN60-1, mitochondrial	Q7G2N7	Mitochondrion	3	383	SAIEQSTSDYDKEKLQER	2	18	1xSuccinyl [K12]	0.000602068	8.18418e-05	38.0583
						298	VCAVKAPGFGENR	1	13	1xCarbamidomethyl [C2]; 1xSuccinyl [K5]	0.00699248	0.00043667	48.7493
						65	VTMGPKGR	1	8	1xSuccinyl [K6]	0.0552221	0.00382552	22.5793
60	Cd4B1G027060.1	Uncharacterized protein	Q8S077	Nucleus	1	138	FFSMVNEPGIKIIK	1	14	1xSuccinyl [K11]	2.88243e-05	8.18418e-05	93.6975
						138	FFSMVNEPGIKIIK	1	14	1xOxidation [M4]; 1xSuccinyl [K11]	0.00746589	0.00043667	82.5334
61	Cd4B2G001050.1	Elongation factor Tu	Q851Y8	Mitochondrion	1	365	GQVVCKPGSLK	0	11	1xCarbamidomethyl [C5]; 1xSuccinyl [K6]	0.00962836	0.000595563	38.548
62	Cd4B2G002020.1	Galactokinase	Q7Y152	Cytoplasm	1	364	ITGQSLTSVFQNSPTSLDVLKAAK	1	24	1xSuccinyl [K21]	0.0678833	0.00478644	92.822
63	Cd4B2G021770.1	Mitochondrial-processing peptidase subunit beta	Q10Q21	Mitochondrion	1	814	HEDIVEQAKK	1	10	1xSuccinyl [K9]	6.19583e-07	8.18418e-05	22.8605
64	Cd4B2G025910.1	ADP/ATP translocase	Q0DJC0	Mitochondrion	3	115	LLIQNQDEMIKSGR	1	14	1xOxidation [M9]; 1xSuccinyl [K11]	8.99462e-05	8.18418e-05	51.1981
						343	SLFKGAGANILR	1	12	1xSuccinyl [K4]	0.000121537	8.18418e-05	75.0155
						104	VKLLIQNQDEMIK	1	13	1xOxidation [M11]; 1xSuccinyl [K2]	0.0243927	0.0018146	63.6254
65	Cd5A1G001200.1	60S acidic ribosomal protein P1	A3BP24	Cytoplasm	1	32	IAAVVKAANVK	1	11	1xSuccinyl [K6]	0.012865	0.000746697	45.6554
66	Cd5A1G001810.1	Stomatin-like protein, mitochondrial	Q7EZD2	Mitochondrion	2	247	AKGEAEAILAKSEATAR	2	17	1xSuccinyl [K11]	0.00203371	0.000166756	53.6681
						281	IAEQYVKAFSHLAK	1	14	1xSuccinyl [K7]	9.30489e-06	8.18418e-05	75.0261
67	Cd5A2G009880.1	ATP synthase subunit delta, mitochondrial	Q7XXS0	Mitochondrion	10	169	ASLKESER	1	8	1xSuccinyl [K4]	0.0256418	0.00188668	18.355
						165	EAEKASLK	1	8	1xSuccinyl [K4]	0.0688173	0.00478644	19.6653
						140	EAYESIEIPKYVDTVTPQFKPK	1	22	1xSuccinyl [K10]	1.55566e-05	8.18418e-05	88.0881
						124	GIGSKVVDMYK	1	11	1xSuccinyl [K5]	0.000329828	8.18418e-05	63.0483
						176	IEKEIAELR	1	9	1xSuccinyl [K3]	0.0310689	0.0023586	54.3843
						199	ISTMTADEYFEKHPEVK	1	17	1xSuccinyl [K12]	0.000633801	8.18418e-05	61.5059
						124	KGIGSKVVDMYK	2	12	1xSuccinyl [K6]	0.00714688	0.00043667	51.7441
						57	KVADVAIK	1	8	1xSuccinyl [K1]	0.00631457	0.00043667	35.4977
						64	KVADVAIKAGR	2	11	1xSuccinyl [K8]	0.00119981	8.18418e-05	29.9925
						150	YVDTVTPQFKPK	0	12	1xSuccinyl [K10]	6.03367e-06	8.18418e-05	58.1318
68	Cd5B2G000610.3	Glyceraldehyde-3-phosphate dehydrogenase 1, cytosolic	Q0J8A4	Cytoplasm	4	283	AASFNIIPSSTGAAKAVGK	1	19	1xSuccinyl [K15]	1.39972e-06	8.18418e-05	73.7205
						287	AVGKVLPDLNGK	1	12	1xSuccinyl [K4]	0.0129583	0.000746697	62.5517
						331	NAIKAASEGK	1	10	1xSuccinyl [K4]	0.0333492	0.0023586	19.9847
						262	TVDGPSAKDWR	1	11	1xSuccinyl [K8]	0.000602068	8.18418e-05	41.1282
69	Cd5B2G003210.1	Lactoylglutathione lyase	Q948T6	Cytoplasm	2	211	KDVPEYK	1	7	1xSuccinyl [K1]	0.0996419	0.00663571	27.1068
						211	KKDVPEYK	2	8	1xSuccinyl [K2]	0.114376	0.00781519	20.6634
						144	SSCCCKITR	1	9	3xCarbamidomethyl [C3; C4; C5]; 1xSuccinyl [K6]	0.0195385	0.00145534	19.1158
70	Cd5B2G009070.1	Mitochondrial glycoprotein	Q6Z9I3	Mitochondrion	1	261	NVECCIKK	1	8	2xCarbamidomethyl [C4; C5]; 1xSuccinyl [K7]	0.107135	0.0071335	23.81
71	Cd5B2G010610.1	ATP synthase subunit delta, mitochondrial	Q7XXS0	Mitochondrion	2	62	AGKTIDWDGMAK	1	12	1xSuccinyl [K3]	0.00232028	0.000166756	61.6096
						59	KVADVAIKAGK	2	11	1xSuccinyl [K8]	2.67839e-05	8.18418e-05	28.1218
72	Cd6A1G012240.3	Methylmalonate-semialdehyde dehydrogenase (CoA acylating)	Q6Z4E4	Mitochondrion	1	163	TLKDAWGDVFR	1	11	1xSuccinyl [K3]	0.00514832	0.000166756	87.4726
73	Cd6A1G014440.1	Oxygen-evolving enhancer protein 2, chloroplastic	Q0D8P6	Chloroplast	2	171	LLIPSKWNPSR	1	11	1xSuccinyl [K6]	0.00570192	0.000260475	78.9443
						281	TADGDEGGKHQLITATVADGK	1	21	1xSuccinyl [K9]	0.0355391	0.00257678	49.2852
74	Cd6A2G014080.1	Succinate dehydrogenase [ubiquinone] flavoprotein subunit, mitochondrial	Q6ZDY8	Mitochondrion	1	460	VAEISKPGEKQKPLGK	1	16	1xSuccinyl [K12]	0.0029327	0.000166756	23.7044
75	Cd6B1G002440.1	NADH dehydrogenase [ubiquinone] flavoprotein 1, mitochondrial	Q8H2T7	Mitochondrion	1	122	GADWIVNEVKK	1	11	1xSuccinyl [K10]	0.00432077	0.000166756	69.7895
76	Cd6B1G002560.1	Gamma carbonic anhydrase 2, mitochondrial	Q2QX46	Mitochondrion	4	116	ANISGKVLR	1	9	1xSuccinyl [K6]	0.113633	0.00769105	42.6209
						110	GDVNSIHIGSGTNIQDNSLVHVAKANISGK	1	30	1xSuccinyl [K24]	3.49028e-10	8.18418e-05	75.1906
						170	HSMVGAGSLVKQNTR	1	15	1xSuccinyl [K11]	3.88385e-06	8.18418e-05	38.4215
						170	HSMVGAGSLVKQNTR	1	15	1xOxidation [M3]; 1xSuccinyl [K11]	0.0616691	0.00420879	28.7681
						187	IPSGEVWVGNPAKFLR	1	16	1xSuccinyl [K13]	0.000276554	8.18418e-05	97.1432
77	Cd6B1G002670.2	10 kDa chaperonin	Q10KY5	Chloroplast	1	55	KTPGGILLPETSK	1	13	1xSuccinyl [K1]	0.000657485	8.18418e-05	63.8037
78	Cd6B1G006070.1	Succinate--CoA ligase [ADP-forming] subunit alpha, mitochondrial	Q6ZL94	Mitochondrion	1	360	VICQGITGKNGTFHTEQAIEYGTNMVGGVTPK	1	32	1xCarbamidomethyl [C3]; 1xSuccinyl [K9]	3.05681e-05	8.18418e-05	81.607
79	Cd6B1G007400.1	Oxygen-evolving enhancer protein 3, chloroplastic	Q0D5P8	Chloroplast	1	169	SLKELTGK	1	8	1xSuccinyl [K3]	0.0837697	0.00571794	38.008
80	Cd6B1G008010.1	Scarecrow-like protein 9	A0A0N7KHV1	Nucleus	1	692	AGFVQAPLNQDIVMK	0	15	1xSuccinyl [K15]	0.0335859	0.0023586	98.3175
81	Cd6B1G009210.2	C2 domain-containing protein	Q69RN2	Cytoplasm	2	12	EEVIGKLNVR	1	10	1xSuccinyl [K6]	0.00232028	0.000166756	60.1421
						148	LDLKHASDGTR	1	11	1xSuccinyl [K4]	0.0454469	0.00308372	30.3718
82	Cd6B1G010650.1	Photosystem I reaction center subunit IV	Q6Z3V7	Chloroplast	1	107	AEKPPPIGPK	0	10	1xSuccinyl [K3]	0.0540864	0.00376606	35.5443
83	Cd6B1G016100.1	Succinate dehydrogenase [ubiquinone] flavoprotein subunit, mitochondrial	Q6ZDY8	Mitochondrion	1	525	VAEISKPGEKQKPLEK	1	16	1xSuccinyl [K12]	0.00838722	0.000523182	23.3842
84	Cd7A1G006490.1	ATP synthase subunit epsilon, mitochondrial	Q0J6X7	Mitochondrion	1	94	QEKPTVR	0	7	1xSuccinyl [K3]	0.062523	0.00448112	19.6426
85	Cd7A1G006550.2	Nucleotidase-like protein	Q69QI6	Chloroplast	1	234	LSLSEIKELYGTR	1	13	1xSuccinyl [K7]	0.0047511	0.000166756	92.3347
86	Cd7A1G012090.1	Histone H4	Q7XUC9	Nucleus	1	160	DNIQGITKPAIR	0	12	1xSuccinyl [K8]	0.000184688	8.18418e-05	60.001
87	Cd7A1G025050.2	Acetyltransferase component of pyruvate dehydrogenase complex	Q0DC04	Mitochondrion	3	474	AKDNSLKPEDYEGGTFTVSNLGGPFGIK	1	28	1xSuccinyl [K2]	2.16214e-08	8.18418e-05	89.3896
						467	GLATIADEVKQLAQR	1	15	1xSuccinyl [K10]	7.76629e-05	8.18418e-05	100.819
						398	KISINDLVIK	1	10	1xSuccinyl [K1]	0.000295441	8.18418e-05	82.0135
88	Cd7A2G000660.3	Phosphoglycerate kinase	A0A0P0WP33	Chloroplast	1	175	FYKEEEKNGPEFAK	2	14	1xSuccinyl [K7]	6.70569e-05	8.18418e-05	35.103
89	Cd7A2G005880.4	Heat shock 70 kDa protein, mitochondrial	Q10SR3	Mitochondrion	3	299	AEGLDLSKDR	1	10	1xSuccinyl [K8]	0.0412013	0.00302589	42.8133
						370	NCLKDAGLSIK	1	11	1xCarbamidomethyl [C2]; 1xSuccinyl [K4]	0.0026278	0.000166756	56.0235
						95	TTPSIVAFNQKGER	1	14	1xSuccinyl [K11]	9.82299e-05	8.18418e-05	59.5748
90	Cd7A2G017600.1	Pyrophosphate--fructose 6-phosphate 1-phosphotransferase subunit beta	Q654U8	Cytoplasm	1	404	IETEKMLIAMVETELEK	1	17	1xSuccinyl [K5]	0.115875	0.00800269	91.7238
91	Cd7B1G005950.1	Vacuolar proton pump subunit B	A3BCW4	Vacuole	1	435	KFVTQGAYDTR	1	11	1xSuccinyl [K1]	0.102988	0.00668728	39.7324
92	Cd7B1G006650.1	Aspartate aminotransferase	Q5Z7I8	Mitochondrion	2	271	IFLEDGHQIGCAQSYAKNMGLYGQR	1	25	1xCarbamidomethyl [C11]; 1xSuccinyl [K17]	2.90148e-13	8.18418e-05	77.7723
						139	LFADFQKR	1	8	1xSuccinyl [K7]	0.02601	0.00188668	59.8095
93	Cd7B1G006790.1	Phosphoenolpyruvate carboxylase	Q9FYX8	Cytoplasm	1	726	SVVVKEPR	1	8	1xSuccinyl [K5]	0.109264	0.00731917	29.3341
94	Cd7B1G022130.4	Tudor domain-containing protein	B9FSS8	Nucleus	1	567	HKPKSICSLGK	1	11	1xCarbamidomethyl [C7]; 1xSuccinyl [K2]	0.0143375	0.000746697	17.0219
95	Cd7B2G014250.1	Nicotianamine aminotransferase	Q5Z7R3	Chloroplast	1	5	HFLVKSR	1	7	1xSuccinyl [K5]	0.127672	0.00877441	26.2776
96	Cd7B2G016980.1	Chlorophyll a-b binding protein, chloroplastic	Q0JJS4	Chloroplast	1	37	TAAKPKVAASGSPWYGPDR	1	19	1xSuccinyl [K4]	3.23256e-06	8.18418e-05	47.2217
97	Cd7B2G018380.1	Peptidyl-prolyl cis-trans isomerase	Q651B0	Cytoplasm	1	98	FADENFKLR	1	9	1xSuccinyl [K7]	0.00191795	0.000166756	58.0793
98	Cd8A1G002050.1	Pyruvate dehydrogenase E1 component subunit alpha-1, mitochondrial	Q6Z5N4	Mitochondrion	3	354	AKESSMPDTSELFTNVYK	1	18	1xSuccinyl [K2]	0.00217229	0.000166756	81.4981
						344	KDVDAAIAK	1	9	1xSuccinyl [K1]	0.0400599	0.00291865	31.408
						336	KLIYAHDLATPAELKDMEK	2	19	1xSuccinyl [K15]	2.32686e-08	8.18418e-05	67.2049
						336	LIYAHDLATPAELKDMEK	1	18	1xSuccinyl [K14]	0.000778346	8.18418e-05	75.6516
						336	LIYAHDLATPAELKDMEK	1	18	1xOxidation [M16]; 1xSuccinyl [K14]	0.0127723	0.000746697	66.1938
99	Cd8A1G003210.1	ADP,ATP carrier protein, mitochondrial	P31691	Mitochondrion	5	136	GIGDCFKR	1	8	1xCarbamidomethyl [C5]; 1xSuccinyl [K7]	0.0678833	0.00478644	41.5483
						129	LSEPYKGIGDCFK	1	13	1xCarbamidomethyl [C11]; 1xSuccinyl [K6]	0.000332258	8.18418e-05	65.5232
						339	SSLDAFQQILKK	1	12	1xSuccinyl [K11]	0.00190396	0.000166756	84.7612
						140	TIKDEGFTSLWR	1	12	1xSuccinyl [K3]	6.14018e-05	8.18418e-05	85.146
						244	TLKSDGIAGLYR	1	12	1xSuccinyl [K3]	0.000531457	8.18418e-05	65.9567
100	Cd8A1G006370.1	Methylglutaconyl-CoA hydratase, mitochondrial	Q6H7I3	Mitochondrion	2	109	LSAPDSGIVELTLDRPEAKNAIGK	1	24	1xSuccinyl [K19]	0.000112108	8.18418e-05	82.0483
						153	VFCAGADLKER	1	11	1xCarbamidomethyl [C3]; 1xSuccinyl [K9]	0.0448157	0.00308372	48.0361
101	Cd8A1G007480.1	Phenylalanine ammonia-lyase	P14717	Cytoplasm	1	61	VGQVAAVAAAK	0	11	1xSuccinyl [K11]	0.00785594	0.00043667	20.9971
102	Cd8A1G007500.1	Adenosine kinase	Q84P58	Chloroplast	1	289	TFPVILLPKEK	1	11	1xSuccinyl [K9]	0.0222284	0.00168533	93.2601
103	Cd8A1G007630.1	Succinate--CoA ligase [ADP-forming] subunit beta, mitochondrial	Q6K9N6	Mitochondrion	5	146	AEEAEGLASKMLGQILVTK	1	19	1xSuccinyl [K10]	0.000527571	8.18418e-05	108.01
						125	GLGTFKSGLK	1	10	1xSuccinyl [K6]	0.0331141	0.0023586	57.6134
						155	MLGQILVTKQTGPEGK	1	16	1xSuccinyl [K9]	1.0746e-06	8.18418e-05	71.202
						298	QKEIFAMR	1	8	1xSuccinyl [K2]	0.0137296	0.000746697	58.2838
						298	QKEIFAMR	1	8	1xOxidation [M7]; 1xSuccinyl [K2]	0.0878001	0.00611163	41.9348
						224	VPVDVFKGITDEDAAK	1	16	1xSuccinyl [K7]	1.97654e-06	8.18418e-05	81.5019
104	Cd8A1G007960.1	Glyceraldehyde-3-phosphate dehydrogenase 2, cytosolic	Q7FAH2	Cytoplasm	1	122	KVVISAPSK	1	9	1xSuccinyl [K1]	0.00915127	0.000595563	35.1674
105	Cd8A1G018680.1	Malic enzyme	Q337E9	Mitochondrion	1	299	LLEDKLYLGLR	1	11	1xSuccinyl [K5]	0.000108863	8.18418e-05	91.1169
106	Cd8A1G023510.1	23.6 kDa heat shock protein, mitochondrial	B7EZJ7	Mitochondrion	1	65	EVAAKEQSAAPR	1	12	1xSuccinyl [K5]	0.0454469	0.00308372	21.1154
107	Cd8A1G026910.1	Peptidyl-prolyl cis-trans isomerase	Q651B0	Cytoplasm	1	35	ALCTGEKGTGK	1	11	1xCarbamidomethyl [C3]; 1xSuccinyl [K7]	0.00223687	0.000166756	18.7112
108	Cd8A2G019980.1	Malic enzyme	Q337E9	Mitochondrion	1	164	VMTFKEQYER	1	10	1xSuccinyl [K5]	0.00373325	0.000166756	51.8083
109	Cd8B1G017900.1	Uncharacterized protein	Q7XE92	Nucleus	1	166	LELANIILTK	0	10	1xSuccinyl [K10]	0.115875	0.00800269	40.9566
110	Cd8B1G024270.1	Aspartate aminotransferase	Q5Z7I8	Mitochondrion	2	222	DANVPQNKFTYYHPESR	1	17	1xSuccinyl [K8]	2.25952e-08	8.18418e-05	54.8894
						323	IFLEDGHQIGCAQSYAKNMGLYGQR	1	25	1xCarbamidomethyl [C11]; 1xOxidation [M19]; 1xSuccinyl [K17]	6.41975e-10	8.18418e-05	67.484
111	Cd8B1G028750.1	ATP synthase 24 kDa subunit, mitochondrial	Q6ZG90	Mitochondrion	2	228	KNMAVLTAEFDK	1	12	1xSuccinyl [K1]	1.63771e-05	8.18418e-05	73.5319
						157	QKAGLLSESER	1	11	1xSuccinyl [K2]	0.00461434	0.000166756	39.5144
112	Cd8B1G029680.4	UTP--glucose-1-phosphate uridylyltransferase	Q0E4I5	Cytoplasm	1	282	VQLLEIAQVPDAHVDEFKSIEK	1	22	1xSuccinyl [K18]	0.077777	0.00527335	89.8036
113	Cd8B2G003700.2	Mitochondrial phosphate transporter	Q6Z304	Mitochondrion	3	252	GLSDGLPKFVR	1	11	1xSuccinyl [K8]	0.00114817	8.18418e-05	76.5243
						351	KMGLVGLFTR	1	10	1xSuccinyl [K1]	0.00814684	0.00043667	92.1108
						147	YKSISSGFGVLLK	1	13	1xSuccinyl [K2]	0.00016543	8.18418e-05	88.2465
114	Cd8B2G009180.1	Methylglutaconyl-CoA hydratase, mitochondrial	Q6H7I3	Mitochondrion	1	175	ICGEYAKLR	1	9	1xCarbamidomethyl [C2]; 1xSuccinyl [K7]	0.0168013	0.00122719	41.173
115	Cd8B2G015610.1	Serine carboxypeptidase	Q6K4Y0	Vacuole	1	342	KPDQEQK	0	7	1xSuccinyl [K1]	0.0866309	0.00611163	19.7326
116	Cd8B2G017490.5	Chaperonin CPN60-1, mitochondrial	Q7G2N7	Mitochondrion	3	823	EIGELIAKAMEK	1	12	1xSuccinyl [K8]	0.00274578	0.000166756	88.6473
						868	GYISPYFVTNQKTQK	1	15	1xSuccinyl [K12]	8.92882e-05	8.18418e-05	67.8613
						901	VLEMALKK	1	8	1xSuccinyl [K7]	0.017168	0.00122719	54.6146
117	Cd8B2G021200.1	Enolase	Q42971	Cytoplasm	1	239	TAIEKAGYTGK	1	11	1xSuccinyl [K5]	0.000849973	8.18418e-05	30.2375
118	Cd8B2G027570.1	Succinate-semialdehyde dehydrogenase, mitochondrial	B9F3B6	Mitochondrion	1	417	VEKFVNDATSK	1	11	1xSuccinyl [K3]	0.114376	0.00781519	36.4039
119	Cd9A1G002220.1	Aminomethyltransferase	B7ENR4	Mitochondrion	3	325	QLQEGPKIR	1	9	1xSuccinyl [K7]	0.0308494	0.0023586	31.0868
						379	SGMHKAGTEFK	1	11	1xSuccinyl [K5]	0.079371	0.00547508	22.2153
						399	SYDALVTKMPFVPTK	1	15	1xSuccinyl [K8]	5.58124e-05	8.18418e-05	92.8911
						399	SYDALVTKMPFVPTK	1	15	1xOxidation [M9]; 1xSuccinyl [K8]	7.8016e-06	8.18418e-05	76.3406
120	Cd9A1G006930.2	Remorin	Q7XMK5	Cell membrane	1	147	KANIEAELKK	2	10	1xSuccinyl [K9]	0.00631457	0.00043667	30.5199
121	Cd9A1G011650.1	T-complex protein 11	B9FFB7	Nucleus	1	1111	VVKSSEVLIK	1	10	1xSuccinyl [K3]	0.0970356	0.0065736	29.5423
122	Cd9A1G013180.1	Dihydrolipoyllysine-residue succinyltransferase	Q7XVM2	Mitochondrion	5	177	ESSPPQVEKPK	0	11	1xSuccinyl [K9]	0.000941901	8.18418e-05	29.4367
						179	ESSPPQVEKPKVEEK	1	15	1xSuccinyl [K11]	0.000576136	8.18418e-05	25.4401
						196	EVPKPTAAPPK	0	11	1xSuccinyl [K4]	0.0665043	0.00478644	34.8496
						262	SDYKDEFVSK	1	10	1xSuccinyl [K4]	0.00485631	0.000166756	47.2763
						192	VEPPKKEVPKPTAAPPK	2	17	1xSuccinyl [K6]	0.0084484	0.000523182	34.1645
123	Cd9A1G013370.1	Oxoglutarate dehydrogenase (succinyl-transferring)	Q0JDN5	Mitochondrion	2	549	KVNTILNEEFQNSK	1	14	1xSuccinyl [K1]	0.0263834	0.0019644	63.942
						599	NTGVKPEILKR	1	11	1xSuccinyl [K10]	0.0397793	0.00291865	35.9634
124	Cd9A2G004240.1	Uncharacterized protein	Q8S077	Nucleus	1	76	EKAEAQPAGDAPK	1	13	1xSuccinyl [K2]	0.0651516	0.00478644	18.2376
125	Cd9B1G014740.9	D-glycerate 3-kinase, chloroplastic	Q5QLG3	Chloroplast	1	108	GQPKPQIGHR	0	10	1xSuccinyl [K4]	0.0907862	0.006288	39.1141
126	Cd9B2G004140.1	Aminomethyltransferase	B7ENR4	Mitochondrion	1	399	SYDALVTKMPFMPTK	1	15	1xSuccinyl [K8]	0.00029981	8.18418e-05	95.3979
127	Cd9B2G012150.2	DYW_deaminase domain-containing protein	Q7XJU7	Chloroplast	1	897	LEVVGESIDTVCLVK	0	15	1xCarbamidomethyl [C12]; 1xSuccinyl [K15]	0.0144413	0.000746697	72.3918
128	Cd9B2G016390.1	Dihydrolipoyllysine-residue succinyltransferase	Q7XVM2	Mitochondrion	2	186	APKVETPK	1	8	1xSuccinyl [K3]	0.0306314	0.0023586	21.8656
						196	EVPKPTTAPPK	0	11	1xSuccinyl [K4]	0.0126802	0.000746697	33.1554
