# Supplementary material for: Proteome-wide analyses reveal diverse functions of protein acetylation and succinylation modifications in fast growing stolons of bermudagrass (Cynodon dactylon L.)
Source: BMC Plant Biol. 2022 Oct 27;22:503. doi: 10.1186/s12870-022-03885-2 (PMC9608919; doi:10.1186/s12870-022-03885-2)
Supplement: Supplementary file 11 — Additional file 11: Table S4: Proteins with both acetylation and succinylation modifications. [file 12870_2022_3885_MOESM11_ESM.xlsx]

## Sheet: Sheet1
Table S4. Proteins with both acetylation and succinylation modifications
Protein ID	Accession number in genome	Annotation	Homologs in rice	Subcellular location	Acetylation sites	Succinylation sites
1	Cd1A2G000600.2	Mitochondrial carrier protein	Q2QZ12	Mitochondrion	129, 138, 200, 231, 249	231
2	Cd1A2G007620.2	Fructose-bisphosphate aldolase, chloroplastic	Q40677	Chloroplast	47, 50, 71, 136, 139, 192, 282, 337, 367	50
3	Cd1B2G009710.1	Non-specific lipid-transfer protein	Q53MW2	Cell wall	213, 226	239
4	Cd2A1G010870.1	Malate dehydrogenase	Q7F3S1	Mitochondrion	207, 285, 332	107, 332
5	Cd2A1G029670.1	Isocitrate dehydrogenase [NAD] subunit, mitochondrial	Q9SDG5	Mitochondrion	169, 213, 333	105
6	Cd2A1G031840.1	Salt stress root protein RS1	Q0JPA6	Cell membrane	75, 87, 124, 141, 148, 163, 213, 247	87, 124
7	Cd2A2G000570.1	Actin-7	P0C540	Cytoplasm	63, 70, 193, 217, 240, 328	63
8	Cd2A2G005480.1	Glutathione S-transferase	O82451	Cytoplasm	73, 85, 138, 205	73, 138
9	Cd2A2G017910.1	5-methyltetrahydropteroyltriglutamate--homocysteine methyltransferase 1	Q2QLY5	Chloroplast	279	373, 401
10	Cd2A2G026820.1	Histone H2B.5	Q94JE1	Nucleus	80, 81, 85, 96, 99, 104, 105, 116, 120, 139, 144, 147, 180, 209	86, 147, 180, 186, 209
11	Cd2B1G003070.1	Fructose-bisphosphate aldolase	P17784	Cytoplasm	16, 40, 96, 105, 108, 118, 130, 134, 150, 227, 238, 285, 290, 308, 319	227, 319
12	Cd2B1G034520.1	Mitochondrial-processing peptidase subunit alpha	Q5SNJ4	Mitochondrion	205	377
13	Cd2B1G036560.1	Histone H2B.4	Q94JJ4	Nucleus	8, 12, 13, 23, 26, 31, 108	108
14	Cd2B2G000230.1	ATP synthase subunit alpha, chloroplastic	P0C2Z6	Chloroplast	11, 114, 176, 374, 377	114
15	Cd2B2G005190.1	VAMP-like protein	Q5N9F2	Nucleus	10, 15, 19, 24, 57, 80	80
16	Cd2B2G008490.1	Phosphoglycerate kinase	A0A0P0WP33	Chloroplast	193, 197, 204, 233	197
17	Cd2B2G014290.1	ATP synthase subunit beta	Q0JKB4	Mitochondrion	259, 315, 486	101, 315, 486, 549
18	Cd2B2G019840.1	Dihydrolipoyl dehydrogenase	Q9ASP4	Mitochondrion	99, 105, 161, 176, 220, 230, 450, 470, 475	161, 168, 175, 230, 308, 363, 440, 450, 460, 475, 534
19	Cd3A1G009930.1	Phosphoglycerate kinase	A0A0P0WP33	Chloroplast	92, 124, 148, 168, 276, 280, 331, 335, 415	148
20	Cd3B1G004000.3	Acid phosphatase	B9FIA6	Chloroplast	205, 221	221
21	Cd3B1G012450.2	V-type proton ATPase subunit C	B9FLX1	Vacuole	268	268
22	Cd3B2G004420.2	Mitochondrial 2-oxoglutarate/malate translocator	Q60EY9	Mitochondrion	300, 309	113
23	Cd3B2G005970.1	Superoxide dismutase [Mn], mitochondrial	Q43008	Mitochondrion	62	62, 115
24	Cd3B2G014230.1	Malate dehydrogenase	Q7F3S1	Mitochondrion	219, 377, 382	382, 388
25	Cd4A1G003410.4	Acetyltransferase component of pyruvate dehydrogenase complex	Q0DC04	Mitochondrion	484	484
26	Cd4A1G010980.3	5-methyltetrahydropteroyltriglutamate--homocysteine methyltransferase 2	Q2QLY4	Chloroplast	108, 197, 203, 461, 534, 805	427
27	Cd4A1G016500.1	Ricin B-like lectin R40C1	Q10M12	Cytoplasm	73, 112, 131, 182, 212, 242, 271, 300, 326	271
28	Cd4A1G025290.1	Glutathione transferase	Q0DVE0	Cytoplasm	41, 47, 58, 62, 155, 197	41, 47
29	Cd4A1G025610.1	ADP/ATP translocase	Q0DJC0	Mitochondrion	222, 429, 480	211, 324, 429
30	Cd4A2G003190.1	Chloroplast photosystem I reaction center subunit II-like protein	Q84PB4	Chloroplast	119, 165, 190	123
31	Cd4A2G008660.3	Citrate synthase	Q2R339	Mitochondrion	564, 623	623, 625
32	Cd4A2G008770.2	Linoleate 9S-lipoxygenase	Q53RB0	Cytoplasm	113, 149, 265, 275, 312, 393, 546, 620, 681, 797, 815	279
33	Cd4A2G013180.1	Adenosylhomocysteinase	B9GAJ9	Chloroplast	254, 281, 286, 330, 377, 462, 549, 574	112, 286, 332, 377, 467, 549
34	Cd4A2G018500.2	Elongation factor 1-alpha	O64937	Cytoplasm	8, 33, 157, 164, 175, 182, 246, 369, 430	182, 246, 430, 441
35	Cd4A2G025120.1	Aconitate hydratase	Q0DVC6	Mitochondrion	419, 481, 582, 830, 848, 897	170
36	Cd4B1G003650.3	Amine oxidase	Q10CG2	Chloroplast	398	367
37	Cd4B1G005990.1	Serine hydroxymethyltransferase	Q0DNR3	Mitochondrion	228, 258, 433, 444, 543	228, 444, 455, 513, 515
38	Cd4B1G020320.1	uncharacterized protein	Q7G649	Nucleus	86	86
39	Cd4B1G022170.1	ATP synthase subunit gamma, mitochondrial	Q7G3Y4	Mitochondrion	74, 80, 111, 134, 141, 148, 158	74
40	Cd4B1G025360.1	Chaperonin CPN60-1, mitochondrial	Q7G2N7	Mitochondrion	263, 298, 383, 385, 414, 512, 520	65, 298, 383
41	Cd4B2G001050.1	Elongation factor Tu	Q851Y8	Mitochondrion	123, 333	365
42	Cd4B2G021770.1	Mitochondrial-processing peptidase subunit beta	Q10Q21	Mitochondrion	814, 833	814
43	Cd4B2G025910.1	ADP/ATP translocase	Q0DJC0	Mitochondrion	164	104, 115, 343
44	Cd5A1G001200.1	60S acidic ribosomal protein P1	A3BP24	Cytoplasm	32	32
45	Cd5A1G001810.1	Stomatin-like protein, mitochondrial	Q7EZD2	Mitochondrion	164, 175, 247, 281	247, 281
46	Cd5B2G000610.3	Glyceraldehyde-3-phosphate dehydrogenase 1, cytosolic	Q0J8A4	Cytoplasm	172, 182, 189, 222, 224, 254, 262, 283, 319, 327, 331, 366	262, 283, 287, 331
47	Cd5B2G003210.1	Lactoylglutathione lyase	Q948T6	Cytoplasm	66, 86, 138, 144, 197, 201, 263, 273, 314	144, 211
48	Cd5B2G010610.1	ATP synthase subunit delta, mitochondrial	Q7XXS0	Mitochondrion	59, 99, 135, 145, 160, 171, 194, 199	59, 62
49	Cd6A1G012240.3	Methylmalonate-semialdehyde dehydrogenase (CoA acylating)	Q6Z4E4	Mitochondrion	138	163
50	Cd6A1G014440.1	Oxygen-evolving enhancer protein 2, chloroplastic	Q0D8P6	Chloroplast	171, 206, 228, 293, 298, 304	171, 281
51	Cd6B1G002440.1	NADH dehydrogenase [ubiquinone] flavoprotein 1, mitochondrial	Q8H2T7	Mitochondrion	122	122
52	Cd6B1G007400.1	Oxygen-evolving enhancer protein 3, chloroplastic	Q0D5P8	Chloroplast	100, 127, 154, 160, 174, 187, 196, 202	169
53	Cd6B1G009210.2	C2 domain-containing protein	Q69RN2	Cytoplasm	12, 148, 176, 179, 187	12, 148
54	Cd6B1G010650.1	Photosystem I reaction center subunit IV	Q6Z3V7	Chloroplast	107, 114	107
55	Cd6B1G016100.1	Succinate dehydrogenase [ubiquinone] flavoprotein subunit, mitochondrial	Q6ZDY8	Mitochondrion	377, 525, 534, 541, 580, 660	525
56	Cd7A1G006490.1	ATP synthase subunit epsilon, mitochondrial	Q0J6X7	Mitochondrion	71, 79, 94	94
57	Cd7A1G012090.1	Histone H4	Q7XUC9	Nucleus	137, 141, 145, 220	160
58	Cd7A1G025050.2	Acetyltransferase component of pyruvate dehydrogenase complex	Q0DC04	Mitochondrion	296	398, 467, 474
59	Cd7B1G005950.1	Vacuolar proton pump subunit B	A3BCW4	Vacuole	33, 35, 38, 159, 185, 377, 435, 472	435
60	Cd7B1G006650.1	Aspartate aminotransferase	Q5Z7I8	Mitochondrion	139	139, 271
61	Cd7B1G006790.1	Phosphoenolpyruvate carboxylase	Q9FYX8	Cytoplasm	7, 142, 183, 204, 205, 262, 278, 413, 444, 471, 477, 487, 726, 796, 805, 838, 880	726
62	Cd7B2G016980.1	Chlorophyll a-b binding protein, chloroplastic	Q0JJS4	Chloroplast	91	37
63	Cd7B2G018380.1	Peptidyl-prolyl cis-trans isomerase	Q0E4F7	Cytoplasm	98	98
64	Cd8A1G002050.1	Pyruvate dehydrogenase E1 component subunit alpha-1, mitochondrial	Q6Z5N4	Mitochondrion	82, 156, 245, 264, 352, 370	336, 344, 354
65	Cd8A1G003210.1	ADP,ATP carrier protein, mitochondrial	P31691	Mitochondrion	99, 136, 179, 339	129, 136, 140, 244, 339
66	Cd8A1G007480.1	Phenylalanine ammonia-lyase	P14717	Cytoplasm	43, 236, 332, 520, 524, 532, 551, 579, 603, 606, 662	61
67	Cd8A1G007500.1	Adenosine kinase	Q84P58	Chloroplast	95, 101, 151, 161, 228, 291, 341	289
68	Cd8A1G007630.1	Succinate--CoA ligase [ADP-forming] subunit beta, mitochondrial	Q6K9N6	Mitochondrion	77, 111, 136, 155, 166, 210, 217, 224, 241, 253, 413, 429	125, 146, 155, 224, 298
69	Cd8A1G007960.1	Glyceraldehyde-3-phosphate dehydrogenase 2, cytosolic	Q7FAH2	Cytoplasm	69, 111, 142, 255, 263, 310	122
70	Cd8A1G018680.1	Malic enzyme	Q337E9	Mitochondrion	299	299
71	Cd8A1G026910.1	Peptidyl-prolyl cis-trans isomerase	Q0E4F7	Cytoplasm	35, 84, 88	35
72	Cd8B1G028750.1	ATP synthase 24 kDa subunit, mitochondrial	Q6ZG90	Mitochondrion	119, 130, 271	157, 228
73	Cd8B2G017490.5	Chaperonin CPN60-1, mitochondrial	Q7G2N7	Mitochondrion	823, 868, 884, 901, 1087	823, 868, 901
74	Cd8B2G021200.1	Enolase	Q42971	Cytoplasm	109, 189, 199, 234, 239, 270, 279, 346, 354, 369, 438	239
75	Cd8B2G027570.1	Succinate-semialdehyde dehydrogenase, mitochondrial	B9F3B6	Mitochondrion	417	417
76	Cd9A1G006930.2	Remorin	Q7XMK5	Cell membrane	58, 72, 81, 117, 138, 147, 163, 185, 192, 199	147
77	Cd9A1G013180.1	Dihydrolipoyllysine-residue succinyltransferase	Q7XVM2	Mitochondrion	177, 262, 268, 345	177, 179, 192, 196, 262
78	Cd9A2G004240.1	Uncharacterized protein	Q7G649	Nucleus	18, 25, 44, 48, 56, 74, 76, 124	76
