# Supplementary material for: Proteome-wide analyses reveal diverse functions of protein acetylation and succinylation modifications in fast growing stolons of bermudagrass (Cynodon dactylon L.)
Source: BMC Plant Biol. 2022 Oct 27;22:503. doi: 10.1186/s12870-022-03885-2 (PMC9608919; doi:10.1186/s12870-022-03885-2)
Supplement: Supplementary file 14 — Additional file 14: Table S7: Phosphoproteins and phosphopeptides previously identified in fast growing bermudagrass stolons. [file 12870_2022_3885_MOESM14_ESM.xlsx]

## Sheet: Sheet1
Table S7. Phosphoproteins and phosphopeptides previously identified in fast growing bermudagrass stolons
Accession number in genome	Protein Name	Number of phosphosite	Phosphopeptide	Modifications	Similar record in dbPPT (Blast E-value <0.01)
Cd4A1G006170.3	alpha-1,4 glucan phosphorylase L isozyme, chloroplastic/amyloplastic	6	FADDKDLQSEWR	Phospho(S)@9	-
			YGTTDTSLLK	Phospho(T)@3	-
			VLSETTEEKVESDDVEEEEEDSEDELDPFVK	Phospho(S)@22	VEAEEESSEDELDPF
			SGVFGTYNYDELMGSLEGNEGYGR	Phospho(S)@1	-
			KSLDTIDGVEEETESEEEVETK	Phospho(T)@13	-
			AGDSVKWEDFPSK	Phospho(S)@4	-
			SLDTIDGVEEETESEEEVETK	Phospho(T)@12	-
Cd7B2G000480.3	1,4-alpha-glucan-branching enzyme, chloroplastic/amyloplastic	5	VALDSDALVFGGHGR	Phospho(S)@5	-
			RRYTEKCIAYAESHDQSIVGDK	Phospho(T)@4,Carbamidomethyl(C)@7	-
			VLMDVVHSHASNNVTDGLNGYDVGQSTQESYFHTGDR	Phospho(T)@15	-
			RQWSLVDTDHLR	Phospho(T)@8	-
			CSIEKNEGSLEEFSK	Carbamidomethyl(C)@1,Phospho(S)@2	-
Cd4A1G019120.1	heat shock cognate 70 kDa protein	2	FLSTSIKNAVITVPAYFNDSQR	Carbamyl@N-term,Phospho(S)@3	-
			NQVAMNPTNTVFDAKR	Phospho(T)@8	-
Cd3B1G016420.1	chaperone protein ClpB1	2	RVESASGDTTFDALK	Phospho(S)@4	-
			KLPSQSPPPDSVPASTSLIK	Phospho(S)@6	LKKLPSQSPPPDEIP
Cd4A2G008770.2	lipoxygenase	1	VTCQLISSTLVDPNNGNR	Phospho(T)@2,Carbamidomethyl(C)@3,Deamidated(N)@15	-
Cd2B1G003070.1	fructose-bisphosphate aldolase 1, cytoplasmic	1	GILAADESTGTIGKR	Phospho(S)@8	GILAADESTGTIGK*
Cd2B1G003070.1	fructose-bisphosphate aldolase 1, cytoplasmic	1	ALNEHHVLLEGSLLKPNMVTPGSDAK	Phospho(S)@12,Carbamidomethyl(K)@15,Deamidated(N)@17	HHVLLEGTLLKPNMV
Cd7A2G023420.1	starch synthase	1	TGGLGDVLGGLPPAMAANGHR	Phospho(T)@1,Deamidated(N)@18	-
Cd1A2G007620.2	fructose-bisphosphate aldolase, chloroplastic	3	TSKTIASPGRGILAMDESNATCGKRLDSIGLENTEANR	Phospho(S)@2,Phospho(T)@4,Carbamidomethyl(C)@22	-
			ANSLAQLGKYTSDGEAAEASEGMFVK	Deamidated(N)@2,Phospho(S)@3	-
Cd2B1G011420.1	elongation factor 2	1	EQMTPLSEFEDKL	Phospho(S)@7	KEQMTPLSDFEDKLR
Cd4B2G007590.1	phosphoglucomutase, cytoplasmic 2	1	ATGAFILTASHNPGGPTEDFGIK	Phospho(S)@10,Deamidated(N)@12	GAFILTASHNPGGPT
			ILTASHNPGGPTEDFGIK	Phospho(S)@5	GAFILTASHNPGGPT
			ASHNPGGPTEDFGIK	Phospho(S)@2	GAFILTASHNPGGPT
Cd9A2G001110.1	plasma membrane H+-ATPase	2	EAQWATAQRTLHGLQPPQVASNTLFNEK	Phospho(T)@10	QWALAQRTLHGLQPP
			LKGLDIDTIQQNYTV	Phospho(T)@14	DTIQQNYTV******
Cd7B1G000890.1	endoplasmin	2	EVDVEVPADEEDTSEEEESTPETTEEDEETEDSEEKKPK	Phospho(S)@19	-
			PDEYSNKDKTDEEKSALEEK	Phospho(S)@5	EEDPDEYSNKDKTDE
Cd4A2G018500.2	elongation factor 1-alpha	2	PGMVVTFGPSGLTTEVKSVEMHHEALQEALPGDNVGFNVK	Oxidation(M)@3,Phospho(S)@10,Phospho(S)@18	MVVTFGPTGLTTEVK
Cd9A1G002700.1	myosin-11	1	SAHNEEDDGAGSDGFEMIDVK	Phospho(S)@12	DEDDGTGSDGFELID
Cd2B2G014290.1	ATP synthase subunit beta, mitochondrial	1	GDITTNHFLPIHR	Phospho(T)@5	-
Cd3A2G000330.2	dehydroascorbate reductase 2	3	AAVGHPDTLGDCPFSQR	Oxidation(P)@6,Phospho(T)@8,Carbamidomethyl(C)@12	-
			AHGPYINGQNVSAADLSLAPK	Oxidation(P)@4,Phospho(Y)@5,Deamidated(N)@7	-
			IFSTFVTFLK	Phospho(S)@3	-
Cd3A2G005520.3	pyruvate, phosphate dikinase 2	2	TETSPEDVGGMHAAAGILTAR	Phospho(T)@3	-
			GGMTSHAAVVAR	Phospho(T)@4	LTARGGMTSHAAVVA
Cd8B1G010720.3	glyceraldehyde-3-phosphate dehydrogenase	3	VIHDNFGIVEGLMTTVHSITATQK	Phospho(T)@22	TVHSITATQKTVDGP
			AASYEDIKNAIK	Phospho(S)@3	VRTEKAASYDDIKKA
			AASFNIIPSSTGAAK	Phospho(S)@3	WRGGRAASFNIIPSS
Cd8A2G002310.1	glutamine synthetase cytosolic isozyme 1-1	1	ACLTDLVNLNLSDSTEK	Carbamidomethyl(C)@2,Phospho(T)@4	***MSLLSDLVNLNL
Cd9B1G020350.1	heat shock protein 82	1	EISDDEADDDDKKEGDVEEVDDADEKDQK	Phospho(S)@3	KTTEKEISDDEDEDA
			TTEKEISDDEADDDDKKEGDVEEVDDADEKDQK	Phospho(S)@7	KTTEKEISDDEDEDA
			TTEKEISDDEADDDDKKEGDVEEVDDADEKDQKK	Phospho(S)@7	KTTEKEISDDEDEDA
			TTEKEISDDEADDDDKKEGDVEEVDDADEK	Phospho(S)@7	KTTEKEISDDEDEDA
PB.721.12|m.14388	probable mediator of RNA polymerase II transcription subunit 37c	1	STRIPKVQQLLQDFFNGKELCK	Phospho(S)@1,Deamidated(N)@16,Carbamidomethyl(C)@21	-
Cd9A2G004240.1	nodulin-related protein 1	2	EVAGATAEILHAASTYGKFEDKPAGQYIEK	Phospho(S)@14	-
			QGGGEQSTGGSAGGLLNMAK	Phospho(S)@11	-
Cd7B1G005950.1	V-type proton ATPase subunit B 1 isoform X1	3	VQFTGEVLKTPVSLDMLGRIFNGSGKPIDNGPPILPEAYLDISGSSINPSER	Phospho(T)@4,Phospho(T)@10,Phospho(S)@24	-
Cd3A1G009930.1	phosphoglycerate kinase, chloroplastic	2	ADLNVPLDDSQNITDDTR	Phospho(S)@10	-
			ELDYLVGAVSSPK	Phospho(S)@11	YLVGAVSSPKRPFAA
Cd3B2G000940.1	phospholipase A1-II 7	1	DQETPEGAVASSEETAK	Phospho(T)@4	-
Cd4A1G008040.1	tubulin alpha-4 chain	1	TIQFVDWCPTGFK	Carbamidomethyl(C)@8,Phospho(T)@10	QFVDWCPTGFKCGIN
Cd2A1G003710.1	metacaspase-5	1	EYEKPADSGSGSGFGFR	Phospho(S)@10	QQEQESGSGFGFKSF
Cd2B1G027990.1	ricin B-like lectin R40G3	1	VGSMGAPTVTVTCEGYK	Phospho(S)@3,Carbamidomethyl(C)@13	-
			RVGSMGAPTVTVTCEGYK	Phospho(S)@4,Carbamidomethyl(C)@14	-
Cd2B2G020870.2	S-adenosylmethionine synthase 1	2	VLVNIEQQSPDIAQGVHGHFTK	Phospho(S)@9,Oxidation(P)@10,Dehydrated(D)@11	LVNIEQQSPDIAQGV
			RPEEIGAGDQGHMFGYATDETPELMPLSHVLATK	Phospho(T)@21,Oxidation(P)@22	FGYATDKTPEIMPAINK
Cd4B1G016300.1	ricin B-like lectin R40C1	2	HSNSVKDEEGYPAFALVNR	Phospho(S)@4	KDMRHSNSVKDEEGY
			ILPWGEEAFAGGSNAPR	Phospho(S)@13	DEAYAGGSANAPRGG
Cd8B1G029850.1	catalase isozyme 3	1	FRPSSRHDAGVTTTNAGAPVWNDNEALTVGPR	Phospho(S)@5	-
Cd8B2G008390.2	dehydrin COR410	1	KPEDAAAAPAAPHTEEVSSPDGK	Phospho(S)@19	PATEEVSSPDGKEKK
			EKLPGGHKKPEDAAAAPAAPHTEEVSSPDGKEKK	Phospho(S)@27	PATEEVSSPDGKEKK
Cd7A1G009100.1	ADP glucose pyrophosphorylase small subunit, chloroplastic/amyloplastic	1	LLSEKFPSANDFGSEVIPGATEVGMR	Phospho(S)@8	-
Cd4B2G007590.1	phosphoglucomutase, chloroplastic	1	REANGGFIMSASHNPGGPDNDWGIK	Deamidated(N)@4,Phospho(S)@12,Deamidated(N)@14	GGFIMSASHNPGGPE
			EANGGFIMSASHNPGGPDNDWGIK	Deamidated(N)@3,Phospho(S)@11	GGFIMSASHNPGGPE
Cd2B1G039690.1	importin subunit alpha-1b	2	PSERTDARKSNYKVAVDAAEARR	Phospho(S)@2,Phospho(S)@10,Carbamyl(K)@13	-
Cd2B2G036920.1	monosaccharide-sensing protein 2	9	MPEIMGSMR	Phospho(S)@7	KMPEIMGSMRSTLFP
			ADWDAESQREGDDYPSDHGGDDIEDSLQSPLISR	Phospho(S)@26	GGDDIEDSLQSPLIS
			SGSMQGGEAVSSMGIGGGWQLAWK	Phospho(S)@3	-
			LYGPEEGLSWVAR	Phospho(S)@9	YGPEEGLSWVARPVR
			EIAGPHGSIMGSVAR	Phospho(S)@8,Phospho(S)@12	EIAAPHGSIMGAVGR
			GQSALGSAMGLISQHGSMVSQGR	Phospho(S)@13	-
			STLFPNFGSMFSVAEQQQAK	Phospho(S)@12	PNFGSMFSVADQQQV
			GSILSLPGGDVPPGGEFVQAAALVSQPALYSK	Phospho(S)@5	GNRGSILSLPGGDVP
Cd8A2G011410.6	ribonuclease TUDOR 1	1	MWQYGDVESDEDEQAPAGR	Phospho(S)@9	WQYGDVESDEEEQAP
Cd5A1G004930.5	sucrose-phosphate synthase	2	NFSDLTVWSDENKEKK	Phospho(S)@3	KKFQRNFSDLTVWSD
			LSIDGERGSLNITEPPSSDPQEQVQR	Phospho(S)@9	SIDGERGSSMNDAPS
			NFSDLTVWSDENKEK	Phospho(S)@3	KKFQRNFSDLTVWSD
Cd5A1G004930.5	sucrose-phosphate synthase	2	IGSTDAIEAWASQHKDKK	Phospho(S)@3	TRMPRIGSTDAIDTW
			IGSTDAIEAWASQHKDK	Phospho(S)@3	TRMPRIGSTDAIDTW
			QYAAADLSEDLSEGEKGENINEPSVHDDSMR	Phospho(S)@12	ADMSEDLSEGEKGEN
			IGSTDAIEAWASQHK	Phospho(S)@3	TRMPRIGSTDAIDTW
Cd2A1G028770.1	protein TPR1 isoform X1	2	ASPVSVPLAAVPK	Phospho(S)@2	PPNGARTSPVPVPLA
			ISEEKPDKAKPWELTEVSNSQQCR	Phospho(S)@2,Carbamidomethyl(C)@23	-
Cd4B1G013750.1	apoptotic chromatin condensation inducer in the nucleus	4	LKLEPPPPAAAPISPATASR	Phospho(S)@14	AAVAAPISPATTPKA
			LEPPPPAAAPISPATASR	Phospho(S)@12	AAVAAPISPATTPKA
			LLNEDREPIISIPNNQVSEVSPDLGSQIK	Phospho(S)@21	NDQVPEVSPDLGSPI
			EVTPPDSAVEASSVDTK	Phospho(T)@3	-
			QAASPKEPLPPPPPLAKPPTSDPASVR	Phospho(S)@4	-
Cd2B1G028850.1	ribulose-1,5-bisphosphate carboxylase/oxygenase small subunit	1	FETLSYLPPLSTEDLLK	Phospho(T)@12	SYLPPLSTEALLKQV
			KFETLSYLPPLSTEDLLK	Phospho(T)@13	SYLPPLSTEALLKQV
Cd4B1G015710.1	sucrose synthase 4	1	SSSIGNGVQFLNR	Phospho(S)@3,Deamidated(N)@6	PRPNRSSSIGNGVQF
Cd8A1G002050.1	pyruvate dehydrogenase E1 component subunit alpha-2, mitochondrial	1	YHGHSMSDPGSTYR	Phospho(S)@5,Oxidation(M)@6	TYRYHGHSMSDPGST
Cd4A1G006150.2	UDP-glucose 6-dehydrogenase isoform X1	1	DLAMNKFDWDHPMHLQPTSPTAVK	Phospho(S)@19	PMHLQPTSPTAVKQV
			FDWDHPMHLQPTSPTAVK	Deamidated(Q)@10,Phospho(S)@13	PMHLQPTSPTAVKQV
Cd4B1G021880.1	tubulin alpha-2	4	AGYDSDEEVYAAAK	Phospho(S)@5	ALHAGYDSDEEVYAA
			TVQFVDWCPTGFK	Carbamidomethyl(C)@8,Phospho(T)@10	QFVDWCPTGFKCGIN
			AVDAGMMDYDSDDNPIVVDKK	Phospho(S)@11	AGMMEYDSDDNPIVV
			RADSDEDEDDPVESFLR	Phospho(S)@4	EALRRADSDDEDDPV
Cd2A1G030660.3	heme-binding protein 2	1	IECPAYEVVDSANGFEIRR	Carbamidomethyl(C)@3,Phospho(Y)@6,Deamidated(N)@13	-
Cd4B1G021920.2	heat shock 70 kDa protein 8	1	LMPEPTAVALLYAQHQQQLMQDNMGSGIEK	Phospho(S)@26	LVHDNMGSGIEKIAL
			AQHQQQLMQDNMGSGIEK	Phospho(S)@14	LVHDNMGSGIEKIAL
Cd6B2G015760.1	Oxygen-evolving enhancer protein 2, chloroplastic	1	FESGEVATANILESSAPVVDGK	Phospho(S)@3	-
Cd2A1G001410.6	villin-2	1	AAAVAALSSVLTAEQSGSSDNLR	Phospho(S)@18	-
Cd7B1G000370.3	epidermal growth factor receptor substrate 15-like 1 isoform X1	3	SLFDSDPSRAESPTAGSMYGKEQK	Phospho(S)@12	SGPSRAESPTASSMY
			SVFDYSVPSTPVQK	Phospho(T)@10	VFDSIPGTPVQKSVF
			SLFDSDPSRAESPTAGSMYGK	Phospho(S)@12	SGPSRAESPTASSMY
			TSSPTKHGTNTWNAF	Phospho(S)@3,Deamidated(N)@10	STETTSHSPTKHGTD
Cd8A2G023420.1	aspartate aminotransferase	1	ISMAGVTSGNVGYLANAIHEVTKPN	Phospho(S)@2,Carbamyl(K)@23	-
Cd5B2G000420.1	Programmed cell death protein 4	1	SPTGGSTSALLQQYEQQLEQKR	Phospho(S)@1	QSLASPRSPTGGTTS
			SPTGGSTSALLQQYEQQLEQK	Phospho(S)@1	QSLASPRSPTGGTTS
Cd3A1G001200.1	peroxidase 2	1	GCDGSVLLDPTPENPHTEK	Carbamidomethyl(C)@2,Phospho(S)@5	FVRGCDGSVLLDSAN
Cd2B2G000230.1	ATP synthase CF1 alpha subunit	1	DTKPQFQEIISSSK	Phospho(T)@2	-
Cd2B1G007580.1	2,3-bisphosphoglycerate-independent phosphoglycerate mutase	1	AHGTAVGLPSDDDMGNSEVGHNALGAGR	Phospho(S)@17	SDDDMGNSEVGHNAL
Cd5A1G008850.1	glutamate decarboxylase	1	VLSHANSMGRDDAIASTFASR	Deamidated(N)@6,Phospho(S)@7,Oxidation(R)@10	-
Cd7A1G008700.2	phosphoenolpyruvate carboxylase 2	1	LSSIDAQLR	Phospho(S)@3	PKMERLSSIDAQLRM
Cd7B1G015890.2	plant UBX domain-containing protein 8	2	SSPEIPRDPFALMDPNFQQQFFDR	Phospho(S)@2	-
			SSTHYPPIMHSPPPELTEQR	Phospho(S)@11	-
Cd3B2G000930.1	phospholipase A1-II 7	1	ELHGADSWNGLLDPLDIDLR	Phospho(S)@7	-
Cd6A1G001710.1	Elongation factor 1-beta	1	AAGVAGSSSAAPAAEAAKDDDDDDLDLFGDETEEDKKVAEER	Phospho(S)@9,Oxidation(D)@24,Methyl(K)@37	-
Cd8B2G011370.1	elongation factor Tu, chloroplastic	2	ELLSNYEYDGDDVPIVSGSALK	Phospho(S)@4	-
			ALEALMANPSIK	Deamidated(N)@8,Phospho(S)@10	-
Cd7A1G018700.2	protein CELLULOSE SYNTHASE INTERACTIVE 1	5	TLNHLIQKSDTGTISQLSALLTSEQPESK	Phospho(T)@1,Phosphopantetheine(S)@15	-
			LNHLIQKSDTGTISQLSALLTSEQPESK	Phospho(S)@8,Phospho(T)@10,Phospho(T)@12,Phospho(S)@14	-
Cd4B1G005740.1	Stem-specific protein TSJT1	3	AMPRVDSEGVMCGATFK	Phospho(S)@7,Carbamidomethyl(C)@12	KALPRVDSEGVMCGA
			VGSATNWAAAWEDTAM	Phospho(S)@3,Oxidation(M)@16	NSMPRVGSATNWAAT
			QVAHAPQELNSPR	Gln->pyro-Glu@N-term,Phospho(S)@11	HAPQELNSPRGSTAK
			VDSEGVMCGATFK	Phospho(S)@3,Carbamidomethyl(C)@8	KALPRVDSEGVMCGA
			VDSEGVMCGATFKVDTFTK	Phospho(S)@3,Carbamidomethyl(C)@8	KALPRVDSEGVMCGA
Cd9B1G008850.1	remorin	1	APVDDSKALAIVEK	Phospho(S)@6	PPPPADDSKALAIVE
Cd8A1G010100.1	cytosolic invertase 1	4	RSASHTSLSESDDFDLSR	Phospho(S)@4	GGMRRSASHTSLSES
			QRSFDDCSLSDVSHSGGYGR	Gln->pyro-Glu@N-term,Phospho(S)@3,Carbamidomethyl(C)@7	INVERQRSFDDHSLS
			GGAFDGMYSPGGGLR	Phospho(S)@9	GGFDGMYSPGGGLRS
			SLVGTPASSALHSFEPHPIVGDAWEALR	Phospho(T)@5	GLRSLVGTPASSALH
			SASHTSLSESDDFDLSR	Phospho(S)@3	GGMRRSASHTSLSES
Cd8A1G022570.1	Far upstream element-binding protein 1	1	RTGFSSGPPPASPPAGGAPAYNSVPPPPDEIQLAK	Phospho(S)@12,Dimethyl(N)@22	SSGPPPASPPAGGAP
Cd8A1G026430.2	titin isoform X1	1	KSGDVEQQLQTCESSVDDESVR	Carbamidomethyl(C)@12,Phospho(S)@14	-
Cd2B2G036810.1	16.9 kDa class I heat shock protein 1	1	SSIVPAPSTANETAAFANAR	Phospho(S)@8	-
Cd2A1G010990.1	protein SGT1	1	INSPASSAPRPSYPSSK	Phospho(S)@3	-
Cd8B2G004180.1	24.1 kDa heat shock protein, mitochondrial isoform X2	2	YDRGESDEDSVREYEDR	Phospho(S)@10	GAESEDDSVREYDGR
			GESDEDSVREYEDR	Phospho(S)@3	RRHERDESDDDSGRG
			RYDRGESDEDSVREYEDR	Phospho(S)@7	RRHERDESDDDSGRG
Cd9A2G010250.1	14-3-3-like protein GF14-6	2	LLESHLVPSSTAPESK	Phospho(S)@9	-
			DNLTLWTSDISEDPAEEIR	Phospho(S)@11	TLWTSDISEDPAEEI
Cd5A1G001730.1	caffeic acid 3-O-methyltransferase	1	VIIVECILPVNPEATPK	Carbamidomethyl(C)@6,Phospho(T)@15	-
Cd6A1G012240.3	methylmalonate-semialdehyde dehydrogenase [acylating], mitochondrial	1	DADKDATLNALIAAGFGAAGQR	Phospho(T)@7,Deamidated(N)@9	-
Cd4A1G014830.1	40S ribosomal protein Sa-2	1	HTPGTFTNQLQTSFSEPR	Phospho(T)@5,Deamidated(N)@8	-
Cd8B2G006310.4	protein CROWDED NUCLEI 1	3	RASESADCGASQLHELSQAEVR	Phospho(S)@3,Carbamidomethyl(C)@8	-
			DKGEQSSEQAADKNIPFGR	Phospho(S)@7	-
			GSAEIEHPVLAVEGDDNSLNAK	Phospho(S)@18	-
Cd4A1G018580.3	asorbate peroxidase	3	NPLVFDNSYFTELLTGDKEGLLQLPSDK	Phospho(S)@8,Dehydrated(T)@15	-
			TGGPFGTMKNPAEQAHGANAGLDIAVR	Phospho(T)@7	-
			QVFGKQMGLSDQDIVALSGGHTLGR	Phospho(S)@10	-
Cd4B2G025700.5	epidermal growth factor receptor substrate 15 isoform X2	2	SSFFDDSVPSTPAYTSGFSPK	Phospho(S)@19	PAYTSGFSPKFGESR
			RSSFFDDSVPSTPAYTSGFSPK	Phospho(S)@20	PAYTSGFSPKFGESR
			GGTHNSFFGSEVGSPSGASVYGTK	Phospho(S)@14	FFGSEAGSPSGASVF
Cd6B1G006700.1	photosystem II subunit29	2	TSGGGSDRPLWFPGAVAPDYLD	Phospho(S)@6	-
			NLAGEVIGTRFESSEVK	Phospho(T)@9	EAGGIIGTRFESSEV
Cd3B1G015780.3	RGG repeats nuclear RNA binding protein A	1	SLSINEFLKPAEGER	Phospho(S)@3	ERTKKSLSINEFLKP
Cd2A1G002840.1	GYF domain-containing protein	2	HWSDANGQLQNNLMESPR	Deamidated(N)@6,Deamidated(N)@11,Phospho(S)@16	-
			SGSLPGGGPLPNPDVINALVR	Phospho(S)@3	HSLERSGSLPGGAPL
Cd2B2G022760.1	methyl-CpG-binding domain-containing protein 11	1	SGAAQVDNSADKGTNPDSQANAVNNGQLAPGSPAVK	Deamidated(N)@25,Phospho(S)@32	-
Cd4A2G014630.1	V-type proton ATPase subunit G 1	1	RQSGIQQLLAAEQEAQQIVNAAR	Phospho(S)@3	MDANRRQSGIQQLLA
Cd5A2G008410.2	14-3-3-like protein GF14-C	1	SDLTEEGAEEGKEAPK	Phospho(S)@1	DNLTLWTSDISEDTA
Cd6A2G005570.5	eukaryotic translation initiation factor 5A	1	SDSEEHHFESK	Protein Terminal Acetyl@N-term,Phospho(S)@3	****MSDSEEHHFES
			SDSEEHHFESKADAGASK	Protein Terminal Acetyl@N-term,Phospho(S)@3	****MSDSEEHHFES
Cd3A2G007270.1	60S acidic ribosomal protein P2B	1	VEEKEESDDDMGFSLFD	Phospho(S)@7	KVEEKEESDDDMGFS
Cd3A1G000890.1	phosphoinositide phospholipase C 2	1	QISDKDMEQAEEEEDAVESEK	Phospho(S)@3	-
Cd4B1G015140.1	Superoxide dismutase [Cu-Zn], chloroplastic	1	VTGLTPGLHGFHLHEFGDTTNGCISTGPHFNPNNMTHGAPEDEVR	Phospho(T)@20,Carbamidomethyl(C)@23	-
Cd8A1G003730.1	protein KINESIN LIGHT CHAIN-RELATED 1	3	SLENLFGSNAQR	Phospho(S)@8	SLENLFGSNAQRAKK
			KSTPGPDTDEAALDNPDLGPFLLK	Phospho(T)@3	-
			PGLATADNSPPAPAPPPR	Phospho(S)@9	GLAASDNSPPAPAPP
			GLATADNSPPAPAPPPR	Phospho(S)@8	GLAASDNSPPAPAPP
Cd8B2G013390.1	serine/threonine-protein kinase SAPK7	2	STVGTPAYIAPEVLSR	Phospho(S)@1	LLHSRPKSTVGTPAY
			AVHASGDFQHLIK	Phospho(S)@5	QVKQVHASGEFQLS*
Cd8A1G004390.1	TOM1-like protein 2	2	MTAGMSSMSFK	Phospho(S)@9	TAGMSSMSFKMKEIF
			TRSGGDDDILDDLDEMIFGK	Phospho(S)@3,Oxidation(M)@16	PAGSRARSGGDDDIL
Cd7B1G000300.1	sucrose synthase 7	2	RMDSIADSMPDALK	Phospho(S)@4	LSFKRMDSIAETMPD
			ASKLSFK	Protein Terminal Acetyl@N-term,Phospho(S)@2	-
			RMDSIADSMPDALKQSR	Phospho(S)@4	LSFKRMDSIAETMPD
			MDSIADSMPDALK	Phospho(S)@3	LSFKRMDSIAETMPD
Cd8A1G026800.4	eukaryotic translation initiation factor 3 subunit J-A	2	QQASTSVEEPDEPPLSPTSEK	Phospho(S)@16	EPDEPPLSPTSQKIR
			GKQQASTSVEEPDEPPLSPTSEK	Phospho(S)@18	EPDEPPLSPTSQKIR
			GKQQASTSVEEPDEPPLSPTSEKIR	Phospho(S)@18	EPDEPPLSPTSQKIR
			QQASTSVEEPDEPPLSPTSEKIR	Phospho(S)@6	GKQQASTSAEEPDEP
Cd2A1G002690.1	Transaldolase	1	AISSSSAYDDQFK	Phospho(S)@6	EKAISSSSAYNDQFR
Cd2A1G003030.1	nitrate reductase [NADH]	2	RSTSTPFLNTSGDAK	Phospho(S)@4	PGLKRSTSTPFMNTT
			STSTPFLNTSGDAK	Phospho(S)@3	PGLKRSTSTPFMNTT
			IGELITTGTGYNSDNSVHGGSVLSQLAPIR	Phospho(S)@16	TGYSSDNSVHGGSVL
Cd3A1G010070.1	protein translation factor SUI1 homolog 2 isoform X1	1	SDLDVQLPSAFDPFAEANAEDSGAGAGTK	Phospho(S)@9,Oxidation(P)@13	-
Cd9A1G007090.1	thioredoxin M2, chloroplastic	2	RSSCAVPASSSRSLRSSPLR	Carbamidomethyl(C)@4,Phospho(S)@17,Oxidation(P)@18	-
			CYKLDTDDSPDIASQYGVR	Carbamidomethyl(C)@1,Phospho(S)@9	-
Cd7A2G012560.1	monodehydroascorbate reductase	1	DVADADSLVSSLGK	Phospho(S)@11	-
Cd2A1G023850.3	fructose-bisphosphate aldolase, chloroplastic	2	LFEETLYQSAVDGRKIVDILAEQGIVPGIKVDKGLVPLAGSNKESWCQGLDGLASR	Phospho(S)@9,Carbamidomethyl(C)@47	-
			LVPLAGSNKESWCQGLDGLASR	Phospho(S)@7,Carbamyl(K)@9,Dehydrated(E)@10,Carbamidomethyl(C)@13	GLVPLVGSNNESWCQ
Cd2A2G024370.1	Fructose-bisphosphate aldolase, chloroplastic	1	RISSGDAVPVRRGRAQDVDILAEQGIVPGIKVDKGLVPLAGSNNESWCQGLDGLASR	Phospho(S)@3,Carbamyl(K)@34,Carbamidomethyl(C)@48	-
Cd4B1G005740.1	stem-specific protein TSJT1 isoform X1	3	SGAVVEVPAELVAAGSRTPSPK	Phospho(T)@18	LVAAGSRTPSPKISA
			MLAVFSGAVVEVPAELVAAGSRTPSPK	Protein Terminal Acetyl@N-term,Phospho(S)@25	-
			VFSGAVVEVPAELVAAGSRTPSPK	Phospho(S)@18	DELVAAGSRTPSPKI
Cd6A2G003990.1	uncharacterized protein LOC101783629	1	SSHTSTSDLLAWPQNQGPATPSPAR	Deamidated(Q)@14,Phospho(S)@22	GPAPATPSPPRRPGQ
Cd4A2G016210.1	2,3-bisphosphoglycerate-independent phosphoglycerate mutase	1	AHGTAVGLPTDDDMGNSEVGHNALGAGQIYAQGAK	Deamidated(N)@16,Phospho(S)@17	SDDDMGNSEVGHNAL
Cd7B1G007860.2	uncharacterized protein LOC101783281	1	DRVLSFR	Phospho(S)@5	STKDRVLSFRRRVSK
Cd7A2G017590.1	dynamin-2A	2	ASSYSDDSSGADNTPQSPGHSGEDWK	Phospho(S)@17	-
			QSHSDGSLDTMAR	Gln->pyro-Glu@N-term,Phospho(S)@4	GSMRQSHSDGSLDTM
Cd6B2G010510.9	coatomer subunit delta-1 isoform X2	1	VIEKTFSDMSISGTGFGSGSGLGGLSTDLDSFASKPK	Phospho(S)@7	RVIEKTFSDMSISGS
Cd6A1G008680.3	amidase C869.01	2	SGILKMPFCPSAANSVVGIKPTVGLTSR	Phospho(S)@1,Carbamyl(K)@5,Carbamidomethyl(C)@9,Phospho(S)@27	-
Cd2B2G036920.1	monosaccharide-sensing protein 2	5	NLHRDDEEYASDGAVGDYEDNVHSPLLSR	Phospho(S)@11	RDDEEYASDGAGGDY
			STLFPNFGSPK	Phospho(S)@9	-
			HGSMVNQSVPLMDPIVTLFGSVHENMPYAGGSMR	Phospho(S)@32	-
			RRSLLGDGGEAASSTGIGGGWQLAWK	Phospho(S)@3	ALSMRRRSLLGDGGE
			KGSVLSLPGGGDAPEGGEFIHAAALVSHSALYK	Phospho(S)@6	SIRASVVSLPGGDVP
			STLFPNFGSPKAEQWDEK	Deamidated(N)@6,Phospho(S)@9	-
Cd7A1G010520.1	plant UBX domain-containing protein 8	1	AVSMSSETAELER	Phospho(S)@3	-
Cd7B1G008140.5	eukaryotic translation initiation factor 3 subunit B	1	DGEASDEEDEYEAK	Phospho(S)@5	TLRDGEASDEEEEYE
Cd8B2G008390.2	dehydrin COR410	1	AYIPATAPPTTTPLTTTHVHHDDNATVVQKVEETPEK	Phospho(T)@6,Dehydrated(T)@12,Oxidation(P)@13	-
Cd2A1G000810.1	abscisic stress-ripening protein 3	1	TYSHTDECYNDVDRTRPGAYADDCYDAR	Phospho(S)@3,Carbamidomethyl(C)@8,Carbamidomethyl(C)@24	-
			TYSHTDECYNDVDR	Phospho(S)@3,Carbamidomethyl(C)@8	-
Cd4B1G011680.1	protein DEK isoform X1	1	LLDFIAEPHSVADSGASDDQGSHSR	Phospho(S)@17	AMADSGHSDDQGSNS
Cd4B2G027050.2	transcription factor BTF3	1	NGPGLEGATSGAAQDDDDDVPDLVPGETFEEAAEEK	Deamidated(N)@1,Phospho(S)@10,Deoxy(D)@22	-
Cd2B1G005870.1	heme-binding-like protein At3g10130, chloroplastic	2	GNPDGGFTVLGSYIGALGKPQNAKPEK	Deamidated(N)@2,Phospho(S)@12,Deamidated(N)@22	-
			EGDSSEPIAMTAPVITTGAAEPEPVAMTAPVITDDQQAPGK	Phospho(T)@16,Dehydrated(T)@17,Dehydrated(T)@28	-
Cd8A2G003460.1	outer envelope membrane protein 7	1	STDPSRDPDQEEDATPAPAAAAEEVEEKAPAPASAEPSAPPLPVEDGEKVADKVAAPEEK	Phospho(S)@38,Oxidation(P)@43	-
Cd6B1G005750.1	Calcium-dependent lipid-binding (CaLB domain) family protein	2	AVEPQSSESLLTSEDGDAATTVMNHDAGVR	Deamidated(Q)@5,Phospho(S)@9	-
			SASPATTGAAATSPDGADSSGADSGAVK	Phospho(S)@13	-
Cd3B2G010620.2	delta-1-pyrroline-5-carboxylate synthase 1	1	LVNSSFADLQKPQMELDGK	Deamidated(N)@3,Phospho(S)@5	YRKLVNSSFADLQKP
			KLVNSSFADLQKPQMELDGK	Deamidated(N)@4,Phospho(S)@6	YRKLVNSSFADLQKP
Cd4A1G007620.2	zinc finger BED domain-containing protein RICESLEEPER 2	3	DWLQYSPVTTEAASSGSPLVK	Phospho(S)@17	TEASSSGSPLPVASG
			LALPSTGGTDNDGEGTAERPTKR	Phospho(S)@5,Phospho(T)@6	EQRLALPSTGGTDND
			LALPSTGGTDNDGEGTAERPTK	Phospho(S)@5	EQRLALPSTGGTDND
Cd7B2G021870.3	sister chromatid cohesion protein PDS5 homolog A isoform X2	1	EVSDSETLSVWR	Phospho(S)@3	NLNSKEESDNETLSV
Cd4A2G025120.1	aconitate hydratase, cytoplasmic	1	YTIHLPANVSDIKPGQDVTVTTDDGK	Deamidated(N)@8,Phospho(S)@10,Deamidated(Q)@16	IDLPQKISDIRPGQD
Cd7A1G018330.1	pro-resilin	1	KPQEESYGSAGYGYGR	Phospho(S)@9	AQEETYGSSGYGYGR
Cd4B2G025540.1	serine/threonine-protein kinase BSK3	1	SYSTNLAFTPPEYMR	Phospho(S)@3	SRDGKSYSTNLAFTP
Cd8A1G007430.1	aquaporin PIP2-4	1	DIEASGPEAGEFSAK	Phospho(S)@5	-
Cd4B1G015140.1	copper and zinc superoxide dismutase	1	HAGDLGNVTAGQDGVANVNVTDNQIPLTGPHSIIGR	Phospho(T)@21,Oxidation(N)@23	-
Cd7A2G002050.1	26S proteasome non-ATPase regulatory subunit 2 homolog A	1	REDTNGAGGASSASPSEPAPPPPQQAK	Deamidated(N)@5,Phospho(S)@14	-
Cd7B2G019630.5	E3 ubiquitin-protein ligase UPL2	1	LRPGQPDTVQEASTSDMEDASTSSGQK	Phospho(S)@15	AIQEASTSDMEDAST
Cd9B1G002100.2	Protein IQ-DOMAIN 2	1	ILACAGAGSDPSVGSDADADEHTDENK	Carbamidomethyl(C)@4,Phospho(S)@15	GSDPSAGSDGDADDH
Cd4A1G008210.1	cyclase-associated protein 1	1	APPPPAPPSAPLFSTESPKTSQPK	Phospho(S)@17	PLFSTDKSPKSSQPK
			APPPPAPPSAPLFSTESPK	Phospho(S)@17	PLFSTDKSPKSSQPK
Cd7A2G000160.4	villin-3 isoform X2	3	GRSPAFNALAANFENPNTR	Phospho(S)@3	RVRVRGRSPAFNALA
			AASIAAISSSFER	Phospho(S)@3	KPPQRAASIAAMSAS
			SMSFSPDRVR	Phospho(S)@5	QRRSTSFSPDRVRVR
Cd9B1G000810.1	K(+) efflux antiporter 2, chloroplastic	1	SKSPASDDESEAVDGTLAI	Phospho(S)@6	PPSPSETSDDNQIIE
Cd6A1G000140.4	phosphoinositide phospholipase C 2	1	VGGTMKEGDAELYPSK	Phospho(T)@4	-
Cd8A1G000250.1	pumilio homolog 1	3	RSSSAIGEADDLVTALSGMNLSSR	Deamidated(R)@1,Phospho(S)@4	TSFRRSSSAIGESDD
			SASPDPELVR	Phospho(S)@3	SSLSRSASPDPELVR
			SSSAIGEADDLVTALSGMNLSSR	Phospho(S)@3	TSFRRSSSAIGESDD
			RAPSPSLPPIGVK	Phospho(S)@4	ELVRRAPSPSLPPIG
Cd9A1G001190.2	protein KAKU4	2	VTDSNLPETFEYGTPK	Phospho(T)@14	PEAYEYGTPKEIPTR
			SGSFSPGSPLQTSPELCTAAVK	Phospho(S)@3,Carbamidomethyl(C)@17	-
Cd2B1G015090.1	Splicing factor 3B subunit 1	1	TSSDWDAPDATPGIGR	Phospho(T)@11	DWDAPDATPGIGRWD
Cd4B2G020690.1	uncharacterized protein LOC112888815 isoform X1	1	NETPEQGNVLHTLSDGSVQNLSPR	Phospho(S)@22	DAAAQNLSPRAPIDK
Cd3B1G004300.1	serine/threonine-protein phosphatase BSL2 homolog isoform X2	3	QLSIDQFENEGR	Phospho(S)@3	GGMVRQLSIDQFENE
			QMSINSVPK	Phospho(S)@3	KLLDRQMSINSVPKK
			LIHPLPPAITSPETSPDHIEDTWMQELNANRPPTPTR	Phospho(S)@11	PLPPAITSPETSPER
Cd5B2G011980.1	transcription factor bHLH130 isoform X1	5	YRSAPSTLLGEVCEDFLPTGPR	Phospho(S)@3,Carbamidomethyl(C)@13	SGLLRYRSAPSTLLG
			TVSNGMEAATAAGAGVSNLIR	Phospho(S)@3,Deamidated(N)@4	GGLYRTVSSGMEAGG
			AGSPDAGTDNVFSR	Phospho(S)@3	SSAPRAASPDAGADN
			QSSSPAGFLNHLNMDSGYTNMLR	Phospho(S)@2	-
			ESSEPGQNGLAHQFSLPK	Deamidated(N)@8,Phospho(S)@15	NGLAHQFSLPKTSSE
Cd7A1G016750.8	sister chromatid cohesion protein PDS5 homolog B isoform X2	1	NETLSEEDPSKDLSLK	Phospho(S)@5	QHKGETLSEDDPAKD
Cd8B2G001720.2	clathrin interactor EPSIN 2	4	KLSNQQIASPPPNYEDVTGGGQDNR	Phospho(S)@3,Phospho(S)@9	PSNQQIASPPPNYED
			VSSPISGTTIPAGLPK	Phospho(S)@3	-
			VSSPVSGTTVPAGQVNGVHDK	Phospho(S)@2,Deamidated(N)@16	-
Cd9B1G000490.2	soluble inorganic pyrophosphatase	1	ILSSLSRR	Phospho(S)@4	LNERILSSLSRRSVA
Cd9A1G008210.5	CLIP-associated protein	3	STSLDLGVDPPSSRDPVPLAAPASNR	Phospho(S)@3	FSAARSTSLDLGVDP
			STSLDLGVDPPSSR	Phospho(S)@3	FSAARSTSLDLGVDP
			SRSPYLSNTSSETMSGLSLANLR	Phospho(S)@3	PTKERSRSPYLSNMS
			TTSDMSIDHAIQSSEPSIGTEVHLNR	Phospho(T)@2	NVSIGRTTSDMSMDH
Cd2B1G020890.1	NPL4-like protein	1	ALSAAGSFGR	Phospho(S)@7	KALSAAGSFGKKMTM
Cd2A1G004200.1	NAD(P)H dehydrogenase (quinone) FQR1-like 1	1	QPSETELALAEHQGK	Phospho(S)@3	EHEIGEPSELELAQA
Cd3A1G011480.3	ATP-dependent 6-phosphofructokinase 6	1	ISRDSYPNLR	Phospho(S)@5	CVRISRDSYPNLRAL
Cd9A1G000400.2	transportin-1	1	LHGSETGEDDDDDDAVNIWNLRK	Phospho(S)@4	HASRLHGSETGEDDD
Cd9A1G010200.1	plant UBX domain-containing protein 4	1	TLSDINRGPAGFPGAGGGGSDSDEPQEYYTGGEK	Phospho(S)@22	GGGGGSDSDEPQEYY
Cd2A1G026090.1	leucine-rich repeat extensin-like protein 2	2	GGDSWDEPFPSSAAAAAAAAGGGGR	Phospho(S)@4	PRSRGGDSWDEPFPS
			GISTDSASVNCLLGLEDDSSVHSR	Phospho(S)@3,Carbamidomethyl(C)@11	DGIPRGISTDSASVN
Cd5A2G008800.1	Temperature-induced lipocalin-1	1	LHKTPQDDPPPESDAAPTDTK	Phospho(S)@13	-
Cd7A2G022810.2	argininosuccinate synthase, chloroplastic	1	DLSPASLLAELNEIGGK	Phospho(S)@6	-
Cd8B1G002620.1	protein CYPRO4	1	TATPSSLEFLDAK	Phospho(T)@3	-
Cd2A1G011520.1	heterogeneous nuclear ribonucleoprotein 1	2	SGSELDGTSPFGYGLGNSASDVTAK	Phospho(S)@3	TTWRSGSSELDGTSP
			NFGDSSGGGGSIYGDPTWR	Phospho(S)@11	-
Cd8A1G019860.5	guanylate-binding protein 3-like	1	SPWTPASPR	Phospho(S)@7	-
Cd6B1G006850.1	eukaryotic translation initiation factor 4G	1	KVEPDDWEDAADMSTPK	Phospho(T)@15	EDAADMSTPKLAPDS
Cd7A1G011590.1	serine/threonine-protein kinase BLUS1	3	GISGWNFNLEDLK	Phospho(S)@3,Deamidated(N)@8	KEYIRGISGWNFNLE
			SASVPLNLDSSR	Phospho(S)@3	ESLERSVSVPSNLGN
			ARNTFVGTPCWMAPEVMQQLHGYDYK	Phospho(T)@4,Carbamidomethyl(C)@10	DRQRSRNTFVGTPCW
Cd7A1G020220.2	Sucrose synthase 2	1	SDSIADVMPETLR	Phospho(S)@3	LSFKRADSIAESMPD
Cd2B2G008320.1	Cystatin protein	1	ELQEFKPAEGGASA	Phospho(S)@13	KPVEEGASA******
Cd6A2G015290.1	Eukaryotic translation initiation factor 5A	1	SDSEEHHFESSDAGASK	Acetyl@N-term,Phospho(S)@3	****MSDSEEHHFES
Cd4B1G008300.1	zinc finger CCCH domain-containing protein 24	2	SLNPSNLDDLFSAEMVSSPR	Phospho(S)@18	FSAEMVSSPRYSNAD
			ASALVGSPLSSSWSR	Phospho(S)@7	RVSALVGSPLSSSWS
Cd5B1G003550.1	uncharacterized membrane protein At1g16860	3	NTSFGGAASNSGPVSNAVGR	Phospho(S)@3	NPPSRNTSFGGAAAN
			KVSAPLDSSVSMK	Phospho(S)@11	GPLDSSVSMKMRVTS
			SNYSGSISSGVPGTGGSSR	Phospho(S)@4	AVGRSNYSGSISSAI
Cd4B1G007040.1	protein ILITYHIA	1	AILEGGSDDEGASTEAQGR	Phospho(S)@7	KAILEGGSDDEGAST
Cd9A2G007210.3	Ribosomal RNA small subunit methyltransferase J	1	MVDDSDFEHGPSSST	Phospho(S)@5	-
Cd2A1G002020.1	vesicle-associated protein 1-1	2	DVPHPLEQTPVVVTKIPSPVKEAR	Phospho(S)@18	AIVTGIPSPVKEVPG
			DVPHPLEQTPVVVTKIPSPVK	Phospho(S)@18	AIVTGIPSPVKEVPG
			EVPVPQNGSPAVLTEYPSPK	Deamidated(N)@7,Phospho(S)@18	-
Cd4B2G021220.1	protein VAC14 homolog isoform X2	3	SASAVALSQEIQR	Phospho(S)@1	NQLQSQKSASAIVLS
			TSSANPYSQILQVTEDGNR	Phospho(S)@3	-
			KSASAVALSQEIQR	Phospho(S)@2	NQLQSQKSASAIVLS
			SASAVALSQEIQRYEEAHSSSLSEISRPPSR	Phospho(S)@3	LQSQKSASAIVLSQE
Cd7B1G001200.1	ubiquitin carboxyl-terminal hydrolase MINDY-1	1	SFDEHTLGEPAELQMR	Phospho(S)@1	PSVSRGRSFDEHTLS
			GRSFDEHTLGEPAELQMR	Phospho(S)@3	PSVSRGRSFDEHTLS
Cd4A2G000790.2	protein IN2-1 homolog B-like	1	AGRAEGDQISDIAGPSLDKIEESLGR	Oxidation(P)@15,Phospho(S)@16	-
Cd2A1G004300.2	universal stress protein PHOS32-like	2	LSAAAQAAAIQPSSPR	Phospho(S)@14	AAAIQPSSPRFFFSS
			FFFSSLAGTNPASPHR	Phospho(S)@13	LAGTNPASPHRRIAI
Cd9A2G013030.1	splicing factor-like protein 1	1	SRWEQSNDESAANSGGEGGR	Phospho(S)@14	DDSAANNSGGEGGTG
Cd8A1G024660.1	choline-phosphate cytidylyltransferase 1	1	VEVAKPQCSPQEEEEDWKEAEGDVEADR	Carbamidomethyl(C)@8,Phospho(S)@9	-
Cd8A1G010860.1	Mitochondrial import inner membrane translocase subunit Tim17/Tim22/Tim23 family protein	1	EGSAVAVASPSSVAMAR	Phospho(S)@9	-
Cd7A1G012110.1	Red chlorophyll catabolite reductase	1	LLPSEVPANVADFSDDEGR	Phospho(S)@14	-
Cd6B2G009840.1	calmodulin-binding transcription activator 3 isoform X2	1	VKSMVQYPDAR	Phospho(S)@3	RALARVKSMVQYPDA
Cd9A1G013540.1	SNF1-related protein kinase regulatory subunit gamma-1	2	VEDLWEVAQPQLSPSEK	Deamidated(Q)@11,Phospho(S)@13	EVAEPQLSPSEKLNS
			AGSPVGSPVANIAAR	Phospho(S)@3	***SLQDSPVGSPVS
Cd9A2G002420.1	ABC transporter B family member 6	1	RQDSFEMKLPDLPK	Phospho(S)@4	PSIKRQDSFEMKLPD
Cd8B1G022110.2	pre-mRNA-splicing factor ATP-dependent RNA helicase DEAH5	1	FSIDMSPVK	Phospho(S)@6	SRFSIDMSPVKIFKN
Cd2B2G027050.1	40S ribosomal protein S9	1	VESEKHIDFSLTSPFGGGPPGR	Phospho(S)@3	SFMVRVESEKHIDFS
Cd8B1G005150.1	nuclear-pore anchor isoform X1	1	AAVELDQSPIAPSGGADASPTR	Phospho(S)@19	QPGAADASPSRTADA
Cd7A2G000160.4	villin-5	2	NLSTPPPVVK	Phospho(S)@3	KPSTRNLSTPPPAVK
			GRSPAFTALAATFEGQGNR	Phospho(S)@3	RVRVRGRSPAFNALA
Cd9A2G008320.1	polyadenylate-binding protein 2	1	DAVLSPAAQIGTLTSALANATPEQQR	Phospho(S)@5,Deamidated(N)@19	PVRDAALSPAAQIGT
Cd6B2G009840.1	calmodulin-binding transcription activator 3	1	QSSLDLFNMEPDGLK	Phospho(S)@3	YPLLKQSSLDLFKIE
Cd6A1G009670.2	phosphomannomutase/phosphoglucomutase isoform X1	1	STPAMFNSTLTEDEKIHCPVDGAIMITASHLPYNR	Carbamidomethyl(C)@18,Phospho(S)@29	GSIMITASHLPFNRN
			IHCPVDGAIMITASHLPYNR	Carbamidomethyl(C)@3,Phospho(S)@14	GSIMITASHLPFNRN
Cd2B2G027500.1	ABA-responsive GEM-like protein 5	1	LSPEDVAPPPPPVVPPAGANPYVVSAPSPNPPAK	Phospho(S)@28	-
Cd3A1G008770.1	protein LIGHT-DEPENDENT SHORT HYPOCOTYLS 5-like	1	TTQTAAAPAAGEASSSPAIASAR	Phospho(S)@16	DLGEGSSSPTENYQQ
Cd8A2G026120.1	glycine cleavage system H protein 2, mitochondrial	1	LSDSGELNSLMDDEKYSK	Phospho(S)@4	IKVEMSDSGELDKLM
Cd4A2G000340.2	sucrose nonfermenting 4-like protein	1	TVSLSDGALQEGHQR	Phospho(S)@3	DNFQRTVSLSDGIIQ
Cd4B1G019540.1	maternal effect embryo arrest 59	2	SDAHLSPEAEAAR	Phospho(S)@6	SRSDAHLSPVDEATR
			MDKAHGASFQLHEDPDGTER	Phospho(S)@8	VDRPAGASFELSEDP
			AHGASFQLHEDPDGTER	Phospho(S)@5	VDRPAGASFELSEDP
Cd5B2G000300.1	eukaryotic translation initiation factor 3 subunit G	1	DLAAPTETFTDRPATSDGPPAPGGATK	Phospho(S)@16	FTDRPPTSDGPPAPG
Cd2B2G039220.1	zinc finger CCCH domain-containing protein 6	1	APSPGTGLEGPMWR	Phospho(S)@3	SSANPPPSPGTTYGP
Cd9A2G009480.4	peptide methionine sulfoxide reductase A4, chloroplastic	1	LGLGGLGGSPR	Phospho(S)@9	GLSGLGGSPRASEAS
Cd2B2G033040.2	outer envelope pore protein 16, chloroplastic	1	PRSGFYGSLSSPK	Phospho(S)@8	-
Cd7B1G007860.2	uncharacterized protein LOC101783281	1	EAAAVLDSDESEVAK	Phospho(S)@8	-
Cd2A2G024380.1	U-box domain-containing protein 4	2	SNVPGSPEADLFLR	Phospho(S)@6	SRSNIPGSPEADVHL
			VNFPSAISSLQDLNATGSSPLHPSVVSR	Phospho(S)@19	DLSATGNSPLHPSAG
Cd3B2G011720.1	TOM1-like protein 6	1	RPVDAPPIFTPPATQAYGSPR	Phospho(S)@19	ATHQAYGSPRYPSGS
Cd6A2G013490.1	protein ETHYLENE-INSENSITIVE 2	3	YHSSPDISALIAASR	Phospho(S)@3	AYSKKYHSSPDMSGI
			SIVGSNPPYASDDGPPSLTFSR	Phospho(S)@17	VSDDGPPSLTFSRGK
			KYHSSPDISALIAASR	Phospho(S)@5	YSKKYHSSPDISALI
Cd7A1G019170.2	kinesin-like protein KIN-14L isoform X2	1	TDTALLTKEEGGSPIRNPPTAAEDAR	Phospho(S)@13	LTKEEGGSPIRNPLT
Cd8B1G026280.1	Peroxiredoxin-2E-2, chloroplastic	1	AVLFAVPGAFTPTCSQK	Carbamidomethyl(C)@14,Phospho(S)@15	GAFTPTCSQKHLPGF
Cd7A2G020440.1	plant intracellular Ras-group-related LRR protein 5-like	1	RAGSADSDPEKLSLIQLASLIESSAK	Phospho(S)@4	-
			AGSADSDPEKLSLIQLASLIESSAK	Phospho(S)@3	-
Cd9A2G002420.1	ABC transporter C family member 2	1	SLTSSHSDLLALEAAEGNNILR	Phospho(S)@7	RSLTSSHSDLLALEA
Cd9A2G014810.1	uncharacterized RNA-binding protein C17H9.04c	1	LASEELANDWDNKR	Phospho(S)@3	LGTKRLASEELANDC
			RLASEELANDWDNKR	Phospho(S)@4	LGTKRLASEELANDC
Cd8A1G022570.1	far upstream element-binding protein 1	1	SVIAEAEAGGSPALIAK	Phospho(S)@11	AEAEAGGSPALIARG
Cd4B2G021170.1	Alpha,alpha-trehalose-phosphate synthase [UDP-forming] 6	1	SYSNLLELASGGAGGEPLPSLGR	Phospho(S)@3	*MVSRSYSNLLELAA
			VSRSYSNLLELASGGAGGEPLPSLGR	Phospho(S)@6	*MVSRSYSNLLELAA
Cd5A1G001810.1	stomatin-like protein 2, mitochondrial	1	IEEFDESEETETAAMPPLISEADHEK	Phospho(S)@7	-
Cd2B2G035240.1	class E vacuolar protein-sorting machinery protein HSE1	1	SFGGANGATDDLLPSYDFQPIR	Phospho(S)@1,Deamidated(N)@6	-
Cd2A2G027230.1	paired amphipathic helix protein Sin3-like 4 isoform X1	1	AESEGEAEGTTDTHDVEGGVSLPLSER	Phospho(S)@3	DQDAKAESEGEAEGT
Cd4A1G019910.1	vacuolar protein sorting-associated protein 9A	1	VQSIPDLENK	Phospho(S)@3	NPVERVQSISDLEKK
Cd4A1G009110.9	probable LRR receptor-like serine/threonine-protein kinase At1g56130	1	SAAAQNSSPFLSSVIDEGR	Phospho(S)@7	-
Cd5A2G008610.2	L-lactate dehydrogenase A	1	AASLSELGFDSDGASSGFFRPVSDGVAACTPTAHR	Phospho(S)@3,Carbamidomethyl(C)@29	RDMKKASSLSELGFD
			KAASLSELGFDSDGASSGFFRPVSDGVAACTPTAHR	Phospho(S)@4,Deamidated(R)@21,Carbamidomethyl(C)@30	RDMKKASSLSELGFD
Cd7B1G005080.1	zinc finger protein AEBP2	3	AMSEGDLLVAGPLLPAVR	Phospho(S)@3	PVLCRAMSEGDLAAP
			ALAEHGAAASGHLTVLSPSVATTR	Phospho(S)@17	-
			SASSPLLNCAR	Phospho(S)@3,Carbamidomethyl(C)@9	-
Cd9A2G000220.1	nudix hydrolase 26, chloroplastic	1	HFATYLHSDPTASP	Phospho(S)@13	LQSDPAASS******
Cd6A1G006840.1	universal stress protein PHOS34	1	APTPRPPTPASLQPESPGVFFSAVAAAAPSGSNHR	Phospho(S)@16	PASLQPESPGVFFTA
Cd8B1G002650.5	vacuolar amino acid transporter 1	1	SGLGSDLKLPLVSEKGEINQESLK	Phospho(S)@5	LGRSGLGSDLKLPLL
			SGLGSDLKLPLVSEK	Phospho(S)@5	LGRSGLGSDLKLPLL
Cd8A2G017610.3	tetraspanin family protein	1	STSIRQPLVHSQNVPATGVPVPQLDQR	Phospho(S)@3	-
Cd4B1G005740.1	stem-specific protein TSJT1-like	1	VDSQGQMCGSTFKVDSETK	Phospho(S)@3,Carbamidomethyl(C)@8	KAVPRVDSQGQMCGS
			AVPRVDSQGQMCGSTFKVDSETK	Phospho(S)@7,Carbamidomethyl(C)@12	KAVPRVDSQGQMCGS
			VDSQGQMCGSTFKVDSETKK	Phospho(S)@3,Carbamidomethyl(C)@8	KAVPRVDSQGQMCGS
Cd4A1G021680.1	40S ribosomal protein S3a	1	VFEVSLADLQSDEDQAYR	Phospho(S)@11	-
Cd7A1G011590.1	Protein kinase superfamily protein with octicosapeptide/Phox/Bem1p domain	2	DFPISPSSAR	Phospho(S)@5	DPRDFPISPSSARFQ
			YGEVDSPWSPAYVSPSQYGVHDPR	Phospho(S)@9	GEMDSPWSPAYISPG
Cd2B2G036920.1	sugar transporter protein	3	KPLLNTGSWYR	Deamidated(N)@5,Phospho(S)@8	KPLINTGSWYRMPPA
			LGSSAFSLR	Phospho(S)@3	SLMERLGSSAFSLRD
			SFRDQESGGEDGGR	Protein Terminal Acetyl@N-term,Phospho(S)@7	MSFRDQESGGEDGGR
Cd2B1G003330.1	Transcription factor bHLH128	1	YGSAPGSLLAAIAESVTR	Phospho(S)@3	QGLARYGSAPGSLLA
Cd7B1G018320.1	protein HIRA	1	ITTTHGFQKPRHSAPVLER	Phospho(T)@2,Oxidation(P)@10	-
Cd6B1G011090.5	calcium-dependent protein kinase 2	1	DIVGSAYYVAPEVLR	Phospho(S)@5	VYRDMVGSAYYVAPE
Cd9A1G001660.3	protein TSS	1	QAEVLSPEEYSDEGWQAATLR	Phospho(S)@6	LKQADTLSPEEYSDE
Cd6B1G010710.3	plastid transported acetyl-CoA carboxylase	1	IGSSVIAHK	Carbamyl@N-term,Phospho(S)@3	-
Cd8A1G002970.1	enhancer of mRNA-decapping protein 4	1	VLHPQTSGQPSPPASGFNSTDSHEALSSAYPPIDSFQEVAATQGMLR	Phospho(S)@28	-
Cd2A1G012800.4	myosin-17 isoform X3	1	ENSGFTFLHQR	Phospho(S)@3	PPLIRENSGFTFLHQ
Cd5B2G003440.1	photosystem II 10 kDa polypeptide, chloroplastic	1	TDKPFGIGGGLTVDQDASGR	Phospho(T)@1,Oxidation(P)@4	-
Cd7A2G011800.1	protein PHOX1	1	SGSKVLDGDEALFIDMAQEHKEEGNK	Phospho(S)@3	-
Cd4A2G010750.2	methyl-CpG-binding domain-containing protein 11	1	EAGNSEQANASPQETSAMNCDKK	Phospho(S)@11,Carbamidomethyl(C)@20	-
Cd5B2G000170.1	jasmonate-induced protein	1	IGPWGGPGGSPK	Phospho(S)@10	PWGGPGGSPRQIQLA
Cd6A2G006970.1	remorin 4.1	2	GPPSPAAAAHAGDVALAAGAGR	Phospho(S)@4	-
			IGEDEHEEEETNPLAIVPDSNPIPSPR	Phospho(S)@25	PDSNPIPSPRWGTAT
Cd9B2G010600.2	eukaryotic translation initiation factor	1	LLPQGSGAALIGK	Phospho(S)@6	TRLLPQGSGAALIGK
Cd4A2G016400.1	ricin B-like lectin R40C1	1	LVPFNPQVLDESVLWTESK	Deamidated(N)@5,Phospho(S)@12	-
Cd2A1G000760.1	serine decarboxylase 1	1	VGSVGTGLADLGNGALAVNGVGK	Phospho(S)@3,Deamidated(N)@13,Deamidated(N)@19	-
Cd4A1G004980.2	Actin-depolymerizing factor 2	1	SHSNASSGMGVAPNIR	Phospho(S)@3	MAFMRSHSNASSGMG
			SHSNASSGMGVAPNIRDTFLELQMK	Phospho(S)@3	MAFMRSHSNASSGMG
Cd8A2G017340.3	dnaJ homolog subfamily C GRV2	1	LPSSAPSPPSAPANPSGR	Phospho(S)@3	PALVRLPSTAPALPS
Cd4B2G009060.1	dormancy-associated protein 1	2	TQSLPTTPTTPVTPSSTTPR	Phospho(S)@3	PTTPMTPTTPTTPGS
			RTQSLPTTPTTPVTPSSTTPR	Phospho(S)@4	PTTPMTPTTPTTPGS
			ATTSRPLVIDKVVDAEAVAGSSYK	Phospho(S)@4	-
Cd9B1G017020.1	cell division cycle 5-like protein	2	LRESQTPLLGGENPDLHPSDFSGVTPR	Phospho(T)@6,Phospho(T)@25	ARLRESQTPLLGGEN
Cd9A2G001110.1	plasma membrane H+-ATPase	1	EAQWAAAQRTLHGLQPPEVASNTLFNEK	Phospho(T)@10	QWALAQRTLHGLQPP
			TLHGLQPPEVASNTLFNEK	Phospho(T)@1	QWALAQRTLHGLQPP
Cd7B1G023080.2	protein CURVATURE THYLAKOID 1A, chloroplastic	1	ASEDTSASGDELIEELK	Phospho(S)@2	LLRAKAASEDTSASG
Cd6A1G006140.1	proteasome subunit beta type-2	1	REYISDSPTDAAAAATEA	Phospho(S)@7	-
Cd8B2G008390.2	dehydrin COR410	1	KPEDAAAAPAAPHTEELSSPDGKEK	Phospho(S)@19	PQAENVSSPDGKEKK
			KPEDAAAAPAAPHTEELSSPDGK	Phospho(S)@19	PQAENVSSPDGKEKK
Cd8B1G019350.1	putative serine/threonine-protein kinase dyrk2	2	SIGVGISSDAADIGSEVR	Phospho(S)@1	DQHGSVRSIGVGISS
			VIDLGSSCFETDHLCSYVQSR	Carbamidomethyl(C)@8,Carbamidomethyl(C)@15,Phospho(S)@16	FETDHLCSYVQSRSY
Cd9B1G019700.6	sterol 3-beta-glucosyltransferase UGT80A2 isoform X2	1	SITMPGVIKNEEITSEPPGPSSLER	Phospho(T)@3	RGLPRSSTMPGGINN
Cd2B2G036920.1	monosaccharide-sensing protein 2	3	TEQWDEENLHRDDEEYASDGAVGDYEDNVHSPLLSR	Phospho(S)@18	GEGEDYPSDHGDDSE
			RRSLLGDGGETASSTGIGGGWQLAWK	Phospho(S)@3	ALSMRRRSLLGDGGE
			STLFPNFGSMFSVTDQHPK	Phospho(S)@12	PNFGSMFSTAEPHIK
Cd4A1G006400.1	phytochrome b	1	APPTPSSEQQIAAYLSR	Phospho(S)@6	-
Cd3B1G015850.1	serine/threonine protein kinase OSK1	2	TSCGSPNYAAPEVISGK	Phospho(S)@2,Carbamidomethyl(C)@3	DGHLLNTSCGSPNYA
			DGHFLKTSCGSPNYAAPEVISGK	Phospho(T)@7,Carbamidomethyl(C)@9	KDGHLLNTSCGSPNY
Cd2B1G011420.1	elongation factor 2	2	TVIWMGKKQESVDDVPCGNTVAMVGLDQFITK	Phospho(T)@1,Phospho(S)@11,Carbamidomethyl(C)@17,Deamidated(N)@19	-
Cd6B2G007140.1	serine/arginine repetitive matrix protein 1 isoform X1	1	GALCKESPSDQGNILR	Carbamidomethyl(C)@4,Phospho(S)@7	-
Cd8A1G000250.1	Pumilio-like protein 4	1	VQSLGSAMSHNFASAVGSSISR	Phospho(S)@3,Oxidation(M)@8,Deamidated(N)@11	PSLVRVQSLGSSMSH
Cd8A1G016120.1	ADP-ribosylation factor GTPase-activating protein AGD9	1	LTSLASNIITDLQDR	Phospho(S)@6	KRLTSMASNIITDLQ
Cd6A2G000630.3	putative calcium-binding protein CML16	2	ISPSELAAVSSAISPPPSSSHGGR	Phospho(S)@14	AAVSRAISPPASSSH
			VFSRFDTDGDGRISPSELAAVSSAISPPPSSSHGGR	Phospho(S)@14	ADGDGRISPSELAAV
Cd9A2G005510.1	aquaporin PIP1-1	1	QPIGTAAQGSDDKDYKEPPPAPLFEPGELK	Phospho(T)@5	-
Cd7A2G020350.1	uncharacterized protein LOC101773914	2	IASLPQFLFKIPEDSEN	Phospho(S)@3	TNLPRIASLPQFLFK
			KDSFGELLTNLPR	Phospho(S)@3	PAMSRKDSFGELLTN
Cd2A1G001410.6	villin-2	1	SKFESWPVGNAAGSPGAEEGRGK	Phospho(S)@14	PVGNATGSPGAEEGR
			SKFESWPVGNAAGSPGAEEGR	Phospho(S)@14	PVGNATGSPGAEEGR
Cd6A1G012280.1	amino acid transporter ANTL2	2	SLIIESDDDEEEEQHLR	Phospho(S)@6	ERSFLIESDDDDDAA
			KPSLDQIPEDR	Phospho(S)@3	-
Cd3B1G015850.1	serine/threonine-protein kinase tricorner	1	MLAYSTVGTPDYIAPEVLLK	Phospho(S)@5	NRRMLAYSTVGTPDY
Cd5B2G008790.1	Subtilisin-chymotrypsin inhibitor-2A	1	DKPNANIQVLTPFDPETR	Phospho(T)@11	-
Cd4A2G002780.6	SCAR-like protein 2	1	SLTAVQLTNR	Phospho(T)@3	TEFQRSLTAGQLVNR
Cd2B1G006640.1	putative respiratory burst oxidase homolog protein H	1	ATLTRLETTVVADAQTEDTRFPR	Phospho(T)@8	ATLTRLETTVVADAQ
Cd7A1G011590.1	mitogen-activated protein kinase kinase 1	1	GQDTPVDKFLTASGTFKDGELR	Phospho(T)@15	KFLTASGTFKDGELR
Cd9A1G001740.1	V-type proton ATPase subunit D	1	GISLGSATNLLVAGGEKDDDIIF	Phospho(S)@3	LALKRGISMGAATNI
Cd3A1G004840.1	annexin D4	1	AFSGLGGLGVDESTMVSTLAR	Phospho(S)@3	QQLTRAFSGLGGLGV
Cd9B1G008850.1	remorin	1	VADEPVAEKPEDEKKGSSNDRDIALAR	Phospho(S)@17	-
Cd2B2G022760.1	methyl-CpG-binding domain-containing protein 11	1	SGAAQVDNSADKGANPDSQANVVNNGQLAPGSPAVK	Deamidated(N)@25,Phospho(S)@32	-
Cd4A2G007530.1	DNA helicase INO80	2	AGESAQPADGSVSGEDEEEDPEEAELKR	Phospho(S)@13	-
			HLDATSDDDEADAQITEEQYR	Phospho(S)@6	KRHLDGASDDDEADA
Cd7A2G010400.4	zinc finger CCCH domain-containing protein 19	3	DNTLEQSTKPGELTPK	Phospho(T)@14	-
			RLNEEPEIHADPTMDPDYESPEEQEQEVER	Phospho(S)@20	AMDPYYESPEEQEQE
			NTWAESSSHMESPLAR	Phospho(S)@12	ESSSHMESPLPRRST
Cd2B1G029830.1	negatively light-regulated protein	1	AYFDSADWALGK	Phospho(S)@5	HERAYFDSADWALGK
Cd2A1G011520.1	UBP1-associated protein 2C	1	GQDPQGGMSPGPVGR	Phospho(S)@9	GQEGGMSPGPGGR
Cd5B2G000510.1	serine/threonine protein phosphatase 2A 57 kDa regulatory subunit B	1	DLAGAGSSLPSPTSDAR	Phospho(S)@11	GAGSSLSSPTSDART
			SGEKDLAGAGSSLPSPTSDAR	Phospho(S)@15	GAGSSLSSPTSDART
Cd2A2G011080.1	L-lactate dehydrogenase A	1	AASLSELGFNSDGASSGFFRPVSDGVAACTPTAHR	Phospho(S)@3,Carbamidomethyl(C)@29	RDMKKASSLSELGFD
Cd8B2G014240.1	COPII coat assembly protein SEC16	1	TNSQGHGHAHPSPPTSPAAAAESAAPR	Phospho(S)@3	CRLHRTNSQGHGHPH
Cd9A1G008160.1	uncharacterized protein LOC106804293	1	HNAPNDVPDESVEGESDDEGEALVKNPPKK	Phospho(S)@16	DEPIEGLSDDEGDAP
			HNAPNDVPDESVEGESDDEGEALVK	Phospho(S)@16	DEPIEGLSDDEGDAP
Cd9A1G012880.2	calnexin precursor	1	ATETADAGSSGDKEEDEKEETAAPR	Phospho(T)@4	KKPKSTESEAAGSSG
Cd8A1G022570.1	KH domain-containing protein	1	RTGFSSGPPPVSPPAGGAPAYNSVPPPPDEIQLAK	Phospho(S)@12	SSGPPPASPPAGGAP
Cd7B1G001200.1	ubiquitin carboxyl-terminal hydrolase MINDY-1 isoform X1	1	GRSFDEHTLGEPADLQMR	Phospho(S)@3	PSVSRGRSFDEHTLS
Cd4A1G007620.2	zinc finger BED domain-containing protein RICESLEEPER 2	1	LALPSTGGTDNDGEGTADRPAK	Phospho(T)@9	ALPSTGGTDNDGEGT
Cd5B2G008920.3	L-lactate dehydrogenase A	1	KAASLSELGFNSDGASSGFFRPVSDGAAACTPTAHR	Phospho(S)@4,Carbamidomethyl(C)@30	RDMKKASSLSELGFD
			AASLSELGFNSDGASSGFFRPVSDGAAACTPTAHR	Phospho(S)@3,Carbamidomethyl(C)@29	RDMKKASSLSELGFD
Cd3A1G000950.1	zinc finger CCCH domain-containing protein 33	1	AVNPSAVSVGMQPNAGVSSPR	Phospho(S)@19	-
Cd4B1G007490.1	probable serine/threonine protein kinase IREH1	1	VSNSSINEESDGPSPK	Phospho(S)@14	NEESDGPSPKLSDWS
Cd2B1G038920.1	formin-like protein 5	1	RDTRPAQPQQPPVTPAPSR	Phospho(T)@3	-
Cd4B2G025540.1	probable serine/threonine-protein kinase At4g35230	1	DGKSYSTNLAYTPPEYLR	Phospho(S)@6	SRDGKSYSTNLAYTP
Cd8B2G028130.1	eukaryotic translation initiation factor 5	1	NAKPFVEWLQSAESEEEDE	Phospho(S)@14	EWLQSAESDDEDGDE
Cd9A1G012730.1	acetyl-coenzyme A synthetase, chloroplastic/glyoxysomal	1	HVESMSELPSGAGK	Phospho(S)@4	DKLRHVESMSELPSG
Cd8A2G022880.1	abscisic acid receptor PYL8	1	STERLELLDDNEHILSVR	Phospho(S)@1	SGLPAASSTERLDIL
Cd2B1G005270.1	uncharacterized protein LOC103650976	2	LYEHLLVKSP	Phospho(S)@9	YEHLLVKSP******
			SPSVSAVDAEDGNVVR	Phospho(S)@3	YALARSPSVSAAEAD
Cd8A1G011940.1	MACPF domain-containing protein	2	NAPASSQKGSFLTTISTTLSSPFTQR	Phospho(T)@13	-
			HEPVQLNSGVYPDGPPVPLR	Phospho(S)@8	HEPAQLNSGVYPDGP
Cd7B1G014200.2	CCR4-NOT transcription complex subunit 1 isoform X1	1	LAVRPGSPDTLQHLIEVAR	Phospho(S)@7	-
Cd4A1G009110.9	cysteine-rich receptor-like protein kinase 6	1	VRSYTETSELVR	Phospho(S)@3	-
			VRSYTETSELVREELCSESQSSITELYPR	Phospho(S)@3,Carbamidomethyl(C)@16	-
Cd4B2G019120.1	SH3 domain-containing protein	1	RESFENPLAGR	Phospho(S)@3	SVLQKRESFENPLAG
Cd7B1G015330.1	flowering time control protein FPA isoform X1	2	GAGTLQGYDSPIGGR	Phospho(T)@4	-
			HGAGTLQGYDSPIGGR	Phospho(S)@11	-
Cd8B2G001760.1	mRNA-decapping enzyme subunit 2	1	SSSRGQLPPQELLDDLCSR	Phospho(S)@3,Carbamidomethyl(C)@17	GGLNRSSSRGQLPPQ
Cd4B2G022070.3	mannose-1-phosphate guanyltransferase alpha	1	VSSFEALQSATK	Phospho(S)@3	ANLRRVSSFEALHSA
			RVSSFEALQSATK	Phospho(S)@4	ANLRRVSSFEALHSA
Cd7A1G011590.1	serine/threonine-protein kinase HT1-like	1	SGSLGSKDTYLR	Phospho(S)@3	EKLKRSGSLGSSDTA
Cd7A1G013870.1	CCR4-NOT transcription complex subunit 10	1	ALVEKDSDGEDSITPAVTK	Phospho(S)@7	KALVEKDSDGEDLVA
Cd4A2G002810.1	pre-mRNA branch site p14-like protein	1	YGIGSKTPGPVSD	Phospho(T)@7	-
Cd5B2G012700.1	KID-containing protein	2	SKSFTSLAEAAAK	Phospho(S)@3	FYAGKSKSFTSLAEA
			RGPPSFPSPR	Phospho(S)@8	RRPPTFPSPRLSVHV
Cd9A1G009390.1	uncharacterized membrane protein At3g27390 isoform X1	2	VTSFKNSIDEFNPFK	Phospho(S)@3,Deamidated(N)@12	-
			TSNIRDEDPEAQMTSSSPGP	Phospho(S)@17	-
Cd7B2G028360.1	uncharacterized protein LOC100277773	1	RLSGLGEKGESQVADSGESR	Phospho(S)@3	-
Cd4B2G021940.1	RNA-binding motif protein, X-linked-like-3	1	HGSGESEGGGIGDYIK	Phospho(S)@3	-
Cd2B2G011900.1	Reticulon-like protein B8	1	SGQFDPALVSEK	Phospho(S)@1	DNLPKQKSGKFDPGS
Cd8B1G017970.1	heat stress transcription factor A-2c isoform X2	1	TEVVDEIAQHLGYLSSTSPK	Phospho(S)@18	LGYLSSSSPK*****
Cd9B2G016570.1	Nodulin-like protein	1	KEEAGASTAPEEQNEVILSEVEDEKPK	Phospho(S)@19	LDSDEVILSELEDEKP
			KEEAGASTAPEEQNEVILSEVEDEKPKEVDLLPASER	Phospho(S)@19	LDSDEVILSELEDEKP
Cd7A2G006010.1	dormancy-associated protein homolog 3 isoform X2	2	KYASFSPSSSSSASAAATAATAAAEGPGGVPAVTR	Phospho(S)@6	LRKHASFSPSSAAPS
			MAFADGAEAPGTPR	Phospho(T)@12	DGADAPGTPRSPTVY
Cd3A1G000420.1	serine/arginine-rich splicing factor RSZ23-like	3	SFSRTPPPPPPVR	Phospho(S)@3,Phospho(T)@5	PARSLSRSPPLPPPP
			ARSFSRTPPPPPPVR	Phospho(S)@3,Phospho(S)@5,Phospho(T)@7	GSPARSLSRSPPLPP
Cd7B2G009830.1	bZIP transcription factor TRAB1	2	QSTLGEMTLEEFLVK	Phospho(S)@2	-
			DFGSMNMDELLR	Phospho(S)@4	GFGKDFGSMNMDELL
Cd8B2G006310.4	Protein CROWDED NUCLEI 4	1	LNNTLSQDLCEILEPK	Phospho(S)@6,Carbamidomethyl(C)@10	-
Cd6A2G000130.1	PWWP domain containing protein	1	REEVVKGDDSDEDWDPR	Phospho(S)@10	EEEILDDSDEDWDPR
Cd4B2G018740.1	protein MODIFIER OF SNC1 11	1	FGLPSPSSTDEEAK	Phospho(S)@7	FGMPSPTTTSDEEAK
Cd5A2G001150.1	probable fructokinase-6, chloroplastic	1	MLSDILKQNNVNNQGLLFDAHAR	Phospho(S)@3,Deamidated(N)@9,Deamidated(N)@10,Deamidated(N)@12	-
Cd6A2G011150.1	DEAD-box ATP-dependent RNA helicase 40 isoform X2	1	MLGPSDFPSIFSPDAYR	Phospho(S)@12	LETGPALSPDAYRRR
Cd4A2G019280.1	transcription factor BIM1-like	1	RPKSPPREPEPEPVKEEPEEDMNNIK	Phospho(S)@4	DRAKRPKSPPREPEP
Cd9B1G019700.6	sterol 3-beta-glucosyltransferase UGT80A2 isoform X1	2	SSTMPGVIKNEEITSEPPGPSSLER	Phospho(S)@2	-
			IATVKDDGTVVVDVPNDLER	Phospho(T)@3	RLLNRIATVKDDGTV
Cd3B1G015850.1	phototropin-2	1	NRLSENTELQSAK	Phospho(S)@4	EPLRNRLSENTELQS
Cd6A2G015640.1	DDRGK domain-containing protein 1	1	DAAAEDDAESDEEEVEQAHNAR	Phospho(S)@10	AVEDDAESDDEEVPE
Cd2B2G011350.1	VQ motif-containing protein 4-like	2	LLPLFPVTSPR	Phospho(S)@9	LPLFPVTSPRMAAPS
			GFFLHPSPR	Phospho(S)@7	KGFFFHPSPRGAEPP
Cd4B2G000750.1	probable ADP-ribosylation factor GTPase-activating protein AGD9	1	LSDAPAENTNGKQEPNSPKAPPR	Deamidated(N)@10,Phospho(S)@17	-
Cd2A2G028730.2	la-related protein 1A	2	FMQNQAAPAPVLSPK	Phospho(S)@13	-
			KNTPPPAEGEAAVMGAESWPALEEAR	Phospho(T)@3	ASPWRKTTPPPVAGE
Cd7B1G007410.2	hydroxyproline-rich glycoprotein family protein	2	SFSIPSR	Phospho(S)@3	GSIARSFSIPSRGIS
			SRPTPPSAPQTASPLPTPPPGSIAR	Phospho(T)@11	-
Cd4A2G023300.1	uncharacterized protein LOC101769065	1	ELSRASLGGDEELLQQQK	Phospho(S)@6	KRELSRASLGGDDDL
Cd2B2G009560.1	myosin-binding protein 2	1	GLEAPWVDPGPSPR	Phospho(S)@12	-
Cd2B1G025820.1	auxilin-related protein 1	1	SSSSQAGVSSIDELEDFAMGK	Phospho(S)@3	HNHHRSSSNQAGSSS
Cd9A1G002620.3	uncharacterized protein At4g15545	1	LTPGSTPMISSSGGSPR	Phospho(S)@15	MISSSSGSPRAYSTG
Cd2A1G002580.1	protein STABILIZED1	2	LSDSVSGLTVVDPK	Phospho(T)@9	SDSVSGQTVVDPKGY
			AAGGTETPWAQTPVTDLTAVGEGR	Phospho(T)@5	KSRAAGGSETPWGQT
Cd4B1G005740.1	stem-specific protein TSJT1	1	VDSKGEVCGVTYTVDAK	Phospho(S)@3,Carbamidomethyl(C)@8	KPVPRVDSSGQVCGS
Cd2A2G017010.4	nuclear pore complex protein NUP98A isoform X1	2	VPFFADDEESPATPKADAFFIPR	Phospho(S)@10	\FFSDDEDTPTTPKAD
			KYNSISDGKVPFFADDEESPATPKADAFFIPR	Phospho(T)@22	DDEDTPTTPKADALF
Cd7B2G005880.1	histone deacetylase 2 isoform X2	1	ASSPPAPASAEILRR	Protein Terminal Acetyl@N-term,Phospho(S)@3	-
Cd1B1G005610.2	probable sucrose-phosphate synthase 5	1	EAAEDLSELSEGEKDRPDGGAAQHAAAVPEVADGEQQSR	Phospho(S)@10	REAAEELSDGEKDGA
Cd3B1G015400.1	neurofilament heavy polypeptide	2	KASPSLVSQPSVNTR	Phospho(S)@11	-
			TSSETNIAEEEAPAEECVDAR	Phospho(S)@3,Carbamidomethyl(C)@17	-
Cd7A2G018520.1	FLZ-type zinc finger protein	1	RTISLSEFAPAPQAAR	Phospho(S)@4	-
Cd4B2G020690.1	Coatomer subunit gamma-1	1	PRSIVGGDLAVPDMAQPYMK	Phospho(S)@3	****MPRSLVVGDLA
Cd6B1G006270.2	putative RING/FYVE/PHD zinc finger family protein isoform X1	1	SGSALFDDYGR	Phospho(S)@3	TAPARSGSALFDDYG
Cd4A2G019750.1	maternal effect embryo arrest 59	1	AHGASFQFHEDPDGTER	Phospho(S)@5	VDRPAGASFELSEDP
Cd7B1G001750.1	60S acidic ribosomal protein P3	1	KEEEKEESDDDMGFSLFD	Phospho(S)@8,Oxidation(D)@10	KEEAKEESDDDMGFS
Cd8A1G004390.1	TOM1-like protein 9	1	DIRSPDQQDEAGSSAANEFPALSVSEIQNAR	Phospho(S)@4	PAGRNMRSPDQQDEA
Cd2A2G019730.3	heparanase-like protein 2	1	LLEVTGPNVLNAMTHHIYNLGAGNDPQVANR	Phospho(T)@5,Deamidated(N)@19	-
Cd6A1G016570.3	Outer arm dynein light chain 1 protein	1	SKSTLDLYSGPAPDIYR	Phospho(S)@3	-
Cd3B1G004050.1	zinc finger CCCH domain-containing protein 35	2	GAWPGVGSPVNDVVASLR	Phospho(S)@8	GSWPGVGSPVNDVLA
			SAPSGPSFLAGYHPSSGIYGSPK	Phospho(S)@21	SSSAVYGSPKAATGL
Cd2A2G024710.1	transcription factor VIP1	1	SGSMDGVSSPFEGESALSGGLPDYAKK	Phospho(S)@3	PGHKRSGSMDGATSP
Cd7A2G012090.3	mitochondrial amidoxime reducing component 2	1	VASFISSILGGGGVDSSPEPAATVK	Phospho(S)@3	MAMEKAASFLSSLLG
Cd4B2G021170.1	trehalose-6-phosphate synthase2	2	SYNNLLDLATGAADQAPAALR	Phospho(S)@1	***MASRSYSNLLDL
			VSRSYNNLLDLATGAADQAPAALRR	Protein Terminal Acetyl@N-term,Phospho(T)@13	SNLLDLASGNFHSFS
Cd7A2G018300.1	aquaporin NIP2-2	1	RMQSQSLAADEFDTV	Phospho(S)@4	FKLRRMQSQLAADEF
Cd9B1G016570.1	2,3-dimethylmalate lyase	1	GGVPPPGVLPSFQDIKDTLGFNR	Carbamyl@N-term,Phospho(S)@11	-
Cd3B2G003830.2	FACT complex subunit SSRP1	1	IMNLGDGQETTGGVTDVLRDTDDDAVDPHLER	Phospho(T)@21	VTAVLQSTDDDAVDP
Cd8B2G024960.1	glycine-rich protein 1	1	SGSVKPVSGGGVNLR	Phospho(S)@3	-
Cd3B1G005210.1	protein phosphatase inhibitor 2	1	TGSLVEDEADEDER	Phospho(S)@3	KELMRTGSLVEDEAR
Cd7A1G011590.1	serine/threonine-protein kinase EDR1	1	SISITPEIGDDIVR	Phospho(S)@3	RIRRRSISITPEIGD
Cd9B2G005950.1	AT-hook motif nuclear-localized protein 10	1	TALMGGATGPNSPPSR	Phospho(T)@8	-
Cd2B1G004250.1	scarecrow-like protein 1	1	NVLIPNSPKDSESSVSCAVSNNGATR	Deamidated(N)@6,Phospho(S)@7,Carbamidomethyl(C)@17,Deamidated(N)@22	KDVLLANSPKESESS
Cd3B2G006540.1	nuclear pore complex protein NUP50A	1	VAGTQINKDNPEPDDDGSEPEMGTFK	Phospho(S)@18	PEPDDDSTEQEMGTF
			VAGTQINKDNPEPDDDGSEPEMGTFKK	Deamidated(N)@10,Phospho(S)@18	PEPDDDSTEQEMGTF
Cd1A2G007620.2	fructose-bisphosphate aldolase class I	1	GLVPLAGSNDESWCQGLDGLASR	Phospho(S)@8,Ammonia-loss(N)@9,Carbamidomethyl(C)@14	GTVELAGTDGETTTQ
Cd6B1G000190.1	probable AMP deaminase	1	SHSATGSLHAPQLNPIAADILR	Phospho(S)@3	SNMIRSHSATGSLHG
Cd6A2G005220.1	ninja-family protein 3	1	TSSLPTEYDEAR	Phospho(S)@3	-
Cd9B2G002500.2	protein KAKU4	1	RRLSPEDDAASPGSSPGWLSTFVSGAR	Deamidated(R)@2,Phospho(S)@4	RAKRRRLSPEEAAAS
			RLSPEDDAASPGSSPGWLSTFVSGAR	Phospho(S)@3	RAKRRRLSPEEAAAS
Cd8B1G028730.1	microtubule-associated protein futsch	1	DVHEPEESFVDTAKPEFSPDEKQSPR	Phospho(S)@24	FSTDEEQSPKADAEE
Cd7A1G011590.1	serine/threonine-protein kinase STE20 isoform X1	1	TASFGELLR	Phospho(S)@3	VSVPRAASFGELMRK
Cd7A2G004580.2	beta-carbonic anhydrase 1b	1	GGSSADAPAVRVDSLQK	Phospho(S)@14	-
Cd3A1G000890.1	phosphoinositide phospholipase C 2	1	SGKEDDKAEGGVWGEEISDDNATAGQMSK	Phospho(S)@18	-
Cd8A2G001950.4	BAH and coiled-coil domain-containing protein 1	1	SASGGSLEDPSVTGSR	Phospho(S)@3	RSPARSASGGSFEDP
Cd8A1G013170.1	Pre-mRNA-processing protein 40C	1	QTVAPASPSALDLIK	Phospho(S)@7	KPFIVQSSPSALDLI
Cd9B2G016970.1	RPM1-interacting protein 4	1	DNRLSPHSSIGQPSTAHSQENK	Phospho(S)@9	-
Cd7A1G011590.1	serine/threonine-protein kinase fray2 isoform X2	1	GVSAWNFDIEDLK	Phospho(S)@3	SEYQRGVSAWNFDIE
Cd9A1G004110.1	AT-hook motif nuclear-localized protein 10	2	DLFGMPKSPPAPAPGPPSSPSMQSVR	Phospho(S)@8	DLFGMPKSPPAPVSG
			VAPTTGMRPSSPPSR	Deamidated(R)@8,Phospho(S)@11	AGMGGPSSPSSRGTL
Cd8A1G016100.1	dnaJ homolog subfamily C GRV2	1	SDEDSQSQYDEAPLSR	Phospho(S)@7	-
Cd8B2G029380.2	Cyclin-dependent kinase G-2	1	VAAMAPSAGASVSSPSK	Phospho(S)@14	VVAASASSPSKKRKF
Cd4A2G023300.1	uncharacterized protein LOC112878097	1	ELSRASLGGDEDLAAAQQR	Phospho(S)@6	KKELSRASLGGDDDL
Cd4B1G021790.1	Outer arm dynein light chain 1 protein	1	LASIVEEVR	Phospho(S)@3	-
Cd7A1G011590.1	probable LIM domain-containing serine/threonine-protein kinase DDB_G0286997	1	SASLTALSQAPR	Phospho(S)@3	-
Cd4B2G021600.4	histone-lysine N-methyltransferase	1	TANLTIEDGSPFR	Phospho(S)@10	-
Cd5A2G007750.1	RNA-binding protein 25 isoform X1	1	EILKQEDESDEEDTR	Phospho(S)@9	EIMKQEDDSDEEDNRK
Cd5A1G000820.8	phospholipase SGR2	1	GSLVQDVDSDSEDLYKVEEER	Phospho(S)@11	-
Cd2B2G035010.1	MAPK kinase substrate protein At1g80180	1	SGSSGLVWDER	Phospho(S)@3	QTFRRSGSSGLVWDE
Cd7A2G010620.1	putative serine/threonine-protein kinase Cx32, chloroplastic	1	STTGGFDEGSKSPLGQILEAPNLR	Phospho(S)@1	-
Cd4B2G021170.1	trehalose-6-phosphate synthase13	1	SYSNLLELASGGTGGEPLPSLGR	Phospho(S)@1	***MVSRSYSNLLEL
Cd2B1G015390.1	nipped-B-like protein B	1	SSGSGRLDSLIER	Phospho(S)@2	RGSADKSSGSGRLDA
Cd4A2G001300.1	pre-mRNA-splicing factor CWC22 homolog	1	REPTPLPPPPPLLPEMIPGR	Phospho(T)@4	SPVRKEPTPPLPPPP
Cd6B1G006770.1	serine/arginine repetitive matrix protein 1 isoform X1	1	IVNAPASPPASTNDLTR	Phospho(S)@7	NVNASPASPPAATSD
Cd7B1G017440.1	protein PLASTID MOVEMENT IMPAIRED 1	1	SESLPSLAAAMAASSSPDLK	Phospho(S)@3	-
Cd2B1G009140.2	vacuole membrane protein KMS1	1	SWSNVGGSDISELR	Phospho(S)@3	APPSRSWSNVGGSVI
Cd4B2G021920.1	nucleotidyltransferase	1	TRSSPELTDSSVEGFR	Phospho(S)@3	SRFARTRSSPELTDS
Cd2B1G025180.1	probable boron transporter 2	1	AQSAEILDDLVTR	Phospho(S)@3	VALARTQSAEILDDI
Cd4A2G025670.1	uncharacterized protein LOC112874221	1	SSSDGVLLNFYMPR	Phospho(S)@3	-
Cd7A1G014180.5	sulfate transporter 4.1, chloroplastic isoform X2	1	SSGELASAISGGGR	Phospho(S)@2	-
Cd8A1G010290.1	trihelix transcription factor	1	MSLSDEEDADDHGKAAAAAASQWHR	Phospho(S)@4	NVVKASLSDEEEGGD
Cd4A1G008040.1	tubulin alpha-1	2	PVSRSETRAGSSTASSMVIQADGQMPGDKTIGGGDDAFNTFFSETGAGK	Carbamidomethyl@N-term,Phospho(S)@15,Phospho(S)@16	-
Cd2B2G002230.1	GYF domain-containing protein	1	SGSLPGGGPLPNPDVINALAR	Phospho(S)@3	HSLERSGSLPGGAPL
Cd7A2G002050.1	26S proteasome non-ATPase regulatory subunit 2 homolog A	1	REDANGAGGASSASPSEPAPPPPQQAK	Deamidated(N)@5,Phospho(S)@14	-
Cd7A2G000160.4	villin-3 isoform X2	1	GRSPAFNALAANFENPNNR	Phospho(S)@3	RVRVRGRSPAFNALA
Cd2A1G000810.1	abscisic stress-ripening protein 3	1	MYSHTDECYNDVDR	Phospho(S)@3,Carbamidomethyl(C)@8	-
Cd5B1G010530.1	transcription factor bHLH130 isoform X1	1	TVSNGMEAASAAGAGVSNLIR	Phospho(S)@3,Deamidated(N)@4	GGLYRTVSSGMEAGG
Cd2B2G022760.1	methyl-CpG-binding domain-containing protein 11	1	SGAAQVDNSADKGANPDSQANAVNNGQLAPGSPAVK	Deamidated(N)@25,Phospho(S)@32	-
Cd5B1G008520.1	glutamate decarboxylase 1	1	VLHELDALPARVPSGDLAVLAAAEAEENQK	Phospho(S)@14	ALPARVPSGDLAALA
Cd2B2G035240.1	class E vacuolar protein-sorting machinery protein HSE1	1	SFGGANGAADDLLPSYDFQPIR	Phospho(S)@1,Deamidated(N)@6	-
Cd9A1G013540.1	SNF1-related protein kinase regulatory subunit gamma-1	1	AGSPVGSPVADIAAR	Phospho(S)@3	-
Cd3B1G011410.3	ADP-ribosylation factor	1	QDLPNAMNASEITDKLGLHSLR	Deamidated(N)@5,Deamidated(N)@8,Phospho(S)@10	-
			MNASEITDKLGLHSLR	Phospho(S)@4	-
Cd6B2G005810.1	proteasome subunit beta type-2	1	REYISDSPPDAAAATEA	Phospho(S)@7	ARRAYTDSPPEAATS
Cd3A1G003760.1	Protein plastid transcriptionally active 16, chloroplastic	1	SLIPAFPSQSTGSVFAGGR	Phospho(S)@13	-
Cd7A2G020440.1	plant intracellular Ras-group-related LRR protein 5	1	RAGSADSDPEKLSLIQVASLIESSAK	Phospho(S)@4,Deamidated(Q)@16	-
Cd9A1G001740.1	V-type proton ATPase subunit D	1	GISLGSATNLLVAGGEKDEDIIF	Phospho(S)@6	RKGLSYNSAHNLLSV
Cd3B1G015850.1	serine/threonine protein kinase OSK4 isoform X2	1	LADFGLSNVMHDGHFLKTSCGSPNYAAPEVISGR	Phospho(S)@19,Carbamidomethyl(C)@20	DGHFLKTSCGSPNYA
Cd9B1G019700.6	sterol 3-beta-glucosyltransferase UGT80A2 isoform X2	1	SSTMPGVIKNEEITNEPPGPSSLER	Phospho(T)@3	RGLPRSSTMPGGINN
Cd9B2G008810.1	remorin	1	ALVPVPSPEPPAGDSK	Phospho(S)@7	-
Cd2A1G004430.1	vacuole membrane protein KMS1	1	SWSNVGGSDISEFR	Phospho(S)@3	APPSRSWSNVGGSVI
Cd4A2G005100.1	Molybdenum cofactor sulfurase	1	LGSPLPASWFSGR	Phospho(S)@3	SSKGKLGSPLPASWF
Cd1A2G002860.3	protein WVD2-like 4	1	RPGVLAQSASFPAR	Phospho(S)@10	GVLSQSASFPARGAA
Cd6B1G007280.1	eukaryotic translation initiation factor-related	1	SPAAPAATSPVGPAPAGGQIWSATR	Phospho(S)@9	-
Cd1A2G003980.1	coiled-coil domain-containing protein SCD2 isoform X1	1	EGSVPDAVGDADAAR	Phospho(S)@3	-
Cd8A1G021540.1	zinc finger CCCH domain-containing protein 15	1	KRPAAPAGSDDEDDGGGGALAALR	Phospho(S)@9	RPTAPAGSDDDDEDG
Cd9B2G005950.1	DNA-binding protein	1	APSPGSVGSGESFKR	Phospho(S)@3	-
Cd7A1G011590.1	serine/threonine-protein kinase STY46	1	FQDQGGIMTAETGTYR	Phospho(T)@9	QDQGGNMTAETGTYR
Cd2A1G019310.7	polyadenylate-binding protein 7 isoform X1	1	IERSPEESILSR	Phospho(S)@4	-
Cd2B1G021970.1	plasma membrane Na+/H+ transporter	1	VDSPSMLSFR	Phospho(S)@3	EVIVRVDSPSMLTFR
Cd7B2G028360.1	uncharacterized protein LOC100277773	1	RLSGLGEKGESHVADSGESR	Phospho(S)@3	-
Cd2B1G006640.1	respiratory burst oxidase homolog protein B	1	FAESVSAPLSAPPPR	Phospho(S)@6	-
Cd6B1G010030.1	leucoanthocyanidin dioxygenase-like	1	TKGAQGKAQIEALK	Phospho(T)@1	-
Cd3B1G015850.1	CBL-interacting protein kinase 11-like	1	RQDGLLHTTCGTPAYVAPEVLSR	Phospho(T)@8,Carbamidomethyl(C)@10	RQDGLLHTTCGTPAY
Cd2B1G007920.1	Ulp1 protease family C-terminal catalytic domain containing protein	1	RNPFDFPYDSEEAIPGSAPSILHAR	Phospho(S)@17	GLPPIPGSAPSILQP
Cd2B1G010970.1	probable alpha,alpha-trehalose-phosphate synthase [UDP-forming] 7	1	SYTNLLDLAEGNFAALGPAGGMGR	Phospho(S)@1	*MMSRSYTNLLDLAE
Cd6B1G017230.2	protein LEO1 homolog isoform X1	1	RQLSPGFLEDALDEDEEPDHYSSR	Phospho(S)@4	ARPRRQLSPGFLEDA
Cd6A2G006170.2	WRKY transcription factor SUSIBA2	1	STHLDILPSPR	Phospho(S)@9	THPDILPSPRDNSAD
Cd2A2G019850.1	homocysteine S-methyltransferase 3	1	SGTTTVFPVGEPGPR	Phospho(S)@1	-
Cd6A1G011230.1	nitrate regulatory gene2 protein	1	SLSAPDLPLGQTIK	Phospho(S)@3	PALVKSMSAPDLPLE
Cd5B1G001560.5	DNA topoisomerase 1 beta	1	RPFVKDEQPDDSDDDVPIGLR	Phospho(S)@12	GSGTANDSDDDKPLS
Cd4A1G024500.3	silicon efflux transporter LSI2 isoform X1	1	SSSMSHEMVEVSTVPDVR	Phospho(S)@3	IKSLRASSMSHEMVE
Cd3B1G012240.1	CCT motif family protein	1	AYSEGDIQNLGANTPRPENAANAQLSCER	Phospho(S)@3,Carbamidomethyl(C)@27	FGLRRAYSEGDIQNL
Cd3B1G004300.1	serine/threonine-protein phosphatase BSL1 homolog isoform X2	1	QLSLDQFENESR	Phospho(S)@3	GCLVRQLSLDQFENE
Cd7A1G011590.1	Serine/threonine-protein kinase CTR1	1	LCADAASAADPGFLDPGESGSGSGR	Carbamidomethyl(C)@2,Phospho(S)@23	-
Cd2B1G037880.1	nucleolin	1	ENANLIDADDSDELR	Phospho(S)@11	NLIDADDSDELRSIC
Cd7B1G014670.1	late embryogenesis abundant protein 31	1	YGHVFAVTGDLAGQPISPR	Phospho(S)@17	-
Cd6B2G006670.1	putative protein phosphatase 2C 64	1	VNSLVQLPR	Phospho(S)@3	DGVTRVNSLVQLPRF
Cd7A2G019070.5	2-hydroxyisoflavanone dehydratase	1	LFLSGDSAGANIVHDMLVR	Phospho(S)@7	RLFLAGDSAGANIVH
Cd4A2G021760.2	protein indeterminate-domain 1	1	ALPGMPDPDAEVIALSPK	Phospho(S)@16	DAEVIALSPKTLLAT
Cd9B2G016360.1	uncharacterized protein At2g33490 isoform X1	1	DSSEVSSPPLTPISLADVSR	Phospho(S)@7	RESSEVSSPPLTPIS
Cd6B1G000810.2	serine/threonine-protein kinase AtPK2/AtPK19-like	1	SNSMCGTLEYMAPEILLGR	Phospho(S)@3,Carbamidomethyl(C)@5	-
Cd8B1G022740.1	casein kinase 1-like protein 3 isoform X1	1	VGASPDNALLQSTSLGR	Phospho(S)@4	-
Cd7B2G001750.1	ABC1 family protein	1	NLISTMKQRTPGPVSR	Phospho(S)@15	-
Cd6B2G001700.1	Na/H antiporter	1	GFVPYSPGSPTEQSVHGGQ	Phospho(S)@9	FVPFVPGSPTERSSH
Cd9A2G005190.1	protein indeterminate-domain 5, chloroplastic	1	TLPDPDAEVIALSPK	Phospho(S)@13	DAEVIALSPKTLMAT
Cd1A1G003010.1	no exine formation 1	1	LLISPSLSSPAFSTR	Phospho(S)@6	GRLLISPSLSTPTFS
Cd4B1G015540.3	dormancy-associated protein homolog 3	1	INDPTGEPAASFVPPSPASGSEETPVKVTR	Phospho(S)@16	-
Cd4A2G002050.1	hemK methyltransferase family member 2	1	FWQGPNAGASASPR	Phospho(S)@12	PTAGSSASPSAKSPG
Cd1A1G002180.1	vignain-like	1	AADSISEEEALPSK	Phospho(S)@4	-
Cd8A1G025700.1	probable protein phosphatase 2C 54	1	SISADGLNSLR	Phospho(S)@3	GRVARSISVDGLNSL
Cd8A1G005620.1	tRNA pseudouridine synthase A, mitochondrial isoform X2	1	EGKVPSPEGNDVNAPIEEAVVGIEDSGSLGDAK	Phospho(S)@6	GREGKLPSPGQNGVD
Cd1A1G000920.1	sodium/hydrogen exchanger 2	1	GFVPFVPGSPTESSVPLLPATED	Phospho(S)@9	FVPFVPGSPTERNPP
Cd6B2G010970.1	probable receptor-like protein kinase At2g42960	1	TKSSDADNLSQCSSAYQLDR	Phospho(S)@4,Carbamidomethyl(C)@12	HLVRSKSSDADNLSQ
Cd7A2G011780.2	INDETERMINATE-related protein 1	1	NQPGNPNPDAEVIALSPK	Phospho(S)@16	DAEVIALSPKTLMAT
Cd9B2G009240.2	probable sphingolipid transporter spinster homolog 2	1	SNLRPLLDENDEARASE	Phospho(S)@16	-
Cd8A1G004390.1	TOM1-like protein 9	1	NLTPFEQLALPAPPSSSSPK	Phospho(S)@18	PAPPSSSSPKAVVAP
Cd5B1G008070.2	1-phosphatidylinositol-3-phosphate 5-kinase FAB1B	1	RVVSDGQFPVTADIPDTLDTK	Phospho(S)@4	TGVRRVVSDGQFPVA
Cd4B1G025640.2	uncharacterized protein LOC100275155	1	SLTVQVVR	Phospho(T)@3	-
Cd4B2G000680.9	protein RNA-directed DNA methylation 3-like	1	SSSFGTSWADQWDSGADPSPR	Phospho(S)@7	-
Cd4B1G017340.2	negatively light-regulated protein	1	AYFDSADWVLGK	Phospho(S)@5	HERAYFDSADWVLGK
Cd4A2G021940.1	mitochondrial import inner membrane translocase subunit TIM22-3	1	RETGSDGEELGADGTNPGEGGTSPPPLGAAPVVCVIR	Phospho(S)@5,Carbamidomethyl(C)@34	ATKRDTESDGEGSNP
Cd3A1G008220.1	coatomer subunit zeta-1	1	VSSAHGMEGATSLAEQTLVQALTTAR	Phospho(S)@12	-
Cd8A1G025410.1	single-stranded DNA-binding protein WHY2, mitochondrial	1	VERPHPDSEWER	Phospho(S)@8	VERPHPDSEWER***
Cd8A1G007430.1	probable aquaporin PIP2-7	1	ALGSFKGTSASTV	Phospho(S)@4	EAAKALGSFRSTGAA
Cd3A1G001990.1	sodium/hydrogen exchanger 2	1	GFVPFVPGSPVER	Phospho(S)@9	FVPFVPGSPVERSVP
Cd6A2G005150.1	probable 6-phosphogluconolactonase 2	1	AVQLALSDSTESPDTPSSLPAR	Phospho(T)@10	-
Cd4A2G021940.1	Mitochondrial import inner membrane translocase subunit TIM22-2	1	RETGSDGEEFGADGSNPGEGGTSPPPLAAAPVVCVIR	Phospho(S)@5,Deamidated(N)@16,Carbamidomethyl(C)@34	AAKRGSESDGDELGG
Cd7B1G014990.3	WD repeat-containing protein 7	1	TQVVPVAEGAAIEGDSPR	Phospho(S)@16	-
Cd6A1G009110.1	protein CURVATURE THYLAKOID 1B, chloroplastic isoform X1	1	ATSSGESSVETPEFVK	Protein Terminal Acetyl@N-term,Phospho(T)@2	RGVAVRATSGGEGAT
Cd6A1G009110.1	protein CURVATURE THYLAKOID 1B, chloroplastic isoform X2	1	ATSSGEGSVETPEFVK	Phospho(T)@2	RGVAVRATSGGEGAT
Cd4A1G022620.1	protein STRUBBELIG-RECEPTOR FAMILY 6	1	NQSFDDDDGGFTNKPVAK	Phospho(S)@3	PKIERNQSFDDDDFA
Cd7B1G012720.3	Potassium transporter 23	1	RVDSLDVEAMSVR	Phospho(S)@4	KQPRRVDSLDVEAMS
Cd7A2G024800.1	protein transport protein SEC16A homolog	1	AASWSGTYPDQFSSSAVSR	Phospho(S)@3	-
Cd4A1G020240.1	phosphoenolpyruvate carboxykinase (ATP)	1	SAPTTPIKEGAASAFAAALSEEQR	Phospho(T)@5	RKRSAPTTPIKDGAA
Cd8B2G014240.1	COPII coat assembly protein SEC16	1	TNSQGHGHAHPSPPTSPAESAAPR	Phospho(S)@12	GHGHPHPSPPASPAA
Cd4A2G024100.1	La-related protein 1B isoform X2	1	SATATSLGYNAPAFFGPK	Phospho(S)@1	-
Cd3A2G003110.1	retrotransposon protein, putative, Ty1-copia subclass	1	SVDTDCDPEFYKDDVAEAVTPR	Carbamidomethyl(C)@6,Phospho(T)@20	VDVPEAFSPRRDILE
Cd8A1G026760.1	serine/arginine-rich splicing factor RS40 isoform X1	2	GDDRGSPNFEQERHEASPR	Phospho(S)@6,Phospho(S)@17	GRGGDRGSPDYHRGA
Cd1B1G010210.7	phototropin-1A	1	GIPRVSEELR	Phospho(S)@6	GGGIPRVSEELRAAL
Cd4A1G021860.1	Plant-specific TFIIB-related protein 1	1	SASAFSGLLAELER	Phospho(S)@3	PVLARSASTFSGHLA
Cd1B2G002900.1	non-specific phospholipase C4	1	WFASVPTSTQPNR	Phospho(T)@9	FSSLPSSTQPNRLYV
Cd4B1G015030.1	protein EARLY RESPONSIVE TO DEHYDRATION 15-like	1	ALDLTSPKGGEVPR	Phospho(S)@6	-
Cd4A1G020160.1	uncharacterized protein LOC101778525	1	AASALGTGGGAWPGQAR	Phospho(S)@3	APYARIASALAGSNG
Cd5A2G001800.1	protein NTM1-like 9	1	GVPSDEDDAESTGITIR	Phospho(S)@4	TAEKDMPSDGDDAEP
Cd8B1G019520.1	glutathione S-transferase	1	ENLALLETQLGGK	Phospho(T)@8	-
Cd7B2G013920.1	lipid phosphate phosphatase 2	1	DTSPILDNMEGGR	Phospho(S)@3	GITLRDTSPILDNME
Cd2A2G011360.1	probable protein ABIL1	1	HLSSFSSFDNPR	Phospho(S)@7	RHLSSFSSFDNPRGR
Cd2A1G026930.1	kinesin-like protein KIF27	1	DASQDTPKSPVKPAQAPSSPK	Phospho(S)@9	APVGSPKSPVKSEQT
Cd9B1G014930.1	exocyst complex component SEC5A	1	LITDASVSSPVSR	Phospho(S)@9	ITDASVSSPISREKS
Cd6A2G013770.1	IAP-like protein 1	1	DLMIGQPTGSELGGR	Phospho(T)@8	DLMIGQPTGSELGGF
Cd9A1G003290.1	hypothetical protein BAE44_0003596	1	RPELHQEHPLKPSGR	Phospho(S)@13	-
Cd9B2G005950.1	AT-hook motif nuclear-localized protein 10	1	TALMGGATGPNSPSSR	Phospho(S)@12	AGMGGPSSPSSRGTL
Cd8A1G026430.2	microtubule-associated protein futsch	1	DVHKPEESFVDTAKPEFSTDERQSPR	Phospho(S)@24	FSTDEEQSPKADAEE
Cd2A1G028170.1	DUF1664 domain family protein	1	AASLPPALETESPAAVSPR	Phospho(S)@17	-
