# Supplementary material for: Proteome-wide analyses reveal diverse functions of protein acetylation and succinylation modifications in fast growing stolons of bermudagrass (Cynodon dactylon L.)
Source: BMC Plant Biol. 2022 Oct 27;22:503. doi: 10.1186/s12870-022-03885-2 (PMC9608919; doi:10.1186/s12870-022-03885-2)
Supplement: Supplementary file 15 — Additional file 15: Table S8: Conserved acetylated proteins and acetylated sites in three grasses. [file 12870_2022_3885_MOESM15_ESM.xlsx]

## Sheet: Sheet1
Table S8. Conserved acetylated proteins and acetylated sites in three grasses
Cynodon dactylon		Brachypodium distachyon		Oryza sativa
Accession number	Acetylated peptides	Accession number	Acetylated peptides	Accession number	Acetylated peptides
Cd1A1G000540.1	LQEQPAFDKK	XP_003577266	FLLSKIK	Q0IR97	NIEGATKYLLGK
	LEPEKAEEFKK
	GIEGATKFLLGK		NVEGATKFLLSK		LQEQPPFDKK
	QFVTFIKR
Cd1A1G002900.1	IISSIEQKEEGR	XP_010231073	VFYLKMK	Q10E23	LLDSHLVPSATAAESKVFYLK
	NLLSVAYKNVIGAR				GNEAYVASIKEYR
	YLAEFKSGTER		VTLIKDYR		VAKTTDVGELTVEER
	VFYLKMK
Cd1A2G007620.2	VDKGLVPLAGSNNESWCQGLDGLASR	XP_003577785	ALQNTCLKTWGGRPENVAAAQEALLLR	Q94JJ0	TWQGRPENVEAAQKALLVR
	TVVSIPNGPSELAVKEAAWGLAR
	ATPEQVAEYTLKLLHR		ANSLAQLGKYTSDGEAAAAK
	ASAYADELVKTAK
	ALQNTCLKTWGGRPENVK
	GILAMDESNATCGKR		ATPEQVASYTLKLLQR		ALQNSVLKTWQGRPENVEAAQK
	ANSLAQLGKYTSDGEAAEASEGMFVK
	TAKTIASPGR		EGMFVKNYSY
	IVDVLLEQGIVPGIKVDK
Cd2A1G000440.1	VYTLEEVAKHNTK	XP_003565166	VKYTPAK	Q0DLC5	VYTLEEVAKHNSK
Cd2A1G000840.1	DALEKACGR	XP_003557666	TAVTQKYR	Q94DM0	DSVVASGGPEYKVPLGR
Cd2A1G002280.1	VMAALNEKGLDFEIVPVDLR	XP_003565017	YIAEKYR	Q0JJ25	AICKYVCR
	RPAFLKTVAQIPFPSA
	AWWEDIAKRPAFLK
	MAPMKLHGMPLSPNVVR				APMKLYGSTLSWNVTR
	YIATKYK
Cd2A1G010870.1	TQDGGTEVVEAKAGK	XP_003567846	AGTYDEKK	Q6F361	GIKFAHAN
	SSIEKGIK
	AGTYDEKR
Cd2A1G026500.1	KFFVGGNWK	XP_003568647	EWLKTNVSPEVAESTR	Q0JQP8	ELAAKPDVDGFLVGGASLKPEFIDIINSATVK
	TQLRPEIQVAAQNCWVKK
	CNGTTEQVDKIVK				SLLGESNEFVGDKVAYALSQGLK
	EWLKTNVSPEVSESTR				KFFVGGNWK
	ALLGESNEFVGDKVAYALAQGLK
Cd2A2G013060.1	NESTLIFGSQHSLDPTTTVKAR	XP_010231957	VGLSLVLKH	Q84P97	GGLYTLDVSSVYKYK
	KNESIFGELQTQIKNK
	VGLSLVLKH
Cd2A2G015340.1	LVQHQPTQHPTSEELSIGKIK	XP_003579295	TTLLHMLKDER	Q9SDK4	TTLLHMLKDER
	TTLLHMLKDER				EAKILFLGLDNAGK
Cd2A2G026820.1	LVLPGELAKHAVSEGTK	XP_003558216	SVETYKIYIFK	Q6L507	IYIFKVLK
	LAAEAAKLAR
	KPAEEEPATEKAEKAPAGK
	VLKQVHPDIGISSK
	AEKKPAAKKPAEEEPATEK		IYIFKVLK
	IYIFKVLK
	LPAGKSAGKEGGDK
	SVETYKIYIFK
	AEKAPAGKKPK
Cd2A2G027530.4	MVNNIYLNFDALHGDKDHGGVR	XP_003565351	DMKYSTR	Q10M12	VTGEAIKHSQGEGHPVK
	KPTYKIFCK				HSNSIKDEEGYPAFALVNR
	IFCKAGGDQYSLSVR				DEYQHWIKDMR
	VKDEEGYPAMILVNKATGEALK				ATGLAIKHSLGQGHPVK
	TDQNDESQHWIKDLK				IKDEEGNPAFALVNK
	ATGEALKHSLGQSHPVR				DEHQHWYKDMR
Cd2B1G003070.1	VDKGTIELAGTDK	XP_003563638	CAKYYEAGAR	Q5N725	ANSEATLGTYQGDAVLGEGASESLHVKDYK
	YAEELIKNAAYIGTPGK
	TVPAAVPAIVFLSGGQSEEEATLNLNAMNKLNTK				ALQQSTLKAWGGK
	DGKPFVDVLKEGGVLPGIK				ALNEHHVLLEGSLLKPNMVTPGSESK
	AVLKIGPNEPSQLAIDLNAQGLAR
	EGGVLPGIKVDK		SAFVGKYADELIK		CAKYYEAGAR
	ETTTQGHDDLGKR
	GTIELAGTDKETTTQGHDDLGK				ETTTQGHDDLGKR
	GILAADESTGTIGKR
	ALQASTLKAWAGK				VDKGTVEVAGTNK
	ALNEHHVLLEGSLLKPNMVTPGSDAK		TAKYIATPGK		DGKPFVDVLK
	ALNEHHVLLEGSLLKPNMVTPGSDAKK				SAYCGKYK
	CAKYYEAGAR				YKDELIKNAAYIGTPGK
	KPWALSFSFGR	XP_003564871	ALNEHHVLLEGTLLKPNMVTPGSDSK	Q0DIB5	ALNEHHVLLEGTLLKPNMVTPGSDAK
	EENLEKAR		YKDELIK
Cd2B1G003610.2	LMSGYVNQKK	XP_003564825	HTAGKYSGDPDDK	Q9SLY8	TFAEETWGKHK
					NPNYQGKWK
					LDCGGGYVKLLGGDVDQK
Cd2B1G011420.1	ILSEEFGWDKDLAK	XP_003575016	DLYVKSVQR	Q6H4L2	ILSEEFGWDKDLAK
	ILSEEFGWDKDLAKK
	NATLTNEKEVDACPIR
	NCDPEGPLMLYVSKMIPASDK				AMKFSVSPVVR
	MYASKFGVDESK
	LWGENFFDPSTKK
	LWPMLQKLNVTMK				NATLTNEKESDACPIR
	VIYASQLTAKPR
	VAVQCKVASDLPK
	WTTKNTGSPTCK				DLYVKSVQR
	FGVDESKMMER
	AMKFSVSPVVR
	DKLWPMLQK				ADEKELMGK
	LNVTMKSDEK
	SDEKELMGK
	MVKFTAEELR				QIINTCMNDQKDK
	ETVLEKSCR
	EQMTPLSEFEDKL
	DLYVKSVQR				MYASKFGVDEFK
	IRPVLTVNKMDR
	VATGMKVR
	TVIWMGKK			Q7XTK1	MYASKFGVDESK
	DKLWPMLQKLNVTMK
	MVKFTAEELRR
	MIPASDKGR
Cd2B1G024890.1	MVNHFVQEFKR	XP_003563611	LVNHFVQEFKR	Q6L509	MVQEAEKYK
	MDKSTVHDVVLVGGSTR
	IINEPTAAAIAYGLDKK
	VIAGPGEKPMIVVQHK
	NQVAMNPINTVFDAKR				EEIEKMVQEAEK
	NTIKDEKIASK
	FSDSSVQSDIKLWPFK
	CMEPVEKCLR
	ITITNDKGR				MVNHFVQEFKR
	IASKLPAEDK
	EEIEKMVQDAEK
	NTTIPTKK				NQVAMNPTNTVFDAKR
	LWPFKVIAGPGEKPMIVVQHK
	LPAEDKK
Cd2B1G025810.1	GLKLFQCPK	NP_001289807	ELAQEHYKDLK	Q07661	GMKFMNVER
	DKPFFPK
Cd2B1G028810.1	SKWIPCLEFSTVGFVYR	XP_003577109	KFETLSYLPPLSVESLLK	Q67IU5	GWVPCLEFDKEGEIHR
	ELEDVKAAYPNCFIR
	YWTMWKLPMFGCTDATQVLK
Cd2B1G028850.1	LPMFGCTDATQVLKELEEVK	XP_003573910	ELEEVKK	Q67IU5	GWVPCLEFDKEGEIHR
	KFETLSYLPPLSTEDLLK		KFETLSYLPPLTVESLLK
			LPMFGCTDATQVLKELEEVK
	ELEEVKAAYPNCFIR		SKWVPCLEFSK
			WVPCLEFSKVGFVFR
	QVQCISFIAYKPDGN		YWTMWKLPMFGCTDATQVLK
Cd2B1G029810.1	NPNRPIASFIFAGPTGVGKSELAK	XP_010238595	ELDKELKQITK	Q75GT3	YEALDKYGK
	HTVSKLIGSPPGYVGYTEGGQLTEAVR
	LLEDSLAEKMLAGEVK
	FLPDKAIDLIDEAGSR
	GQDFEKAGELR
	AQITALIDKSK
	VEVEKIIGR
	HIEKDPALER
	FTEKAIK
Cd2B1G031380.1	LALEEIKLK	XP_010238678	AFTKYALK	Q53JG0	FIDTSSKFGHGR
	VDYGYKFFEK
	YALKYDTDAGK				QSLLKQTSR
	YALKYDTDAGKK
	QSLLKQTSR		YALKYDTDAGK		FFEKEIPVDAVFQK
	FIDTSSKFGHGR
	FFEKEVPVDAVFQK				VDYGYKFFEK
	LKFIDTSSK
	FQTTEEKQR		VDYGYKFFEK		FYKNWCK
	EIQLQLEKMK
	EVEKPGSK
Cd2B1G031940.1	LGALLDTMKALK	XP_010234510	FAITKSSTGR	Q0J709	HIKLAITK
	DKFHVSYR		HNKFAITK
Cd2B1G036560.1	LAGEAAKLAR	XP_003568603	RLPAGKTASK	Q6L507	IYIFKVLK
	AEKKPAAKKPAGEEPATEK	XP_003570350	RLPAGKTAAK
	KPAAKKPAGEEPATEK	XP_010230326	KPAEEEPAAEKPAAEKAPAGK
	AEKAPGGKKPK
Cd2B1G037000.2	GFTLEELKAAGIPK	XP_010233707	GFTLEELKAAGIPK	Q9LWS2	SVEVVKVTDDMK
	SIEVVKVTNEMK				PTSGPLRPIVQCQTLKYNMK
	KGWQNYVKTWFNQPAR				KHWQNYVK
Cd2B2G005790.3	LVNDVGAVVNKDPDVNKYLK	CBH32516	LHAEWAAAKLASK	Q8LQ33	MSILNTAGSGKFSSDR
					LVNDVGAVVNNDPDVNKYLK
					HMEIIEEIDKR
					YGLFKQCITK
Cd2B2G019840.1	SLPGITIDEKK	XP_003567644	AKAIDDAEGLVK	Q9ASP4	GIEGLFKK
	AAQLGLKTTCIEK
	AIDDAEGLVKVVADKETDK		GIEGLFKK
	NIIIATGSDVKSLPGITIDEK
	VVADKETDK		SLPGITIDEKK
	VGKFPLLANSR
	GIEGLFKK		TEEQVKASGIAYR
	DKAVAGLTK
	TTCIEKR		VTYVKGFGK
Cd2B2G020870.2	IPDKEILKIVK	XP_010230849	EHVIKPVIPEKYLDEK	P93438	EHVIKPVIPDKYLDEK
	KIIIDTYGGWGAHGGGAFSGKDPTK
	YLDEKTIFHLNPSGR
	RPEEIGAGDQGHMFGYATDETPELMPLSHVLATKLGAR
	QAAKSIVASGLAR
	EHVIKPVIPDK
	EHVIKPVIPDKYLDEK
	EDADFTWEVVKPLKFDK
	EDADFTWEVVKPLK
	ANVDYEKIVR
	FIKTAAYGHFGR
	IPDKEILK
Cd2B2G022950.2	LDPTVCVMGEDVGHYGGSYKVTK	XP_010237006	SENPVVVFEHVLLYNLKEK	Q2QM55	SENPVVLFEHVLLYNLKEK
	YHVMQAAKTLVNK	XP_003561914	SENPVVLFEHVLLYNLKEK
	SLKPFDLHTIGNSIKK
Cd2B2G029040.1	IPAVQELVKK	XP_003568673	NDEGIDLLKDK	Q8GTB0	SKFESLVNSLIER
	IINEPTAASLAYGFEKK
	QAVVNPENTFFSVKR
	LTEAAEKAK
	FLNEKITK
	ELGDKVPAPVK
Cd3A1G001200.1	IVTFNSDWQLLTEKEALGHVK	XP_003569081	GVENVVKYHVAK	Q94DM0	DSVVASGGPEYKVPLGR
	CHGVENVIKYHVAK
	YHVAKAIK
	LSKLPMPHGSK
	VGYYKK
Cd3A1G009930.1	LSELLGIQVQKADDVIGPEVEK	XP_003568189	EKGVSLLLPSDVVIADK	Q6H6C7	GVSLLLPTDVVVADKFAADAESK
	VSSKIGVIESLLEK
	SVGDLGAAELEGKR		FYKEEEK		FLKPAVAGFLMQKELDYLVGAVANPK
	EKGVSLLLPTDVVIADK		FYKEEEKNEPEFAK		FLKPAVAGFLMQK
	FAVGTEAVAKK		GVTPKFSLAPLVPR		FYKEEEKNDPEFAK
	AAIPTIKHLISNGAK		KSVGDLGPADLEGK
	GVTPKFSLAPIVPR				FYKEEEK
	AQGLSVGASLVEEDKLELATALLAKAK		RPFAAIVGGSKVSSK
	RPFAAIVGGSKVSSK				ASVPTVKFLLEK
Cd3A2G007860.1	VVAGPGDKPMIVVQYK	XP_003558228	MVNHFVQEFKR	Q6L509	MVQEAEKYK
	MVQEAEKYKAEDEEHK		MVQEAEKYK		EEIEKMVQEAEK
	IASKLPADDK		NQVAMNPINTVFDAKR		MVNHFVQEFKR
	LPADDKK		NTIKDDKIASK		NQVAMNPTNTVFDAKR
			NTTIPTKK
Cd3B1G000150.1	EAELQSKITNK	XP_003567459	VVIGLFGEVVPKTVDNFR	Q75M32	VIKDFMIQGGDFDK
	ALCTGEKGFGYK	XP_003569145	ALCTGEKGFGYK		ALCTGEKGFGYK
			TFKDENFK
Cd3B1G002840.1	ASGVPYQVGKFPLLANSR	XP_003568861	VEYVKGFGK	Q9ASP4	GIEGLFKK
	VVSEKETDR
Cd3B1G011410.3	QDLPNAMNAAEITDKLGLHSLR	XP_010232479	TTILYKLK	Q9LDC9	TTILYKLK
	TTILYKLK
Cd3B1G012230.1	LVAIKLIVPSK	AGK91196	EFAQKHYHDLK	Q5TKF4	LIGATDPQKSEPGTIR
	LIGATDPQKSEPGTIR		HYHDLKER		HYHDLKDR
					EFAQKHYHDLK
	EFAEKHYHDLK		LVVPSKEFAQK		LVVPSKEFAQK
Cd3B1G014280.1	ICLDILKDK	XP_010240579	AKYESTAR	Q8W0I1	DKWSPALQIR
	IYHPNIDKLGR
Cd3B2G002570.2	IDLETNKIIDFIK	XP_003568916	DEDSKFK	Q0E4Q0	LQSVKDEDAKFK
	YPDPLIKANDTIK		LKYALTYR
	GIKLSIIEEQR		LLYDTKGR		LNAPKHWMLDK
	HVLVDGKVR
Cd3B2G002730.1	SNFNAVILKR	XP_003568896	TAPKSDDVYLR	Q5WMY3	LAKFMEGK
	SDDVYLKLLVK
	LSKFMAGK
	LLVKLYR
Cd3B2G005970.1	LHHQKHHATYVANYNK	XP_010231530	NLKPISEGGGEPPHGK	Q43008	NVRPDYLSNIWKVMNWK
					MSAEGAALQGSGWVWLALDKEAK
					LHHQKHHATYVANYNK
Cd3B2G014730.3	NPTTIKNYGIWLR	XP_003569521	ALPTPGDEQPKIYR	Q6AUF5	ALPTPGDEHPKIYR
	MKLWATNEVR
	TATVHFKLCK
	TGYHNMYKEYR
	SKFWYFLR
	QFHNAKIK
	IKFPLVYR
Cd4A1G002630.1	ATGMYTDAEGVAVEKFK	XP_003559241	DVVTGEFEKFTR	Q84T92	AAGVYTDAEGAAADKFK
	DVVTGEFEKFTR				DVVTGDFEKFTR
Cd4A1G004230.1	FSQVVSNALDMKLR	XP_003557546	GQHTKTTGR	Q8H590	QKIMFALTSIK
	LLNTNVDGKQK
	QFKVPDWFLNR
	FSNIVCKK
	KADIDMNKR
Cd4A1G007030.1	TTAAKSAEKDK	XP_003559820	AGKGGKGLLAAKTTAAKTAEK	Q84MP7	GGKGLLAAKTTAAKSAEK
	GTIAGGGVIPHIHKSLINK
	GGKGLLAAKTTAAK				AGKGGKGLLAAKTTAAK
	GLLAAKTTAAKSAEK
Cd4A1G010980.3	ISEEEYTNAIKEEISKVVK	XP_010236990	GTKTLDLVR	Q2QLY4	KYTEVKPALTNMVLAAK
	KYTEVKPALTNMVSATK				EGVKYGAGIGPGVYDIHSPR
	VTNEEVQKAAAALR		SGFPAGKYLFAGVVDGR		SAGFPSGKYLFAGVVDGR
	FTYASHKAVSEYK				GSKTLDLVK
	ASIWKQMSEAGIK		SSAEDLEKVATDLR		ASIWKQMADAGIK
	AVSEYKEAK				SSAEDLEKVATDLR
					RELKFALESFWDGK
Cd4A1G021680.1	APKFDLGK	XP_010229024	FIPEVIGKEIEK	Q10QD8	FDLGKLMEVHGDYAK
			IASEGLKHR		ELVSKFIPEVIGK
			NVLTNFWGMDFTTDKLR
Cd4A1G023520.1	LAVVVKVMGR	XP_010237563	VKFLDDQNR	Q0IXR7	VKFLDDQNR
Cd4A1G023750.1	GLLAAKTTAAKSTDK	XP_003573931	AGKGGKGLLAAKTTAAK	Q84MP7	GGKGLLAAKTTAAKSAEK
			GLLAAKTTAAKGAAAADKDK		AGKGGKGLLAAKTTAAK
Cd4A2G012110.2	LSSEPEFLEKHIPR	XP_003562285	EVAVGKYK	Q75H81	LPYQQGGDKR
	VLQLPYQQGGDKR
	TTVGQFKLPK
Cd4A2G013180.1	NNAIVCNIGHFDNEIDMYGLETYPGVKR	XP_003577583	AEEEFEKSGK	Q0ISV7	VYVLPKHLDEK
	LYQMQESGTLLFPAINVNDSVTKSK		HLDEKVAALHLGK
	VAALHLGKLGAR		VYVLPKHLDEK
	SQADYISVPVEGPYKPAHYR		SKFDNLYGCR
	GCAAALKQAGAR		STGKYEK		SKFDNLYGCR
	AEEEYEKTGAIPDPASTDNPEFK		VKDLSQADFGR
	DGLKVNPSK
	VNPSKYR
Cd4A2G016980.1	ITNHDVKAVEYFLK	XP_010228702	ITNHDVKAVEYYLK	Q10MD1	TTNHDVKAVEYFLK
	NIEKITNHDVK
	GISKVQVNESR
	AVEYFLKQK
Cd4A2G018500.2	LPLQDVYKIGGIGTVPVGR	XP_010228998	LPLQDVYKIGGIGTVPVGR	Q10QZ6	QTVAVGVIKNVEK
	MDATTPKYSK
	YDEIVKEVSSYLK				LPLQDVYKIGGIGTVPVGR
	QTVAVGVIKSVEK
	QMICCCNKMDATTPK				EVSSYLKK
	STTTGHLIYKLGGIDKR		MDATTPKYSK
	EKSHINIVVIGHVDSGK				YDEIVKEVSSYLK
	FAELLTKIDR
	EVSSYLKK				MDATTPKYSK
	STTTGHLIYK
Cd4A2G025120.1	TLDYLKLTGR	XP_003558862	LVNKFLK	Q10S34	LSVFDAATKYK
					LVNKFLK
	TIHIPSGEKLSVFDAAMK				ANKMFVDYNQPEAER
		XP_003573387	DSPAAKFLLER	Q6YZX6	AVIAKSFER
	AVIAKSFER				LYVFDAALKYK
					IVNKFLNGEVGPK
	VTLKNMK				DSPAAKYLLER
					VVKFDFHGQPAELK
	YMDKSGLQK				VLLKEMK
					ANKMFVDYNEPQTER
	LVNKFLK				SPNAVQSNMELEFKR
					PGGGEYGKFYSLPALNDPR
Cd4A2G025230.1	LEEAKYLAGDNFTIADLSHLPNGDR	XP_003572026	HVADKYK	Q0JJ25	AICKYVCR
	VAAAGPDAASQANKEEEMLKLFEQR
	EKEVAVVNASTK
	ETWQYVKSLQCPPPTDANAK				APMKLYGSTLSWNVTR
	ELEKLFDIYDQR
	EVAVVNASTKR
Cd4B1G008520.1	INKMLSCAGADR	XP_003568844	IACNKYMTK	Q0DKF0	IACNKYMTK
	LLGNHGPLDKR
	IACNKYMTK
	TDYLKYK		YMTKSAGK	Q0ITS8	ESNAKHAEEALR
	IYDVGMKK
Cd4B1G016300.1	LVPFNPQFLDESVLWTESKDVGK	XP_003558000	IKDEEGYPAFALVNK	Q10M12	VTGEAIKHSQGEGHPVK
	LVPYNPSHQDESVLWTESKDVGHGFR				HSNSIKDEEGYPAFALVNR
					DEYQHWIKDMR
	HSLGQSHPVKLVPFNPQFLDESVLWTESK				ATGLAIKHSLGQGHPVK
					IKDEEGNPAFALVNK
	HSSGEGQQVKLVPYNPSHQDESVLWTESK				DEHQHWYKDMR
Cd4B1G022170.1	LTSGPEKESK	XP_003573877	ESKYVILGEK	Q7G3Y4	ESKYVILGEK
	GLWQPFTALLGDAPSVDVKK
	GLCGGINSTSVKVSR
	AMKMVAASK
	ALHKLTSGPEK		SVKNIQK
	YVILGEKGK
	MVAASKLR
Cd4B1G025900.1	LQPFGQVPAFKDHLTTVFESR	XP_003558871	LAKVLDVYEQR	Q0JJ25	AICKYVCR
	SPSFLKLQPFGQVPAFK				APMKLYGSTLSWNVTR
	ATDMAVVEQNEAKLAK
Cd4B2G000390.8	ILVTDQKISSIK	XP_003581066	DIAFDQKSR	Q9LWT6	NVVLESKYGSPR
	IAKLSGGVAVIK
	LGMLSVASGANPVSIKK
	ELSQTDSTYDSEKLAER		ELSETDSIYDSEKLAER
	ALVAPAALIAHNAGVEGEVIVDKVK
	TVQMLVEELEKK
Cd4B2G006170.1	INAAVFPGLQGGPHNHTITGLAVALKQATTPEYK	XP_003559966	GYDIVSGGTDNHLVLVNLKNK	Q0ISV6	ANAVAIGKYLMSK
			QGKEIMYDFEDK
Cd4B2G007590.1	SIFDFEAIKK	XP_003560727	LMKTIFDFESIK	Q9AUQ4	SDVSDVVAADEFEYKDPVDGSVSKHQGVR
					NLNLKFFEVPTGWK
					EDFGGGHPDPNLTYAKELVDR
					LMKTIFDFESIK
					YFSKDAVQIITK
					ATTPFDGQKPGTSGLR
Cd4B2G025780.2	VVDLAHLVAAKWPGVK	XP_003558903	NASHLLKYDSMLGTFK	Q6K5G8	PASYDQIKAAIK
			YDSMLGTFKADVK		TVDGPSMKDWR
			VVDLAHLVASKWPGSEVK		DAPMFVVGVNEKEYK
					YDTVHGQWKHHEVK
Cd5A1G000710.1	IYHLKYSPPENEEIAAR	XP_003571298	IYHLKYSPPENEEIASR	Q0IP84	SYHTKFAPPK
	LLNSSLAKK
	SKFGVVHISAGDLLR
	FDDTEEKVK
	GQLVPDEIVVNMVKSR
	GTQCELIKSK
Cd5A1G001200.1	IAAVVKAANVK	XP_003573303	VEAYWPALFAKLLEK	Q69UI8	VEAYWPGLFAKLLEHR
Cd5A1G003080.1	FGLAKMEGK	XP_003571548	MTLTKYQK	Q0J771	MTLTKYQK
	DNFFFAGIDKVR
	MTLTKYQK
Cd5A1G007840.1	NIKVSDPLEEGCR	XP_003574495	AIAAKIIER	Q84LK3	IAKEFQER
	KQNSPVSLPENFKCHLR
	LGPVVSEGQYEKIK
	QITEYTSDEPWGWYKPPSK		LLIHSKIAK
	MVAWAKNIK
	FIANAKSEGATILTGGVRPK
Cd5A1G009830.4	LGCIEDTGNHKR	XP_003574676	AEYNEFYKK	Q0D9G9	DIFYITGSSKEQLEK
	TAPFLEKLVQK
	TEYNEFYKK				EVTEEEYTKFYHSLAK
	EIEKTEYNEFYK				GIGMTKEDLIK
	QQLGDKVAK
Cd5A2G008840.1	ILGEGKLLVSDSFPGNER	XP_003574540	VAQKAWAR	B9F3B6	VEKFINDATSK
	DKGATFCQEYR
	APIAECLVKEIAKPAK
	VAQKAWAR
	RAELLHKAAAILK
Cd5A2G009220.1	VTFLDDAQVKK	XP_003574592	VTFLDDAQVKK	Q6YZB2	AFQVDKK
Cd5B1G005050.3	KPIVVKYGLNHVTYLIEQSK	XP_003580728	ANFNDKFDEVR	Q0J0I3	KWGGGVMGSK
	KMEVPYCIVKGK
	KKPVVTNPLFEKRPK				ANFNDKFDEVR
	VLEAIKANFNDKYDEVR
	ANFNDKYDEVR				NEDKLEFSKILEAIK
	YRPEDKAAK
	ILLKYRPEDK				KPIVVKYGLNHVTYLIEQSK
	NEDKLEFSK
	FVKWPK				VTNPLFEKRPK
Cd5B2G001070.1	INNAVAQALLAKR	XP_003563590	ASYDQKPYR	Q67VM2	LLGTPAKYYK
		XP_003573351	EFHKVIGK
			LIGVEAAGHGVDTDKHAATLTK
Cd5B2G003210.1	LAEAVKSSCCCK	XP_003573384	FYEKALGMK	Q948T6	VVLVDNADFLKELQ
	VVLVDHADFLKELQ				SAEAVELVTKELGGK
	SAEAVDLATKELGGK				DVPDYKYTIAMLGYADEDK
	TIKCYTECFGMK				FYEKALGMK
	SSCCCKITR		VVLVDHADFLKELH		SIKFYEK
	FYEKALGMR				YDIGAGFGHFAIATEDVYKLAEK
	DVPDEKYTNAFLGFGPEDK				TIKCYTECFGMK
	GNAYAQVAIGTNDVYKSAEAVDLATK				SPEVVLEWPKK
	SIKFYEK
Cd5B2G010610.1	ISTMTADEYFEKHPEVK	XP_003563178	ISTMTADEYFEKHPELR	Q7XXS0	NISTMTADEYFAKHPEVK
	IEKEIAELR
	YVDTVTPQFKPK
	EAYESIEIPKYVDTVTPQFKPK
	AFEDVNHQLQTKFSQEPEPIDWEYYR	XP_010235222	ISTMTADEYFAKHPELK
	VADVAIKAGK
	EAEKASLK
	ISTMTADEYFEKHPEVKQK
Cd5B2G010810.1	ADPTMVKSNK	XP_003561801	KYIYGGHVADYMR	Q8L4L4	GIDADGMESLYKK
					KYIYGGHVADYMR
	TQKTNAYFK				DEKQLDSDIHR
	TNAYFKR				GALDGGLDIPHSDKR
	YQVKYK				YNTPKYR
Cd6A1G003830.6	QSEAAEYQKLLAQR	XP_003557781	KSEAAEYQK	Q75LR5	SEAAEYQKLLAQR
	FNIANPTTGCQKK
	KLEIDDEQKLR		KYVNTYR		GYVFKIMGGCDK
	LFYDKR
Cd6A1G004100.1	AWQILDKIPAR	XP_003557680	AIDTAKSAGK	Q338N8	EVIALCDHPCLLEKEETK
	AIGAAQAAGTAPDTYYAKR
	VLKCEYAVR		AKHYLSMAPGGLGAYSDSR
	GYYGECGKR		KALDYEELNENVK
	QFHSFKK
Cd6A1G004450.1	LPDKPIVVKAK	XP_003562705	ILFDKYHPGYFGK	Q84MQ4	YFHKLSNR
	NKFYSPAVNVEK
	ILFDKYHPGYFGK				ILFDKYHPGYFGK
	AAEAAAGADKAPLIDVTQFGYFK
	LPDKPIVVK			Q8GSE9	NKFYSPAVNVER
	FYSPAVNVEKLWSMVPADK
	YFHKLR
Cd6A1G013190.1	INWLCNPVHKHR	XP_003573847	HQGITQLKFQR	Q6ATD9	HQGITQLKFQR
	HQGITQLKFQR
	GIVYGKPK
Cd6A2G001560.1	ELDHLANFLQAAVDYKK	XP_003562496	IKYEGPTSK	Q8H3Q7	IKYEGPSSK
Cd6A2G012190.1	LSPEEAAKVK	XP_003557485	AAGKAWYK	Q6ZLB8	FVIWTESAFKK
	NMAAVLKLNPYLGTAR
	KLEEVYGTFETPSLKK
	QIGAEADAEKAK
	FVIWTESAFKK
	ALEGDMATDSAGVPLPAVFKAPIRPDWTR
	FVHKLLSCNKR
	TSQAHKILK
Cd6B1G000820.2	GQALAYLLKK	XP_010228269	VSFLVDKK	Q6YXW6	VSFYVDKK
	SPTLYKELR
	SLSEKLEK
Cd6B1G007350.1	AIGSGTAKKAMSR	XP_003562963	AIGSGAAKKAISR	Q84MP7	GGKGLLAAKTTAAKSAEK
	GKAIGSGTAKK				AGKGGKGLLAAKTTAAK
Cd6B2G001170.1	VTVTSDGPFSKR	XP_003557942	YLKYLTK	Q762A6	YLKYLTK
					IMEIASLEKFLQER
Cd6B2G016370.1	DVQEACVHDGYVLPKLYAK	XP_003563807	GHVKYIR	Q0JI56	DVQEACVHDGYVLPKLYAK
Cd7A1G012090.1	TVTAMDVVYALKR	XP_010231275	GKGGKGLGKGGAKR	Q7XUC9	GKGGKGLGKGGAKR
	GLGKGGAKR		GVLKIFLENVIR
	GGKGLGKGGAK		TVTAMDVVYALKR
Cd7A1G015150.1	NLEQAKALMDALIK	XP_010234638	NLVQAKMLMDALIK	Q6Z0F1	NLEQAKALMGALIK
	ENNIQSFEKLR
Cd7A1G020340.7	VIGSELVQKYVGEGAR	XP_003564159	YVINVKQIAK	Q9FXT9	IISPNTDDAKYVINVK
	QIAKFVVGLGDK
	TYGLGPYSTSIKK
	TVTEKDFLDAVNK
	TQIFKIHTR
	GYQKFSATPK
	EVVELPMLHPEKFVK
	YVINVKQIAK
Cd7A1G023700.1	ISIEAGSTLGWQKYIGASGK	XP_003557240	FAQYEKK	Q5VNW1	AIGIDKFGASAPAGK
	KYPEDAATLKSIITGELPAGWADALPK
	HTPEGAALEADWNAKFAEYEK		KYPEDAAALK
	VVPGLIGGSADLASSNMTLLKMYGDFQK
	QNLGWPYEPFFVPEDVKSHWSR		HVPEGAALEADWNSKFAQYEK
	TPGHPENFETPGVEVTTGPLGQGIANAVGLALAEKHLAAR
	AVTDKPTLIKVTTTIGFGSPNK		MFGDFQKDTPEER		MFGDFQKDTPEER
	AIGIDKFGASAPAGK
	AATGELLDKSVNTIR		TIGIDKFGASAPAGIIYK
	AVTDKPTLIK
	FAEYEKK		VVPGLLGGSADLASSNMTLLKMFGDFQK
Cd7A1G024380.2	NLIEAAEQEYEKEK	XP_003557154	NVVLESKYGSPK	Q9LWT6	NVVLESKYGSPR
	NLIEAAEQEYEKEKLNER
	IAAIKAPGFGER
	VDAIKDTLENDEQKVGAEIVR
	NVVLESKYGSPK
	EVELEDPVENIGAKLVR
	ADKSVLGTAAK		ALCYPLKLIAK
	ALSYPLKLIAK
	KLQTGVNKLADLVGVTLGPK
	ETTTIVGDGSTQEEVTKR
	NAGVNGSVVTEKVLSNDDFK
	GSLKIAAIK
Cd7A2G020440.1	SSAGGFLGDLVKWNFEK	XP_003564185	DIQKLLAA	Q6ESJ0	WNFSKFLVDK
	SIYDFTVKDIDGK		SIYDFTVKDIDGK
	DVPLSMFKGK		WNFEKFLVDK		GGLFGDNIKWNFSK
	FLVDKNGK		YPPTTSPFQIEKDIQK		DVDLSTFKGK
Cd7B1G003320.1	VQLPGLSQELLQKLR	XP_010240568	FLEYLDKDR	Q9FXT9	IISPNTDDAKYVINVK
	FLEYLDKDR		VQLPGLSQELLQKLR
	TEILKVHGSNK
Cd7B1G007420.1	GLLDKYGPDR	XP_010235344	GLLDKYGPDR	Q6Z1G7	GLLDKYGPDR
					ISKGLLDK
Cd7B1G015380.1	YLYTLCVFDAEKANK	XP_003574863	QIHEIKDFLLTAR	Q8GVY2	QIHEIKDFLLTAR
	QIHEIKDFLLTAR
Cd7B1G017380.3	IVEKYSNSNIEIHTFNQSQYPR	XP_003578601	FFEKAIGANVPR	Q93X08	TNPSNPSIELGPEFKK
	LLDKLVVLK
	LDQISENEKAGFISLVSR				FFEKAIGINVPR
	IFNTNNLWVNLKAIK		VKPSNPSIELGPEFKK
	VSGDVWFGSGITLKGK				VQLLEIAQVPDEHVNEFKSIEK
	VQLLEIAQVPDEHVNEFKSIEK
	TNPSNPSIELGPEFKK				IVEKYSNSNIEIHTFNQSQYPR
	FFDKAIGINVPR		VQLLEIAQVPDEHVNEFKSIEK
	LQKLQADVAK				LLDKLVVLK
	LVVLKLNGGLGTTMGCTGPK
Cd7B1G022890.1	VGPALACGNTVVLKTAEQTPLSALYISK	XP_003563967	EKGIDSLK	Q9FRX7	YIKYGVDSGANLVTGGDR
	VYDEFVEKAK
	NYLQVKAVVTPLK
	FNDINEVIKR
	GVEQGPQIDDEQFNKILR		GVEQGPQIDDEQFNKILR
	AVVTPLKNAAWL
	VVGDPFKK
	EKGIDSLK
Cd7B1G023470.1	TIPENEKVGPFK	XP_003558519	FEEIFIKHAK	Q7XQ03	FMPVNFENIFSKYAR
	VGPFKFPIYVK
	DKDGFLHKDTVR
	VLYALCKDK				GDLEEHVPKPYLAR
	FVPEKFEEIFK
	FEEIFKK
Cd7B2G000450.1	HSEKYPIPPR	XP_003558892	FDFDPLDVTKTWPEDIIPLQPVGR	Q0D9C4	GPILLEDYHLIEKLAQFDR
			FDPAKHAPR
	GFAVKFYTR		GFAIKFYTR
			GPILLEDYHLVEKIANFDR
			LTHEIKSIWLSYWSQADR
	THLVKFHWKPTCGVK	XP_003563243	HAQKYPIPTR
Cd7B2G000510.2	SKFQEVPETGVTFLDVAGADQAK	XP_003563253	ALAKDVDFDK	Q9FXT9	IISPNTDDAKYVINVK
	YSEFLSAVKR		ATQIINTHIDILHKLAQLLIEK
	DVDFEKIAR		EISKDEISDALER
	VRDLFEKAK		ELVEKSYSR
	IIAGPEKK		NPDKYTALGAK
Cd7B2G010290.1	ITIGQGPDEKGMVR	XP_003576586	IALKLVGK	Q67UE5	IFHEASQSDKALFNR
	IFHEASQSDKALFNR
	IALKLVGK
	FMDIKCR
Cd7B2G010680.3	SKFEALVNHLIER	XP_010236051	ETAESYLGKSISK	Q8GTB0	SKFESLVNSLIER
	QQMTSDDIEQIKAK
	SSGGLSEAEIQKMVQEAELHAQK
Cd7B2G016160.1	NIIGEDDDFIGKK	XP_003578514	DWLKTNVSADVASSVR	Q0JQP8	ELAAKPDVDGFLVGGASLKPEFIDIINSATVK
					SLLGESNEFVGDKVAYALSQGLK
			TFDVCFKQMK		KFFVGGNWK
Cd7B2G019740.1	NGSRPPHFCKSSGAISR	XP_003577021	DVAPHDFNKK	Q0DR25	QGIGVGGFQKIYGGR
	NILQQLQKMGIIDVDPK
	MELPEWVDIVKTAR
	QGIGVGGFQKIYGGR				DVNPHEFVKAYSAHLK
	AYSAHLKR
	DVNPHDFVKAYSAHLK
Cd7B2G028450.1	TLPGTTTNENKLILYGLYK	XP_003557169	PGFFDLKGK	Q5VRM0	PGIFNLKDR
				Q84SC3	AKWDAWK
Cd8A1G003210.1	NFMIDFMMGGVSAAVSKTAAAPIER	XP_010235895	KYGSGGA	Q0DY33	MMMTSGEAVKYK
	SSLDAFQQILKK		LANDAKASK
	GIGDCFKR		MMMTSGEAVKYK
	LFNFKK		YKSSFDAFQQILK
			YFPTQALNFAFKDYFK
Cd8A1G007630.1	LNIHEYQGAELMSKYGINVPK	XP_003575382	QTGPQGKVVGK	Q6K9N6	IVSKVYLCEK
	IVSKVYLCEK
	MLGQILVTKQTGPEGK
	LEGTNVDQGKR
	VPVDVFKGITDEDAAK
	VVDGLALKSADR
	EIVVKSQILAGGR
	GGTSIEDLAEKYPDMIIK
	GGTSIEDLAEKYPDMIIKVPVDVFK
	QVDLKVPVVVR
	ESAMEQIKK
	GGVHIVKAEEAEGLASK
Cd8A1G014090.1	GMPHKFYHGR	XP_010234797	GMPHKFYHGR	Q10RZ3	AIGVEINKQVGNR
	AIGVEINKQVNGR
	TYKIGDYVDVK				GMPHKFYHGR
	SRGEVISTKR
	VWNVTKR				TYKIGDYVDVK
Cd8A1G021880.1	DVLEGDPYLKQR	XP_003571949	GVPKFLR	Q6EUD7	DKLYYTR
	AQEELIKVAK
	ECHVKQPLR
	HYIEFWKQVPSNEPYR
	HIMQKDIR		SLLQKHGR		AAAAGKAAMER
	SLLQKHGR
	DKLYYTR
Cd8A1G022800.3	HAIETNKLSAADR	XP_003571694	EADLGHVLKELAHK	Q6Z6L4	ETALLFDEKHSAAANK
	ESDLSQEKVR
	QEKFLFQGK
	SLAAYIKK
Cd8A1G024860.1	SLVEEDKLDLATSLIEK	XP_003570108	FYKEEEK	Q6H6C7	GVSLLLPTDVVVADKFAADAESK
	SLVEEDKLDLATSLIEKAK
	ASVPTIKFLLEK				FLKPAVAGFLMQKELDYLVGAVANPK
	FAAGTEAIAKK				FLKPAVAGFLMQK
	GVSLLLPTDIVVADKFAADAESK		FYKEEEKNDPEFAK		FYKEEEKNDPEFAK
	ADLNVPLDDAQKITDDTR
	AQGYAVGKSLVEEDKLDLATSLIEK				FYKEEEK
	SVGTLGEADLKGK
	FLLEKGAK				ASVPTVKFLLEK
Cd8A1G026710.1	DCLAYAKIKPAVNQIETHPYFQR	XP_003573731	DSLVKFCQK	Q65WW3	VLTGEELFVNKTHGPYK
					GTSVIPKSTK
	DSLVKFCQK				TPGQVLIKWALQR
	GLAEKYNK				KHGIHVTAYSPLGSSEK
	MEKPAIR		SLAEKYGK		HVDTAAQYGIEQEVGKGLK
	YNKTPAQLVLR				ASAKAMAQDEHHFVLK
Cd8A2G020020.2	TLATEEKPR	XP_003574153	FMSKYVK	Q6K680	FQAKYPVVAR
	EAPADKEAVVDEGAK
	FMSKYVK
Cd8A2G026120.1	LSEEPGLVNASPYDKGWIIK	XP_003574175	VKPSSPSELDALLDPAKYTK	Q6H713	FCEEEDSKH
	DLKYADTHEWVK				YSKFCEEEDSKH
	FCEEEDKH		YTKHCEEEDAH		VSDSGELNSLMDDAKYSK
					DLKYADTHEWVK
Cd8B1G001450.1	GIKLHPGTSLSELSK	XP_003558751	SSDGLLSLKTNK	Q9ASP4	GIEGLFKK
	TLLENKTK
Cd8B1G007720.1	TLGEWAGLCKIDSEGK	XP_003558183	EAAKAIEK	Q8H2J8	AIEKHAAQLCVLAEDCDQPDYVK
	DYGEESEGLNIVQEYVKSH
	AIEKHAAQLCVLAEDCDQPDYVK
	HAAQLCVLAEDCDQPDYVKLVK
	ALCAEHNVHLVTVPSAKTLGEWAGLCK
Cd8B1G010720.3	NPEEIPWGDAGAEYVVESTGVFTDKDKAAAHLK	XP_003573324	YDTVHGHWKHSDIK	Q0J8A4	SSIFDAKAGIALNDNFVK
					AVGKVLPDLNGK
					DAPMFVCGVNEDKYTSDIDIVSNASCTTNCLAPLAK
					YDTVHGQWKHSDIK
			AASFNIIPSSTGAAKAVGK	Q6K5G8	PASYDQIKAAIK
					TVDGPSMKDWR
			AASYEDIKK		DAPMFVVGVNEKEYK
					YDTVHGQWKHHEVK
Cd8B1G024210.1	GYEVIDQIKK	XP_003571919	NCKVVNS	Q94DM0	DSVVASGGPEYKVPLGR
Cd8B1G029410.1	GNGTGGESIYGEKFPDEKFVR	XP_010233732	ALCTGEKGVGK	Q6ZH98	GGSTAKPVVIADCGQLS
					VVEGMDVVKAIEK
	GNGTGGESIYGEKFPDEK		FADEKFVHK		FADEVFKFK
					GNGTGGESIYGEKFADEVFK
	FPDEKFVR		HVVFGQVVDGLDVVKAIEK		ALCTGEKGVGK
					IVMELYAKDVPR
Cd8B1G029850.1	SHYVKFHWKPTCGVR	XP_003573241	FADALGHPKVSHELR	Q0D9C4	GPILLEDYHLIEKLAQFDR
	DGIQFPDVIHAFKPNPK		GPILLEDYHLLEKVAHFAR
	GPILLEDYHLIEKVAHFAR
	KPNDFKQPGER		SCGMKVANR
Cd8B2G010500.1	LSLTDIKIDIK	XP_003558070	VALVNYGKDYGR	Q7X752	NKWENSSWGK
	WENSSWGKK
	QELAKLK
	VMLAKIK
Cd8B2G011370.1	IMNDKDEEAK	XP_003575279	KYDEIDAAPEER	Q851Y8	TTLTAAITKVLAEAGK
	ALEALMANPSIKR
	GTVKVGDTVDVVGIR
	FEAVVYVLKK		NATVTGVEMFQKTMDDAIAGDNVGLLLR
	IVVFLNKK
	EHILLAKQVGVPR
Cd8B2G013680.1	YPLVSDVTKSISK	XP_003575085	GLFIIDKEGVIQHSTINNLAIGR	P0C5C9	EKFPQGFDTADLPSGK
					AVDALQTAAKHAVATPVNWKPGER
	SGGLGDLKYPLVSDVTK		YPLISDVTKSISK		VKLSFLYPACVGR
	TLQALQYVQENPDEVCPAGWKPGEKSMKPDPK	XP_003579715	GLFIIDKEGVIQHSTINNLGIGR		ALHIVGPDKK
	TLQALQYVQENPDEVCPAGWKPGEKSMKPDPK				QLNMVDPDEKDSNGGHLPSR
			SGGLGDLKYPLVSDVTK		DIEAYKPGNR
	GLFIIDKEGVIQHSTINNLAIGR				DWIKDIEAYKPGNR
			YPLVSDVTKSISK		LLGISCDDVQSHKDWIK
	LSDYIGKK				IHDFVGDTYVILFSHPGDFTPVCTTELAAMAGYAKEFDK
Cd8B2G017490.5	CELEDPLILIHDKK	XP_003558831	DLDKLQTANFDQK	Q9LWT6	NVVLESKYGSPR
	ELDKLQTANFDQK
	EIGELIAKAMEK
	GYISPYFVTNQKTQK
	VLEMALKK
Cd8B2G021200.1	MGVEVYHNLKSVIK	XP_003573806	KYGQDATNVGDEGGFAPNIQENK	Q42971	IEEELGAAAVYAGAKFR
	IEEELGAAAVYAGAKFR				LAKYNQLLR
	VNQIGSVTESIEAVKMSK				SCNALLLKVNQIGSVTESIEAVK
	TYDLNFKEENNDGSQK
	TYDLNFKEENNDGSQKISGDSLK				TYDLNFKEENNDGSQK
	TAIEKAGYTGK
	EGLELLKTAIEK		LAKYNQLLR		EGLELLKTAIEK
	EAMKMGVEVYHNLK
	EKSCNALLLK				KYGQDATNVGDEGGFAPNIQENK
	NEWGWCKQK
	SCNALLLKVNQIGSVTESIEAVK				GVSKAVDNVNSVIAPALIGK
Cd8B2G023960.1	YFCEFCGKFAVK	XP_003569563	AGIVGKYGTR	Q5QM99	YFCEFCGKFAVK
	AGIVGKYGTR				MEVSQHSKYFCEFCGK
Cd9A1G000240.1	SFHLQKSTCSSCGYPAAR	XP_003572148	KYNWSVK	Q6Z8Y5	YNWSVKAIR
	YNWSVKAIR				KYNWSVK
Cd9A1G001410.1	NIAQADASLKAGK	XP_003573386	EADVISLHPVLDKTTYHLINPER	Q7XMP6	NKYVGVSLVGK
	MLNDEAFAKMK
	ALDTGIVAQAALDVFTKEPPAPDSK		PISIEVWNPSGKYR
	LAVQLVAGGGGIKSVK
Cd9A1G010490.1	VLDQKFGIIK	XP_003579898	AVALVLPNLKGK	Q6K5G8	PASYDQIKAAIK
	QASHLLKYDSTLGIFDADVKPVGDDAISVDGK		DGAGKHLEAGAK		TVDGPSMKDWR
	AVALVLPNLKGK
	AAALNIVPTSTGAAKAVALVLPNLK		KTLAEEVNAAFR		DAPMFVVGVNEKEYK
	VPTPNVSVVDLVVQVSKK
	VVDLADIVANNWK		VLDQKFGIIK		YDTVHGQWKHHEVK
Cd9A2G003040.1	WCDDYFYIKHR	XP_003580521	DTPFNEEHKAWQQLR	Q7XPL2	QACDKFDPSFYPR
			WCDDYFYIKHR
			WEYDHKPEEGTEEWK
Cd9A2G003180.1	ATNWAKFSATSGLGVIHR	XP_003571547	IILDKHEDTMSK	Q7XPE9	IILDKHEDTMSK
Cd9A2G010250.1	ICDGILKLLESHLVPSSTAPESK	XP_010235595	VTLIKDYR	Q10E23	LLDSHLVPSATAAESKVFYLK
	YLAEFKTGTER				GNEAYVASIKEYR
					VAKTTDVGELTVEER
	GKIETELTKICDGILK			Q7XTE8	LLESHLVPSSTAPESKVFYLK
Cd9A2G014310.1	ATSDPEIYKK	XP_003580308	GFGIGPDGKYR	Q7XTJ3	GFGIGPDGKYR
	DPITALKK
Cd9B1G000490.2	FFEDYKK	XP_010235863	DISELPKHR	Q7XTL6	VKYELDK
	VKYELDKK		FFEDYKK
			VKELDK
Cd9B1G002850.3	VVTIDSYEDVTPNSEKSLQK	XP_003580684	AFQLYKSGIFTGR	Q0J962	NSWGPKWGESGYVR
	SLQKAVANQPISVAIEAGGR
Cd9B1G003680.1	NPNRPIASFIFSGPTGVGKSELAK	XP_003575034	HAQLPDEAKELDK	Q75GT3	YEALDKYGK
	IIGQDEAVKAISR
	YELHHKLR
	IANGDVPETIEGKK		IIGQDEAVKAISR
	QLTKLEVK
Cd9B1G003740.1	VVLEKAASK	XP_003559994	HYAAKHPELK	B7EM60	LIDETCWSDKK
	GYVVKTTVR
	MLLDKGYVVK
Cd9B1G011880.1	AEKPVAAAEPKFYPADDVKPR	XP_003575257	AKHGGAFPK	Q6YY64	FDDKYFAR
	AEKPVAAAEPK		FDDKYFAR		VDKFDDK
	KTEGELFDTEKEATK		GLWAIKAK		VVFLKQLK
Cd9B1G013580.1	GMSCTWDVAEAVDKHYNFE	XP_003579828	GMSCTWDVEEAVDKHYK	Q6K9G4	GLSCTWDVLAAVDKYYK
				Q7XUW6	GMSCTWDVAEAVDKHYK
Cd9B1G016030.1	IEKFDVVAK	XP_003574845	SAYDLKAHSEK	Q7XLG5	IEKFEVVAK
	FTDLMVKDEK
	ADHLLKDFCK
	ALTAAGISHIIDITGTSIGKR
	FTDLMVKDEK
	FDVVAKK
Cd9B2G001100.1	SVPMIEKLLR	XP_003580822	GGTTAKLVAK	Q7XKB5	IFLAQKMMIYK
	ATDSESTEVILEAALKSAVQK
	GDLGMEIPVEKIFLAQK
	GDENTIAMSYKK
	TKLVCTLGPASR
	GGTTAKLVAK
Cd1A1G009200.4	AAMGHPEPFPVKYVAIGNEDCGK	XP_010237963	VEQKLIAK	-	-
	GNYLKFYNAIR			-	-
	LQITTNKK			-	-
Cd1A2G000560.1	MEKFYWAPTR	XP_003577195	GQGKSFQCELVFAK	-	-
			KYDFDNTMGGFYIAPAFMDK	-	-
	WIANVGVENIGKK		MEKFYWAPTR	-	-
			MTIEKLLEYGHMLVQEQDNVK	-	-
	EAADIIKK		VPLILGIWGGKGQGK	-	-
			VQLADKYMSEAALGDANSDAMK	-	-
	IGVCKGIFR		WKGLAYDISDDQQDITR	-	-
Cd1A2G000600.2	LQLQKSAAGADVPK	XP_003574376	YSGAMDAFKK	-	-
	SFYVGEGHVGDVPLTKK			-	-
	SAAGADVPKYR			-	-
	YAGAMDAYAKIAR			-	-
	LQAEGKLAPGAQR			-	-
Cd1B1G002090.1	NSDNTLIKEK	XP_010237587	ITYFWIKEQLEK	-	-
	FHNIYGPFGTWKGGR			-	-
	EKLGWAPTMR			-	-
	EKAPAAFCR			-	-
	EQIEKEK			-	-
Cd1B1G005980.1	AKPAPVTSSGPDISDELAKWYGPDR	XP_003577654	KPDDFTKYQAYELIHAR	-	-
			PKPAPVSSSGADIDDELAKWYGPDR	-	-
Cd1B2G002840.1	INFEKTTVK	XP_003577395	IDFDKTTVK	-	-
Cd2A1G002690.1	MLEKIGTPEALALR	XP_010232767	LANDTQGTVEAAKWLHK	-	-
	LANDTQGTVEAAKWLHK			-	-
	LANQLYQKK			-	-
	VDSLVDKMLEK			-	-
	VVNRPNVYIKIPATAECVPSIR			-	-
	SFDSLLVSLEEKGNTLK			-	-
	AAVAQAKLANQLYQK			-	-
	GVTSNPTIFQKAISSSSAYDDQFK			-	-
	AISSSSAYDDQFKQLISAGK			-	-
	QLELEGVDSFKK			-	-
Cd2A1G006760.4	IAILNANYMAKR	XP_003569669	RLEKHYPVLFR	-	-
	FGVPMGYGGPHAAFLATSQEYKR			-	-
	YLHKLQSK			-	-
	RLEKHYPVLFR			-	-
	TFCIPHGGGGPGMGPIGVKK			-	-
	KLGTVTVQELPFFDTVKVK			-	-
Cd2A1G012240.1	YEAFWKELDGVK	XP_003569306	ELDGVKQIWK	-	-
	QYVVQPPTVEKCQELSK			-	-
Cd2A1G019700.1	TLEKLDPGATASHTFVLETK	XP_010230477	FQGSPAVIKYR	-	-
	TALQEAYSTPIFPLDILAERPPEKK			-	-
Cd2A1G020490.1	DNYMILHKER	XP_010236202	THAKYVASAR	-	-
Cd2A1G029670.1	IHNAILKTIAEGK	XP_010235430	GVVESLKIITR	-	-
	GVVESLKIITR			-	-
	TDGLFLKCCR			-	-
Cd2A1G030750.1	WLDEAKR	XP_003571165	HAQKHAFGR	-	-
	LAYAKHK			-	-
Cd2A1G031840.1	LVSDAVAKSGTTPLAPAITFLLDK	XP_003566070	AAAAEFLKSFNK	-	-
	KEEEKPAEASAAAPAEEEKK			-	-
	NSAAATKFLDELAK			-	-
	EVAVEEKKEEAVEPAAAAEAAASSEVVEEK			-	-
	FLDELAKIEFPGAK		VLPGLNKIFDK	-	-
	AAAVEFLKSFNK			-	-
	ALFKDGKPVK			-	-
	IFDKDGKK			-	-
Cd2A2G009390.1	IWDLESKHIVQDLKPEVPVAK	XP_003569582	IWDLESKHVVQDLRPEVPVSK	-	-
	HIVQDLKPEVPVAK			-	-
	VWNLTNCKLR			-	-
	TIKLWNTLGECK			-	-
	NVKVWNLTNCK			-	-
Cd2A2G016020.1	NAPPEFQKTK	XP_003557544	AGKYEMK	-	-
	KFCLEPTSFTVK			-	-
	RLTYDEIQSKTYMEVK		FEEKDGIDYAAVTVQLPGGER	-	-
	GDEEELVKENIK			-	-
	FCLEPTSFTVKAEGIAK		KFCLEPTSFTVK	-	-
	FEEKDGIDYAAVTVQLPGGER			-	-
	GTGTANQCPTIDGGVDSFPFKPGKYNMK		NAPPEFQKTK	-	-
Cd2A2G020160.1	GAGSVFKSHTHHR	YP_002000546	AAGAVAKLIAK	-	-
	AGNAYHKYR		KYSDSFILR	-	-
	GAPLAKVTFR	XP_010237139	AGNAYHKYR	-	-
	TEKPMLK			-	-
Cd2A2G023770.1	VNTDETPSVSNKYGIR	XP_003578817	SIPTVLMFKDGEK	-	-
	SIPTVLIFKGGEK		TTLSGIIDKYVAA	-	-
Cd2B1G003650.2	LLESKIAEAK	XP_003564772	LLESKIAEAK	-	-
	QATAQVLASQKR			-	-
Cd2B1G005020.1	AVATFVEKCK	XP_003564687	HVLNEQSKYPESR	-	-
			NWDTPTAKYVEK	-	-
Cd2B1G005770.1	LINYYVKEK	XP_003564625	ATFDNPDYDKLVNYYVK	-	-
	EKYTLR		LVNYYVKEK	-	-
	ATPDKNLIR		DCPGTHEFLLLDEGKWQHVK	-	-
	TIAFKVR		EKGIFTNVTSPTAK	-	-
Cd2B1G006700.1	IGIEAKQPNSAIR	XP_003568277	KSHLGNEWK	-	-
	GIVLEKIGIEAK			-	-
Cd2B1G021300.1	SLNAAAKTPADR	XP_003579022	GVKGLDVGK	-	-
	TACNCLKSAASR		TACNCLKTAAR	-	-
Cd2B1G028500.2	EADFTTDDMILDKK	XP_010237291	DFDFGKK	-	-
			EADFTTDDMILGKK	-	-
			QDFDFVKTNLSAK	-	-
Cd2B1G030560.1	AYTVEFGSCQFPYNFTGCQDLAKQK	XP_003578814	CGSNVFWKW	-	-
			FPYNFTGCQDLAKQK	-	-
Cd2B1G033960.1	NQKFIETTR	XP_010230799	GKHTYVPVTR	-	-
Cd2B1G034020.1	AAFGKVWR	XP_003567497	AAFGKVWR	-	-
Cd2B2G000230.1	VDEIHKILR	YP_002000484	DTKPQFKEIISSSK	-	-
	VGSAAQIKAMK		GYLDSLEIEQVNKFLGELR	-	-
	QTGKTAVATDTILNQK		HTLIIYDDLSKQAQAYR	-	-
	VINALAKPIDGR		TFTEQAEILLKEAIQEQLER	-	-
	AMKQVAGK		VDEIHKILR	-	-
Cd2B2G000350.1	LMQSFKSK	XP_003565129	KDYNLAKHPQVDASNLEVIK	-	-
Cd2B2G005190.1	KYQKSTELLIR	XP_010239970	EIAQDFKTDLR	-	-
	EIAQDFKTDLR		KQLATKAAR	-	-
	KQLATKAAR		KSAPTTGGVKK	-	-
	KSTGGKAPR		KSTGGKAPR	-	-
Cd2B2G007450.1	IAAQKSPDSVK	XP_010232493	DITETIKGLGK	-	-
	VMLEQFKTEALR			-	-
	EVLLEASKK			-	-
Cd2B2G014290.1	EMIESGVIKLGDK	YP_002000494	DVNKQDVLLFIDNIFR	-	-
	GVQKVLQNYK		ESGVINEKNIEESK	-	-
			GGKIGLFGGAGVGK	-	-
	GGKIGLFGGAGVGK		TNPTTSRPGVSPIEEKSTGR	-	-
Cd2B2G015730.1	FYEKEGLPAFPMGNIDQTR	XP_010232090	DSLAEAKSDIVVK	-	-
	EKVSLAGHDEYIVR			-	-
	DSLAEAKSDIVVK			-	-
	SDIVVKIGLR			-	-
	DLFPLLPEAFKGIK			-	-
Cd2B2G018000.1	VLSSVEKAGLLSK	XP_003569274	VNKYDEGWSK	-	-
Cd2B2G032860.1	AHALSTVDGYSGYGAEQGEKK	XP_003564212	AAHLLKHPDAK	-	-
	AAHLLKYPDAK			-	-
	DQLTKLVK		ELLFSDGHPVAKDFNR	-	-
Cd3A1G003760.1	VVETDVKYTVVK	XP_003568660	VVQTDVKYTLIK	-	-
	EYEEAVAKAK			-	-
	DSAIDDDAAAKK			-	-
Cd3A1G009230.10	ALMEKVIR	XP_003571288	GMAYYKSR	-	-
Cd3A1G010340.2	AEVEKYYGK	XP_003568157	AEVEKYYGK	-	-
	WGIDKFR		MKYLLDR	-	-
			NLKHVISTVIK	-	-
Cd3A2G009310.1	GATCETLTAPYNDVEAVKK	XP_003574826	SDTAKFGR	-	-
	GEKAYTVQK			-	-
Cd3B1G000060.1	QQFVNLQYKK	XP_003569151	ALKTIEK	-	-
	TIEKHGLDAVAR		TIEKHGLDAVAK	-	-
Cd3B1G000780.1	AGGLQDKDGGLR	XP_003569100	FKAFDLASKPEGEGTPTTDFR	-	-
	TGQIVYKK			-	-
	ELIVGKDDEILKTETK			-	-
Cd3B1G015040.2	DTILHIQDKPALFR	XP_010231068	GYDLHDVKTYGK	-	-
	STEDKGFQR			-	-
Cd3B2G000930.1	SSDVLKDEYPVPGCWWIAHHK	XP_003569665	ELVAKYK	-	-
	DQVFEEVKR			-	-
	DQETPEGAAASSEQDAAMAASAGGGIAKR			-	-
	NDEGKWELR			-	-
Cd3B2G002680.1	VGDKTFGAFLR	XP_003568906	ALGLQEEDGKSIER	-	-
	NSPNVPTDKPIAYYKLR			-	-
	GAFLWMKEGK		VPFDLAKLAEFR	-	-
	NSPNVPTDKPIAYYK			-	-
Cd3B2G007670.2	AGTVSPNITQAIEEFKK	XP_010231464	VDKTGIAHIPFGK	-	-
			YLEIQKLR	-	-
Cd4A1G000660.1	ETELANSFIGTTKR	XP_010231243	VKYEALPGWEDDISLVR	-	-
Cd4A1G006490.1	YSADEGPSLTELSGYNAKR	XP_003559501	ESGQLIPTTKVVHK	-	-
	SVGVKKPR			-	-
Cd4A1G008210.1	VNNITVDKCTK	XP_003560473	DLLIQAKQLQK	-	-
	KWVVENQVGKK			-	-
Cd4A1G018580.3	LAWHSAGTFDVSTKTGGPFGTMK	XP_003558178	AFFEDYKEAHLR	-	-
	YAADEKAFFEDYKEAHLR			-	-
	NYPTVSAEYQEAVEKAR			-	-
	TGGPFGTMKNPAEQAHGANAGLDIAVR			-	-
	EGLLQLPSDKALLNDPVFRPLVEK			-	-
	ALLNDPVFRPLVEKYAADEK			-	-
	ALIAEKSCAPLMLR			-	-
	AFFEDYKEAHLR			-	-
	EDKPQPPPEGR			-	-
Cd4A1G020310.1	KGTAIITGASSGLGLATAKALAETGK	XP_003570527	FLFPPFQKYITK	-	-
	LLFPPFQKYITK			-	-
	ELLEDLKSSDYPSK			-	-
Cd4A1G022090.1	ALKEEKIAAR	XP_003558610	KYLEEEAR	-	-
Cd4A1G026380.1	GTPLTLVLLGKSK	XP_010229305	GADKYEDEQYR	-	-
Cd4A1G027380.1	NMDDDEVFAYAKR	XP_010228496	SIAAPYDLVLQTKQLGR	-	-
	AVTIPVMAKAR			-	-
Cd4A2G001760.1	IGEVIAKSCLEK	XP_003563357	SNKHLYAQVIDDTK	-	-
	SCLEKGITK			-	-
Cd4A2G003190.1	DGVYPEKVNAGR	XP_003564108	NVSPIEVKFTGK	-	-
	EGPNLLKLAR		SIGKNVSPIEVK	-	-
			VFPSGEVQYLHPKDGVYPEK	-	-
	NVSPIEVKFTGK		YKIAYQFYR	-	-
Cd4A2G004760.1	YAPDSAPALAINATIEKTK	XP_003558489	DSKAFAK	-	-
	FENYGKFGLLCGSDGLPHLIVNGDQR			-	-
	SYLIAIRDEKKPAMR		KYAPDSAPALAIQATIEK	-	-
	LTQSLKK			-	-
Cd4A2G012680.1	IYPGGAFDPLGLADDPDTAAELKVK	XP_003562323	TVKSAPQSIWYGPDRPK	-	-
	VGGGPLGEGLDKIYPGGAFDPLGLADDPDTAAELK			-	-
	TVKSAPQSIWYGPDRPK			-	-
Cd4A2G022590.1	FLQEKHGSK	ACR15150	ILKYHVVK	-	-
Cd4B1G002770.1	NSYKLPPTR	XP_003557313	FVEEKHK	-	-
	LVAAGKLTK		LLLVQLKK	-	-
Cd4B1G009070.4	YIPLTAKR	XP_003561310	KYADEHGYGTVEEAVR	-	-
Cd4B1G014910.2	SAIGQFAATIKK	XP_003557902	TLTDNIIVGVSKGFDK	-	-
			VFKTVETK	-	-
Cd4B1G015390.2	NTLVKLLSR	XP_010235747	IYAKHTGQNIDK	-	-
Cd4B1G019450.1	IYAFNEGNYALWDDKLK	XP_003558268	VQIPKSGK	-	-
	KLDVVSNEVFSNCLKSSGR			-	-
	YMDSLKEPGDSGKPYSAR			-	-
	APISNLTGVQGAVNVQGEDQKK			-	-
Cd5A1G001270.1	TAATEVEDLITKAAK	XP_003573309	AHGLAPEIPEDLYFLIKK	-	-
	DQHGIPLVKSITGSK			-	-
	GISSSALPYKR			-	-
	ILKAHGLAPEIPEDLYFLIK			-	-
Cd5A1G004430.1	AYVEDKYNR	XP_003573644	GIVEDKYSR	-	-
	LIDIDVEAVKK			-	-
Cd5A1G006380.2	VAAAALNPVDAKR	XP_003574429	VAATASSPKLELLK	-	-
	SFKEGDEVYGMISEKPLDGPK			-	-
Cd5A2G004780.1	LLLETKYR	XP_003573692	EIQKLLSK	-	-
Cd5A2G008800.1	ADPASDEAKLK	XP_003575345	EEGYDVAKLHK	-	-
Cd5B2G000300.1	VYVAVDQKTGASR	XP_003570267	EDAEKAISK	-	-
Cd5B2G000910.1	VHAEKTGNNEFEELSK	XP_010234277	EEVAKYK	-	-
	NVLAVAVETDYSYPHADKIK			-	-
	GTVEIITPVELIKK			-	-
	KGDKVGSSESALLAK			-	-
	EYLKDPSK			-	-
Cd5B2G006630.1	LLAEKGGIPIGIGK	XP_003573790	IIEFAEKPK	-	-
	IIEFAEKPK			-	-
	VLDADVTDSVIGEGCVIKNCK			-	-
	ETDADITVAALPMDEKR			-	-
	NCKIHHSVVGLR			-	-
	DVMLKLLR			-	-
	MDYEKFIQAHR			-	-
	AIIDKNAR			-	-
Cd5B2G011730.1	GADLDVLEAKLR	XP_003574732	TLLEDVKK	-	-
			VFFDWKDYLK	-	-
	ILLEDVKK		YNLSLGLGLNKVAGK	-	-
Cd6A1G003830.6	QSEAAEYQKLLAQR	XP_003557781	KSEAAEYQK	-	-
	FNIANPTTGCQKK			-	-
	KLEIDDEQKLR		KYVNTYR	-	-
	LFYDKR			-	-
Cd6A1G013510.4	VSGVEIVPDPVAPGQPATFKVIASTDKPIK	XP_003557578	HKHYPVK	-	-
	VIASTDKPIK			-	-
Cd6A1G014440.1	LYICKAQAGDK	XP_003557629	LYVCKAQAGDK	-	-
	LYICKAQAGDKR			-	-
	LLIPSKWNPSR			-	-
	VDYILGKSAYDGK		TADGDEGGKHQLITATVADGK	-	-
	YEDNFDANSNVSVMITPTDKK			-	-
	TADGDEGGKHQLITATVADGKLYICK			-	-
Cd6A1G016210.3	ELIKLGFR	XP_010238308	ELIKQGFR	-	-
Cd6A2G006890.7	KIETLQKQK	XP_010236683	DAIKAYDK	-	-
	AYDKLQK		EMTKTVAK	-	-
			LTDEYMKK	-	-
	SSLKLIEK		TCLKLIEK	-	-
Cd6B1G000900.1	YDNCYNLGIKPEKR	XP_003574116	MSNAMKTYGK	-	-
		XP_003574114	TLDAKFTDK	-	-
Cd6B1G001670.4	VQALSDAIPADIKEEIQQAKK	XP_010234353	KSEFPVKYK	-	-
	NVIFNATENDKR			-	-
Cd6B1G002030.3	LDDIIGHTDLLKPK	XP_003559858	AVKSGLLK	-	-
			SGLLKILSK	-	-
			DLVELKSDR	-	-
			PGGEFHANNPEMSKLLHK	-	-
			TDLLKPK	-	-
Cd6B1G006590.1	VDFKEPVWFK	XP_003562898	WVGVEFKEPVWFK	-	-
	VDFKEPVWFKAGAQIFSK			-	-
Cd6B1G006700.1	LQLAEIKHAR	XP_003562892	LQLAEIKHAR	-	-
	IYPGGSFFDPLGLASDPEKK			-	-
	IYPGGSFFDPLGLASDPEKKER		LYPGGSYFDPLGLAADPEKK	-	-
	FESSEVKSTPFQPYSEVFGLQR			-	-
	NAELDPEKR		NAELDPEKR	-	-
	FGFGKKPAAPK			-	-
Cd6B1G007400.1	LFDTIDDLDHAAKIK	XP_003562967	DLKDLTGK	-	-
	YDLKTVISSKPK		DLTGKLFDTLDGLDHAAK	-	-
	YYAETKAVLGDVLAK		ESAQDILNLKPLIDK	-	-
	SPSEAEKYYAETK		ESAQDILNLKPLIDKK	-	-
	ESAQDIINLKPLIDK			-	-
	ELTGKLFDTIDDLDHAAK		SPAEAEKYYGETK	-	-
	DFGLAYQKR		TVLSDVLAKLG	-	-
	TVISSKPK		YDLKTVISSK	-	-
Cd6B1G014950.1	AGYEDFKR	XP_003557525	DGKYEEALEK	-	-
Cd6B1G015890.1	VFDMSIKTR	XP_010235875	AKQMESFLR	-	-
	TVIPIPEKEEKELK			-	-
	TVIPLPEKEEK			-	-
Cd6B1G016100.1	HSLGYWENEKVR	XP_003558573	TIAWLDKLR	-	-
	VAEISKPGEKQKPLEK			-	-
	TQETLEEGCKLISK			-	-
	DAGEKTIAWLDK			-	-
	TIAWLDKLR			-	-
	YAPTAKDLASR			-	-
Cd6B2G005510.1	AYAENFKWR	XP_003562801	HTPLLKPK	-	-
	HTPLLKPK			-	-
Cd6B2G007060.1	LCAALNINKR	XP_003562907	ADAQKMEEWAR	-	-
	MNFLKSYK		ELLKEYIDR	-	-
			LVQAKELLK	-	-
	NILSKLVQAK		NLLSKLVQAK	-	-
Cd7A1G020160.1	AGAEVIGISGDNTSSHKAFAQK	XP_003564150	KAGAEVIGISGDDAASHKAFAK	-	-
			DSYEKYK	-	-
	AFAQKYR		GVVQYVYNNQFQPEKHIGETLK	-	-
			TVSLSKYK	-	-
Cd7A1G021220.1	YVFHAKR	XP_003564231	FVKTYGR	-	-
Cd7A2G000370.1	ITLETAKLLR	XP_010240305	FEDPAEGEDVLVAKFQK	-	-
	LVSQKFEDPAEGEEALVAK			-	-
	TIAIKSGDVYIPR			-	-
	FQKLYDDLTAGFR		ITLETAKLLR	-	-
	FEDPAEGEEALVAKFQK			-	-
	EESVMKR			-	-
Cd7A2G006540.1	MTLDFHTNKK	XP_003574077	QVIEKYYSR	-	-
	VLEEVSILPSKR			-	-
	RMDFVPEKSALEVDEIR			-	-
	QVIEKYYSR			-	-
	GISLKLQEEER			-	-
Cd7A2G012560.1	LVAAIQAKK	XP_003578672	EVDDADKLYAAIQAK	-	-
	AQPPVANLEELKK			-	-
	FGSYWIKDGK		KSAEQAVK	-	-
	EAVAPYERPALSKAYLFPQNPAR			-	-
	SAEQAVKAIK		PALSKAYLFPQNPAR	-	-
	GQVAEEKGGIK			-	-
Cd7A2G012930.2	VVEKLLAK	XP_003579313	VVEKLLEK	-	-
Cd7A2G022810.2	KHNVPVPVSKK	XP_003577473	LNEIGGKHGIGR	-	-
	EDAIEYAKK			-	-
Cd7A2G024910.1	LYSIASSALGDLGDSQTVSLCVKR	XP_003557263	KQEEGVVTNKYRPK	-	-
	MAEYKEELWELLK			-	-
	EQTNAQGEKMYIQTR		MAEYKDELWELLK	-	-
	DPYVGKCLLNTK			-	-
	EELWELLKK			-	-
	GVCSNFLCDLKPGADVKITGPVGK		MFFEKYEDYK	-	-
	MFFEKHDDYK			-	-
Cd7B1G000150.1	LFLANQDKFHAGADK	XP_003563213	LFLANQEKFHTGADK	-	-
	FHAGADKQYWK			-	-
Cd7B1G004870.1	FLAGSGDPAYPGGPIFNPLGFGKDEKSMK	XP_010233979	SDKELAELKLK	-	-
	FLAGSGDPAYPGGPIFNPLGFGKDEK			-	-
Cd7B1G005950.1	IPAKTLDQYYSR	YP_002000484	DTKPQFKEIISSSK
	TVSGVAGPLVILDKVK
	GQKIPLFSAAGLPHNEIAAQICR		GYLDSLEIEQVNKFLGELR
	GPKFQEIVNIR
	KFVTQGAYDTR		HTLIIYDDLSKQAQAYR
	VKGPKFQEIVNIR
	QAGLVKR		TFTEQAEILLKEAIQEQLER
	LMKSAIGEGMTR		VDEIHKILR
Cd7B1G018110.3	LLTVNKAAPR	XP_003577917	ADVMYDKYSGR	-	-
Cd7B1G018370.1	AGKFPTLVTHQESLESK	XP_010238534	KYHAFLASEAIIK	-	-
Cd7B1G021450.1	DPVKFEEYK	XP_003563900	DPAKFEELK	-	-
	FEEYKLK		FEELKLK	-	-
	TMEKDPEK		KYPGGAFDPLGFSK	-	-
Cd7B1G023080.2	ELATDIESLKK	XP_003563978	ELASDIETLKK	-	-
	AASEDTSASGDELIEELKAK		YLLFKESR	-	-
	YLLFKESR			-	-
Cd7B2G001070.1	NFQHPDPYIVPWAPGGTKFTR	XP_003563562	DKFEANR	-	-
Cd7B2G020630.1	VYLPEEEVLKNIK	XP_003575672	SLFAGKAGIR	-	-
Cd8A1G001470.1	DEKAQLIDEIAK	XP_010236112	LEKIFLEETVSEFFDNPTVPR	-	-
	AQLIDEIAKSSK			-	-
Cd8A1G001710.1	VLDVLQKVFYR	XP_003570660	KYLAEFDR	-	-
	MTFDSYLYKR		LYWPTYKVLDILQK	-	-
Cd8A1G004340.3	AIEKPIYNHVTGLLDPPEVIQPPK	XP_003570158	EKGVTALDPK	-	-
	ANNFDLMYEQVKAIK		FAWKIQR	-	-
	GHSLESIKASIEAR			-	-
	FAWKIQR		GHSLESIKASIEAR	-	-
Cd8A1G009900.2	HFHDLQKK	XP_003558661	GGKFLQK	-	-
Cd8A1G009940.5	VYAEKYAEDQESFFK	XP_010235542	EDIKEILK	-	-
			FDNSYFKDIK	-	-
	YAEDQESFFKDYAEAHAK		IPMKYGR	-	-
	IPMKYGR		SETKYTK	-	-
			YAEDQEAFFKDYAEAHAK	-	-
Cd8A1G010100.1	TLLLQGWEKK	XP_003575117	LGKYVGK	-	-
Cd8A1G019180.3	LQFDPELASKMHEDIYR	XP_010234858	NLYTSQLKSIGR
	MPADLVISAEKAK	XP_010234859	EVLSDSLDDEKLVSLIELR	-	-
	NIFGLGKR		KLILENIASALAILK	-	-
	SIPKPEKLSR		KYGVSTEDAAFK	-	-
	ADDLKLLFR			-	-
	AAQSLNLKK		SQLAYKLFDEVAADMFR	-	-
	EITLKDDLPLRDR		TLYASELKSIGR	-	-
	ADQLAKIQK		VLSKFPQGDR	-	-
Cd8A1G026790.2	TIQDDINELKK	XP_003570844	TIQDDISDLKK	-	-
Cd8A1G027280.1	GVCSNYLCDLKPGAEVKITGPVGK	XP_003575004	DGIDWIDYKK	-	-
	EQTNAAGEKMYIQTR		GVCSNFLCDLKPGSEVK	-	-
	DGIDWFEYKK			-	-
	TVSLCVKR		KQDEGVVTNKYRPK	-	-
Cd8A2G000160.1	MVEAFWDAGKLK	AIU48434	HVAIKHHVR	-	-
Cd8A2G022830.1	LLEEPDAQLVDIRPLKDAR	XP_003572147	TLQQIDDFFNKK	-	-
	GWVSSKLPWK			-	-
	FKDPENTKLVILDK			-	-
	LPWKTPVK			-	-
Cd8B1G003080.1	GTVIAKSPSAPR	XP_010232411	LDPIKVAGK	-	-
			LVGAKFFTK	-	-
Cd8B1G004050.2	YEKPLQQLKAR	XP_003570577	AVFSPLIEKYILK	-	-
	STAVLYKHK		DEAAEKEILK	-	-
	NLEKSEQYIAK		IAEKYPAGQEGDLK	-	-
Cd8B1G014540.2	TQTLVKSAIVQVDAAPFK	XP_010235437	ELEFYMKK	-	-
	QPANTKLSSNK			-	-
	ELEFYMKK			-	-
Cd8B1G016380.2	LNVQVSDVKNVIIWGNHSSTQYPDVNHATVK	XP_003573213	KSEVELIAEK	-	-
	VLVVANPANTNALILKEFAPSIPEK			-	-
	NVIIWGNHSSTQYPDVNHATVKTPSGEKPVR			-	-
	EFAPSIPEKNITCLTR			-	-
	DVMSKNVSIYR			-	-
	TPSGEKPVR			-	-
	GAAIIKAR			-	-
Cd8B2G001390.3	LPSACVGDMVMATVKK	XP_003574026	GGSAGNKFR	-	-
	NLYIISVKGIK			-	-
Cd8B2G007720.1	MPLAKAK	XP_010237328	FVLDLLKNAESNAEVK	-	-
Cd8B2G008670.5	QLNEFEKK	XP_003572791	FIDLVNEVVDKHR	-	-
Cd8B2G011170.1	YIYKDTLAR	XP_010235643	DNFLGKYIYK	-	-
			YGYKVVEK	-	-
Cd8B2G017070.1	ISELKAR	XP_003567653	LSLLNSTKLDQAK	-	-
Cd8B2G017730.1	IGNLSFQSYRPNKK	YP_002000499	DAHFLKYPIYVGGNR	-	-
	EKIGNLSFQSYRPNK		EKGGYEISIVDASDGR	-	-
			KYSEIVFPILSPDPATK	-	-
Cd8B2G024230.1	VDEWLKTHGPNDR	XP_003562932	LGNDILVEEWLKTHGPNDR	-	-
Cd9A1G001720.1	YLPVSIAEEFKK	XP_003580670	YLPLSIAEEFKK	-	-
Cd9A1G006730.1	FEPLEAGSGYEFKSEIK	XP_003580235	GITITSAATTAVWDKHR	-	-
	VSEVQYVHKK			-	-
	ICFVNKMDR			-	-
Cd9A1G007090.1	MIHPIVGKLSK	XP_003580817	IDHDANPEIIQKYK	-	-
	SIPTMMIFKNGEK			-	-
	CYKLDTDDSPDIASQYGVR			-	-
	EYEGKLK			-	-
Cd9A1G009020.2	LVFVTNNSTKSR	XP_003580034	IELKPGFYMEHDKDVGAVVVGFDR	-	-
	GDKLIDGVPETLDLLR			-	-
Cd9A1G009690.1	LEMAVKR	XP_010240027	VVAEGKYR	-	-
Cd9A2G001110.1	LSQQGAITKR	XP_003580730	ADGFAGVFPEHKYEIVK	-	-
	LQVFGPNKLEEKK			-	-
	HIVGMTGDGVNDAPALKK			-	-
	VHAIIDKYAER			-	-
	TLHGLQPPEVASNTLFNEKSSYR			-	-
	AWDNLLENKTAFTTK			-	-
	ELSEIAEQAKR			-	-
	ELNTLKGHVESVVK		KVHSVIEKYAER	-	-
	EVHFLPFNPVDKR			-	-
	GHVESVVKLK			-	-
	GVDKDHVLLCAAR			-	-
	TGTLTLNKLSVDK			-	-
	LSVDKNLVEVFAK			-	-
	TAFTTKK			-	-
Cd9A2G001840.1	SYDALVTKMPFVPTK	XP_003580582	EDLSKMYFSDFK	-	-
	GGDVKWHIHDER		GGAIDDSVVTKVTDK	-	-
	AEGGFLGADVILKQLQEGPK		GGDVKWHIHDER	-	-
	EDLSKMYFSDFK		GKSYDAVVTK	-	-
	AILEKSEGK		KTALYDFHVAHGGK	-	-
	AGTEFKVVVR		MPFVPTKYYK	-	-
	DKDLAHIEEHMKAFNK		NIAMGYVKSGLHK	-	-
			SGLHKAGTEFK	-	-
Cd9B1G005210.2	RVEPYVAYGYPNLKSVR	XP_010228147	EELWAAEKK	-	-
	ENYINELIKR			-	-
	VVVPESLLKK			-	-
	QIFNGVFLKVNK			-	-
	ELVQLKR			-	-
Cd9B1G008850.1	RGEEVLKTEELAAK	XP_003580217	AAMIHKEAEEK	-	-
	AVIPAPEPPAAEEKAPVDDSK			-	-
	TEELAAKYR		AEEMAAKYR	-	-
Cd9B1G012870.1	TAENFSNFTGDQGYPGGKFFDPLSLGGTIK	XP_003579885	DGVYIPDTDKLER	-	-
	DPAFLKWYR		DPAFLKWYR	-	-
	DGVYIPDQEKLER		KSWIPAFK	-	-
	LAEIKHAR		LAEIKHAR	-	-
Cd9B2G002330.1	EDGGYEAIKK	XP_003580719	EDGGFEVIKK	-	-
Cd1A1G000410.6	TVPSSAISLLESPVASVKR	-	-	Q5NAF6	IHSKYGGGSSTDSSFK
		-	-		LLLLDPTDFLIKIHSK
Cd1A1G002010.1	KFSYQTGVR	-	-	Q2R1M8	VEFVQEADKR
Cd1A1G003100.1	HLLHQKIR	-	-	Q2R2X2	HLLHQKIR
	AVQGNVGQVLEQKDER	-	-
	STALKVLAGK	-	-
	VLAGKLKPNLGR	-	-
Cd1A1G008540.1	ICAEAEKVFNQDLYYK	-	-	Q2RAK2	VFLFQKSALHK
	HPAESTSATNESVLKVALDHGK	-	-
	LIAKYRPSMPVLSVVIPR	-	-
	VFNQDLYYKR	-	-
	VVVCQKVGDSSVVK	-	-
	VFLFQKSALHK	-	-
	GNLGIDLPPEKVFLFQK	-	-
Cd1A2G001740.1	DIGFIKYR	-	-	Q7XZX4	DIGFIKYR
		-	-		KYGLMCCR
		-	-		GHSNVWNSHPKNYGPGSR
Cd1A2G002520.1	SVPALTSVLLELKR	-	-	Q5VME5	VKEMMADAGVR
		-	-		SWLPQPLLDLNKLFTK
Cd1A2G005400.1	INPEAPLDKVCVLSCGISTGLGASINVAKPPK	-	-	Q2R8Z5	ELEVEKFITHSVPFSEINTAFDLMHK
	TDLPNVVELYMKK	-	-
	DAEFKTHPMNFLNER	-	-		GTFFGNYKPR
	ELEVEKFITHTVPFSEINK	-	-
	KFGCTEFVNPKDHK	-	-		DAEFKTHPMNFLNER
	GTFFGNFKPR	-	-
	KFGCTEFVNPK	-	-		KFGCTEFVNPK
Cd1A2G006900.1	ETAGQSTTEKVAEK	-	-	Q53LQ0	EYFDGKLSPFR
		-	-		NPDNHPYLLKFFQSSAAK
		-	-		VVTFDKNPDNHPYLLK
		-	-		DFDVTALEKFIDASSTPK
		-	-		NKPLATKYEIQGFPTLK
		-	-		AAQELSKHDPPIVLAK
Cd1A2G010050.1	ILALKAQIQGTTQDHLQIFNIEAK	-	-	Q2RBN7	NSLFKLQAR
	AQIQGTTQDHLQIFNIEAKTK	-	-
	ATNAGQITSKLHVIELGAQPGKPGFSK	-	-
	LHVIELGAQPGKPGFSKK	-	-
	FQELFAQTKYK	-	-
	IAQLCEKAGLYLR	-	-
	ALQHYSELPDIKR	-	-
	ESNFYDAEKTK	-	-
	SLLPVEPLVDECEKR	-	-
	VVGKYCEK	-	-
	NSLFKLQAR	-	-
	LAVTLVKLK	-	-
	HEKLMEHIK	-	-
	LMEHIKLFSTR	-	-
	ESVDMHDNFDQIGLAQKLEK	-	-
	IAAYIYKK	-	-
	QSIALSKK	-	-
Cd1B1G005250.1	ILTEVAKWMER	-	-	Q53Q78	ILTEVAKWMER
	GQAGKIAVIGGCR	-	-
Cd2A1G003120.2	WYSKFLK	-	-	B7F7K7	MLNHLQEKYK
Cd2A1G005520.1	LSAKLIFGADSPAIQENR	-	-	P37833	LSAKLIFGADSPAIQENR
	VFTLSGLTVKTYR	-	-
	YKEYLPITGLADFNKLSAK	-	-		EYLPITGLADFNKLSAK
	LFDALKAR	-	-
Cd2A1G007370.3	ILEVLKNWPER	-	-	Q5JKW5	VKDEMILAAAEGLADQVTPEHVDK
		-	-		AIFGSGSPFDPVKYNDK
		-	-		GLSFTEKER
Cd2A1G009720.2	VILFGVPGAFTPTCSNQHVPGFITQAEQLKAK	-	-	Q9FR35	HVKFLADGLGTYTK
	ALGLELDLTEKGLGVR	-	-
	AWAKTYPENK	-	-
Cd2A1G010660.1	LVPGWTKPICIGR	-	-	Q7F280	SKFEAAGIWYEHR
	LLDFAQKLEAACVGTVESGK	-	-
	YNVAIKCATITPDETR	-	-
	SKFEAAGIWYEHR	-	-
	DATDDKVTVEAAEATLK	-	-		LVPGWTKPICIGR
	ATDAVLKGPGK	-	-
	EPIICKNVPR	-	-
	AKLDDNAR	-	-
Cd2A1G013610.2	HAVQEPISVCKDIK	-	-	Q0DMD3	FGKPGMEESR
Cd2A1G014220.3	NALLQKTMDNK	-	-	Q6AV23	ENIDKFR
	VAEIEAAEKQK		-
	NVTVTNDGATILKSLHIDNPAAK		-
	VLKDDAVEEKGER		-
	EAEKLVNMK		-
Cd2A1G022080.7	YAQFSLAVVNQIHPKYTIR	-	-	Q0INA3	YAQFSLAVVNQIHPKYTIR
Cd2A1G025500.1	QAIAKALVAYYQK	-	-	Q0IQF7	ALVAYYQKYVDEASK
Cd2A1G027080.2	GIEKPILNFK	-	-	Q5W6C3	FLVKWFEK
		-	-		TAHDSYKFLVK
Cd2A1G027230.1	TWQGRPENVDAAQKALLAR	-	-	Q94JJ0	TWQGRPENVEAAQKALLVR
	ALQNSVLKTWQGRPENVDAAQK	-	-
	GILAIDESNATCGKR	-	-		ALQNSVLKTWQGRPENVEAAQK
	CAEYYKQGAR	-	-
Cd2A1G029380.2	LNMVYTLLSKR	-	-	Q8H8J4	AYVDDTPKEQMR
	HTAVLKDQR	-	-
	LLWFVQNKK	-	-
	LWTINKK	-	-
Cd2A1G030070.2	ALTVPELTQQMWDAKNMMCAADPR	-	-	Q0DA75	FWEVICDEHGIDHTGKYSGDSDLQLER
Cd2A2G000570.1	NSSSVEKSYELPDGQVITIGAER	-	-	Q67G20	DLTDSLMKILTER
	DAYVGDEAQSKR	-	-
	DLTDSLMKILTER	-	-
	EKLAYVALDYEQELETAK	-	-		GILTLKYPIEHGIVSNWDDMEK
	EITALAPSSMKIK	-	-
	GILTLKYPIEHGIVSNWDDMEK	-	-
Cd2A2G001150.4	DVLLLSKPK	-	-	Q5JKZ9	SHDTPEGALKYWHER
Cd2A2G013020.3	SSINKFQLAK	-	-	Q9LST4	SSINKFQIAK
		-	-		NKFDPLWNSLVIGGVK
Cd2A2G015060.1	IQDKEGIPPDQQR	-	-	Q0J1Q2	MQIFVKTLTGK
	MQIFVKTLTGK	-	-
	TITLEVESSDTIDNVKAK	-	-
	TLADYNIQKESTLHLVLR	-	-
Cd2A2G024470.1	LIDISGQLDTVKR	-	-	Q0IUB6	LEKFEIPAK
	LEKFEIPAK	-	-
	SFEKLHLGEYEWK	-	-
Cd2A2G028370.2	LVQHQPTQYPTSEELSIGKIK	-	-	Q9SDK4	TTLLHMLKDER
		-	-		EAKILFLGLDNAGK
Cd2A2G031280.1	SPQYDQILKK	-	-	Q0DJU1	LAKYMDVDEVTLR
Cd2B1G000620.4	VTEEKAEEVR	-	-	Q9LDN2	LCSIAEKHNFLIFEDR
Cd2B1G001040.1	MYDYVVKELPK	-	-	Q5JLP6	ISTPILIDQGEDDKFLAK
		-	-		SDWKEYDATCLIK
Cd2B1G002780.1	FAAEKLASPASSPAEDLFHAVR	-	-	Q5N7W3	TFKPHQVFLKLK
	LNIPSEKVLGLAK	-	-
	LDLLKDTK	-	-
Cd2B1G004430.1	CKDEIPVGGAGKFGR	-	-	Q8LJG8	DEIGSSVGGAGKFGR
Cd2B1G005870.1	DGFAIKGPFVLAR	-	-	Q8LQ41	KYPPCVVAEVTYDPAEMK
	AALEKDGFAIK	-	-
	VTMQFLLPSKYTK	-	-
	FSGVASDKAVR	-	-
Cd2B1G007460.2	ELVSKFIPEVIGK	-	-	Q10QD8	FDLGKLMEVHGDYAK
	LMEVHGDYKEDVGVK	-	-
	IASEGLKHR	-	-
	LFCIGFTKR	-	-
	TVDPFSKK	-	-		ELVSKFIPEVIGK
	NIGKTLVSR	-	-
	DWYDIKAPSVFSVR	-	-
Cd2B1G007580.1	SGYFDESKEEYVEVPSDSGITFNVKPK	-	-	Q5QMK7	DAILSGKFDQVR
	DAILSGKFDQIR	-	-
	EKGIDAQIASGGGR	-	-
	AGKPLLDKSGAIQILTSHTLQPVPVAIGGPGLHPGVK	-	-
	ALEYADFDKFDR	-	-
	GWDAQVLGEAPHKFK	-	-		ALEYADFDKFDR
	YENDWGVVKR	-	-
	AVEIAEKAR	-	-
	SAVEAVKTLR	-	-
Cd2B1G015390.1	QLSEKSPSSGDQR	-	-	Q5SN81	SGLTKYR
Cd2B1G024940.1	GPPDYFKNR	-	-	Q943L0	ELKVIFCH
		-	-		YSEFFKR
		-	-		SSKYSEFFK
Cd2B1G029960.1	LSHNESLQLVQHYTDKGFR	-	-	Q6Z7F5	GCAGKYATGDEVR
Cd2B1G032910.1	WGLGPVALKK	-	-	Q10KT9	KWGLGPVALK
Cd2B1G033560.2	ISPVAEITPPPIPEDLKTAIK	-	-	Q93VT8	LKQPLYR
	IGDTAGTIDNIIQCKLYRPGSVGFVSK	-	-
	SIGLIGHTFDQKR	-	-		NLTPYEFVEGMKK
	TTQALFYNYKQLPIQR	-	-
	DEYSLVEALKQGK	-	-
	GLTPYEFVEGMKK	-	-		TTQALFYNYKQLPIQR
	LFKSEVQFGHAGAK	-	-
	SAAASSMAALKQPTIR	-	-
Cd2B1G036720.1	DWLKTNVSPEVSESTR	-	-	Q0JQP8	ELAAKPDVDGFLVGGASLKPEFIDIINSATVK
		-	-		SLLGESNEFVGDKVAYALSQGLK
		-	-		KFFVGGNWK
Cd2B1G037600.4	GPKPLEPLSAKTFTGAGPSLSVQR	-	-	Q688J1	GPTHLESFSAKTYTGTSQGLPVK
	ESDKSFK	-	-
Cd2B1G038820.1	IVLKLQCQSCK	-	-	Q0D5Z2	IVLKLQCQSCK
Cd2B1G040960.1	VTVHHFHGNNVDLGTACGKYFR	-	-	Q9SDG6	VTVHHFHGNNVDLGTACGKYFR
	SGKYTLGYK	-	-
	LQLVMKSGK	-	-
	YTLGYKTVLR	-	-
Cd2B2G000340.1	TPHTFDNKYYVDLLNR	-	-	Q94DM0	DSVVASGGPEYKVPLGR
	DIADKFTVNDIR	-	-
	DSAQLAGGPSYKVPLGR	-	-
	GLSFDFYKK	-	-
Cd2B2G006330.1	LSKEEIEKMVQEAEK	-	-	Q943K7	MVNHFVLEFKR
	LVNHFVQEFKR	-	-
	IASKLSAEDK	-	-
	VIPGPADKPMIVVNYK	-	-
	YKAEDEELKK	-	-
	NQVAMNPTNTVFDAKR	-	-		NQVAMNPINTVFDAKR
	NTIKDDKIASK	-	-
	FSDPSVQSDMKLWPFK	-	-
	MVQEAEKYK	-	-
Cd2B2G007440.1	HVVLITNVKPGK	-	-	Q0DBY0	EICDKYHAVHSEVYK
	TDENGIATFKGIPFTTSAGPCR	-	-
	QLDKITPHLR	-	-
Cd2B2G008320.1	KLYEAKVWEKPWESFK	-	-	P09229	VWEKPWMDFK
	VWEKPWESFKELQEFKPAEGGASA	-	-		ANSLLEFEKLVSVK
	VWEKPWESFK	-	-
Cd2B2G010280.1	CVAALEEAGAEYEIVPIDFGTGEHKSPEHLAR	-	-	Q0JJ25	AICKYVCR
		-	-		APMKLYGSTLSWNVTR
Cd2B2G011900.1	GSSSASSAAAEMKAK	-	-	Q8S2K0	KYYALFEEK
	AMIELKK	-	-
Cd2B2G016760.1	LSALYESLKK	-	-	Q5ZDJ3	FEEAEKTYR
	EAIKCYR	-	-
	IVDKLSFK	-	-		EAIKCYR
Cd2B2G017120.1	YNDKYYQDTIASK	-	-	Q5ZE11	YYKNITPPDCYVLTK
		-	-		YNEKYYHDTIASK
Cd2B2G022620.1	LVASTSCSLMHTAVDLVNETKLDDEIK	-	-	Q2QLY4	KYTEVKPALTNMVLAAK
		-	-		EGVKYGAGIGPGVYDIHSPR
	SAGFPAGKYLFAGVVDGR	-	-		SAGFPSGKYLFAGVVDGR
		-	-		GSKTLDLVK
	GTQTLELIKSAGFPAGK	-	-		ASIWKQMADAGIK
		-	-		SSAEDLEKVATDLR
	GNIWKQMSEAGIK	-	-		RELKFALESFWDGK
Cd2B2G027050.1	LQTLVFKAGMAK	-	-	Q2R1J8	LQTLVFKAGMAK
	HLLTLDEKNPR	-	-
	VESEKHIDFSLTSPFGGGPPGR	-	-
Cd2B2G029230.1	GLVANLHAEKPPK	-	-	Q0IP84	SYHTKFAPPK
Cd2B2G034270.1	AHSGKFCSGFDVLTAK	-	-	Q9LGQ6	AHSGKFCSGFDVLTAK
	GYYGNSIFPVKMSAPSAK	-	-
	HLLKLDR	-	-
Cd2B2G034310.1	FVLPENADMDKISAVCR	-	-	Q5VRY1	GGGEEEKEESCKYLR
		-	-		SSDIKVQVEEER
		-	-		AMAATPADVKDLPGAYAFVVDMPGLK
	EDAKYLR	-	-	Q6K7E9	REEEEGECKYIR
Cd2B2G035000.3	LQEKAIVSHNSQLFR	-	-	Q5VR12	VALNPDKWLEFK
	MSQYFASLKPGDVVEVKGPIEK	-	-
	VALNPDKWLEFK	-	-
	GLPGPGQDSLILVCGPPGMMNHVSGDKAK	-	-
	VFYTVDKPSNDWR	-	-
Cd2B2G036810.1	IDWKETPEAHVFK	-	-	Q943E6	EKEDKNDKWHR
	ETPEAHVFKADLPGVK	-	-
	EKEDKNDTWHR	-	-		ETPESHVFKADLPGVK
	ADIPGVKK	-	-
Cd2B2G037530.1	VQPLLSKISNIGGK	-	-	Q5ZEN1	NHLANLNKYR
	RQEEEKILHEQEQLR	-	-		AFQFCKQYK
Cd2B2G040250.1	TNLKLCK	-	-	Q5NBS3	YKEMMDAYR
Cd3A1G001030.5	TGVTPAEKLLNLYETK	-	-	Q688Q9	LLNLYETKWQR
	DLAEEVLKLAK	-	-
Cd3A1G002440.1	YGVSGFPTLKFFPK	-	-	Q75M08	HTALAEKYGVSGFPTLK
	EFLSAAADKK	-	-
	ADEFVIKK	-	-
	IMDKGSDYTK	-	-
Cd3A1G003920.1	HLSGLDEAVLKNIDACR	-	-	Q75HJ3	ISSKFELR
	GMILKNDAVGSIK	-	-
	NDAVGSIKR	-	-
	ISSKFELR	-	-
	TEEAKVEELIKAVADSGAK	-	-
	LMVLKISSK	-	-
Cd3A1G007930.1	NEKEVGFALK	-	-	Q65WW3	VLTGEELFVNKTHGPYK
	VPPAVDQVECHPVWQQGKLR	-	-		GTSVIPKSTK
	SGAVLEHPVVVAAAEKLGK	-	-		TPGQVLIKWALQR
	AIGVSNFSSKK	-	-		KHGIHVTAYSPLGSSEK
	VFDEGITKR	-	-		HVDTAAQYGIEQEVGKGLK
		-	-		ASAKAMAQDEHHFVLK
Cd3A2G000140.1	VFTLEEVAKHNSK	-	-	Q0DLC5	VYTLEEVAKHNSK
Cd3A2G000330.2	INPEGKVPVFNSGDGK	-	-	Q65XA0	IFSCFTTFLKSK
	KVPYQMKLIDVSNKPEWFLK	-	-
	LIDVSNKPEWFLK	-	-
	LIDVSNKPEWFLKINPEGK	-	-		LIDVQNKPDWFLKISPEGK
	IFSTFVTFLKSK	-	-
	VLLTLEEKK	-	-
	GWKIPESLTNVNAYSK	-	-		LIDVQNKPDWFLK
	IPESLTNVNAYSKALFSR	-	-
	ESFEKTK	-	-
Cd3A2G007850.1	EVAGFAPYEKR	-	-	Q8L5X0	ITELLKVGK
	ITELLKVGK	-	-
Cd3B1G000010.1	LAVDKWGIVK	-	-	Q9FW37	LAVDKWGIVK
Cd3B1G004300.1	AMLDEFKK	-	-	Q0E2S4	KYGNANVWK
		-	-		ECKHLAEGEVR
Cd3B1G006030.2	IVDLCEKGDSFIR	-	-	Q5W6H1	IVEGVLSHQLKQFVIDGNK
	IVEGVLSHQLKQFVIDGNK	-	-
	LLDEKQTTIYK	-	-
	VASAYDCKIVEGVLSHQLK	-	-
	ELDLSSNEVVTKYK	-	-		ELDLSSSDVVTKYK
	DQTANVYKNAK	-	-
	LVVSECKPK	-	-
	QTTIYKR	-	-
Cd3B1G011480.2	YTLGYKTVLK	-	-	Q6F331	VSVHHFHGNNVDLGTACGKYYR
	VTVHHFHGNNVDLGTACGKYYR	-	-
Cd3B1G015340.1	EPNNLYNIHSYKYSGLANK	-	-	Q6K705	NQVSDNYYRPDLTKPALAR
		-	-		QNAPAKLYHK
	SLQVAKSGVK	-	-		EPNNLYNVHSYKHSGLANK
	YSGLANKK	-	-		QFGNSNAKVQFTK
		-	-		NNCFLVKQFGNSNAK
Cd3B1G016420.1	IQLEVELHALEKEKDK	-	-	Q6F2Y7	YVEKDAAFER
	HLPDKAIDLVDEACANVR	-	-
	KLPSQSPPPDSVPASTSLIKVIR	-	-
	YVEKDAAFER	-	-
	AGLGRPQQPTGSFLFLGPTGVGKTELAK	-	-		VESASGDTNFQALKTYGR
	VLSNALKK	-	-
	KDELDYKVDR	-	-
	LQMKDVAVR	-	-
Cd3B2G003710.1	IITEFFGKEPR	-	-	Q9AQZ5	LYDKYNDFVTAEDK
	VACEKLK	-	-		VLSANPESPMHIECLMDEKDVR
		-	-		KYSDPELQR
Cd3B2G010620.2	IASLAKSIR	-	-	Q0DHN6	SILKVLHGEK
	IIHTYIKDK	-	-
	LTLKPGK	-	-
Cd3B2G014220.1	KYEPTIGVEVHPLDFTTNCGKIR	-	-	Q7GD79	SNYNFEKPFLYLAR
		-	-		LTYKNVPTWHR
		-	-		FYCWDTAGQEKFGGLR
		-	-		KYEPTIGVEVHPLDFTTNCGK
Cd4A1G000980.7	LGSTAIGLKTK	-	-	Q0E466	SQAAKTFLER
	HGVVLAVEKR	-	-
Cd4A1G001880.1	GVYEYCKSK	-	-	Q7Y152	VANVDDKYPICVYPADPDKEIDIK
	YYKLFQR	-	-
	EMYYKSR	-	-		LADKFHAVYAAR
Cd4A1G003330.1	SPFQEFTDILAKPTK	-	-	Q84M35	QEEEKWVPVTK
	ITPVQKQTR	-	-
	WVPVTKLGR	-	-
	VTGKCGSVTVR	-	-
Cd4A1G005130.5	ALQAHVSAIQKTHLR	-	-	Q10DK3	FLEGAASIDKHFR
	TPEQLHSEKVPENLIPHK		-
	QQATGETMEKLLK		-
	LLKLAEAAK		-
	LAEAAKLK		-
	IEKMFK		-
Cd4A1G006260.1	LQPGHKYCLLGELSK	-	-	Q75J15	LQPGHKYCLLGQLSK
	AADEKLGSQLEILAPIKY	-	-
	MVIPDALKVLR	-	-
	LGSQLEILAPIKY	-	-		SPAKILWR
	SPAKILWR	-	-
Cd4A1G014040.1	IDMSEYMEKHSVSR	-	-	Q75GT3	YEALDKYGK
	AVLKLEMER	-	-
	YIEKDPALER	-	-
Cd4A1G014840.3	HLSSKLFHDK	-	-	P31924	IEEKYTWK
	LFHDKESMYPLLNFLR	-	-
	FQELGLEKGWGDCAK	-	-
	GWGDCAKR	-	-
	LEKVLGTEHCQILR	-	-
	MGVTHCTIAHALEKTK	-	-		TKYPNSDLYWK
	YPNSDLYWKK	-	-
	FNIVSPGADMSIYFPYTESHKR	-	-
	LTSLHPEIEELLYSETENNEHKFVLK	-	-
	FVLKDK	-	-
	DKEEQAEFKK	-	-		HLSSKLFHDK
	CKEDSSHWSKISQGGLQR	-	-
	IEEKYTWK	-	-
	YTWKLYSER	-	-
	YLEMLYALKYR	-	-
Cd4A1G015280.1	GEGAPECDKFAK	-	-	Q9SXV0	GEDAPECDKFAK
Cd4A1G015820.1	GEGFKTPTDER	-	-	Q10L32	VEITCAACGGHLGHVFKGEGFK
Cd4A1G016230.2	VYCGHEYTVKNLK	-	-	Q10LW8	PTQVYCGHEYTVKNLK
Cd4A1G018170.1	NTTAYENYKR	-	-	Q10MW3	DCLCFIEVIAHKDDTSK
	DKAIIVQPER	-	-		VNVLFKHVQK
		-	-		NTTAYENYKR
	HIQKMLK	-	-		VNKNTTAYENYK
Cd4A1G018200.1	FGSVENCKK	-	-	Q5W6H0	FKDLVEEISESLAK
Cd4A1G020770.1	LPWDIVEDDKEVK	-	-	Q10P60	MPWDVMEDDKEVR
	LPWDIVEDDKEVKMR	-	-
	FDMPGLDKDEVK	-	-
Cd4A1G021550.1	LNNTGTLAALLQHEVKPK	-	-	Q84P97	GGLYTLDVSSVYKYK
	LVTSVKLPDYNSGK	-	-
	VSGVYHLDEKQK	-	-
	YSAGIGVTKPEYHGAFILADKGDTIK	-	-
	GPGLFSDIGKK	-	-
	KGGLYSLDVSSVYKYK	-	-
Cd4A1G024030.1	YTALPPFDDIKQNPEAR	-	-	Q8LMR0	GGDFEKQFIAEAAK
	GPDFEKQFIAEAAK	-	-
	GVYNFAAGPATLPLSVLKK	-	-
	GKEFDAAIKK	-	-
	EGMVQLKGHR	-	-
Cd4A1G025600.1	YFPTQALNFAFKDHFK	-	-	Q0DJC0	YFPTQALNFAFKDHFK
	YNSSLDAFKQIVEK	-	-
	SLFKGAGANILR	-	-
	MFNFKK	-	-
Cd4A1G026930.1	IPLTYDKEK	-	-	Q8H7Q6	YEYKYIVDGK
Cd4A2G006150.1	LGFSTPQASKK	-	-	Q10CW4	GKWFCPTCR
	GMDFDLMPPPGSSKK	-	-
Cd4A2G011180.1	IACLDFNLQKTK	-	-	Q7FAT6	EACKYVEEK
	SINILKAHGR	-	-
	SLHDSLCIVKR	-	-
	DATELVAKLR	-	-
	ADKQHYSGMGLDLAK	-	-
	YVEEKLAIK	-	-
	GEVKYPIK	-	-
Cd4A2G013910.2	LCDLCHITLNKNAVFGDSSALAPGGVR	-	-	Q0ISV6	ANAVAIGKYLMSK
	VSAATGYIDYDKLEEK	-	-
	VEKLCDLCHITLNK	-	-
	FADSFDMPGFTVESMKYKE	-	-
	ANAVAIGNYLMSKGYK	-	-
	AYAKQVR	-	-
Cd4A2G019710.1	NKEQEEKTDTWHR	-	-	Q84Q77	LPDNAKPEQIKASMENGVLTVTVPK
	ETPEAHVFKADVPGLK	-	-		SSGKFLR
	SSGKFMR	-	-		EQEEKTDQWHR
		-	-		ETPEAHVFKADVPGLK
Cd4A2G020940.1	FEKTMFK	-	-	Q10PB0	FEKSIFK
Cd4A2G022860.1	NAQLFKCDPAGHFFGHK	-	-	Q9LSU3	FKWGYEMPVDVLAK
	LYQVEYAFKAVK	-	-
	EQEAINFLEKK	-	-
	FKWGYEMPVDVLAK	-	-
	GKDCVCVVTQKK	-	-
Cd4B1G007530.2	SSNQVLLKNLK	-	-	Q9AUR8	IKVWNYK
Cd4B1G009720.1	GTEMFEKTQPDGR	-	-	Q10FQ7	GTDVFEKTQPDGR
Cd4B1G011680.1	FGDDLMSSKR	-	-	Q75IZ8	FCGKQMYK
	GETSSKTPDSSR	-	-
Cd4B1G015000.1	SIYTLKGHVK	-	-	Q7XB58	DKFVGTTGKNMK
Cd4B1G015710.1	NELVALLSKYVNK	-	-	Q10LP5	IYEKYTWK
	NITGLVEAFAKCSK	-	-		MHELIKTYNLFGQFR
	TKYPDSDIYWQKFDEK	-	-
	IYEKYTWK	-	-
	YVSKLER	-	-		TKYPDSDIYWTK
Cd4B1G017770.1	TLTAVHDGILEDVVYPAEIVGKR	-	-	Q10MS5	VIKIFLDPK
		-	-	Q8LJU5	IMKIFLDPK
Cd4B1G017830.1	VSEEEAHACEDKYNKSK	-	-	Q10MT2	KYGHAFEAFK
	SISSLIKVGR	-	-
	LVVKEPPR	-	-
	DSLVKNIR	-	-
	DKGYIDLSK	-	-
Cd4B1G021920.2	VIFEKVEK	-	-	Q10PW8	ALVEMHLKHPVR
Cd4B1G023320.1	AVLKFAQHTGAHAIAGR	-	-	Q10QU9	AVLKFAQYTGAHAIAGR
		-	-		TWEKLQLAAR
Cd4B2G000470.1	HDLPSFKNHIR	-	-	Q84M87	TVVNKLFEFMHEMHPGVQDMACDTFLK
	GEMTQQKIK	-	-
	LIETFVDKAEDLPHMGK	-	-		AHWKFLK
Cd4B2G001050.1	TTVTGVEMFKK	-	-	Q851Y8	TTLTAAITKVLAEAGK
	AVAFDEIDKAPEEKAR	-	-
Cd4B2G011900.1	YIYTIDDDCFVAKDPTGK	-	-	Q8H8T0	KYVFTIDDDCFVAK
	TIKVPEGFDYELYNR	-	-
	TGLPYIWHSKASNPFVNLK	-	-
	ASCISFKDSACR	-	-
	ASNPFVNLKK	-	-
	EHDTVQKCYIYLADQVK	-	-		ASCISFKDSACR
	EGAHTAVSHGLWLNIPDYDAPTQMVKPR	-	-
	CFGYMVSKK	-	-
	VICDHLSLGVKTGLPYIWHSK	-	-
	LGKIDPYFVK	-	-
Cd4B2G024390.5	HQIFKACLR	-	-	Q10RP0	AAHFEESMKYAR
		-	-		FEKFGMSPSK
Cd5A1G000680.1	AGEVLIKTK	-	-	Q6ZBH2	NTLKIMPFK
Cd5A1G002090.1	TQNVLGEKGR	-	-	Q75G91	VKIMLDWDPK
	FNFPENGVELYAEKVVNR	-	-
	GCEVIVSGKLR	-	-
	ELTSVVQKR	-	-
	QGVLGIKVK	-	-
Cd5A1G004750.1	AANSFKLAK	-	-	Q6YS11	QQINNNLLKYSVR
Cd5A1G005450.2	LLLEKDESLK	-	-	Q6Z0G0	LVLEKEELLK
Cd5A1G005740.1	EKASSFLLDDFYR	-	-	Q84QT9	DPVDKWR
	GPGAIPIGKPAIHPSPIDLKGK	-	-
Cd5A1G006850.1	AAYDALLKIYR	-	-	Q0J5V5	FHIFIKDR
	SQKLSLMDK	-	-
	VYTQVGKTNQGK	-	-		VKYDDELAAGLEK
	ALASYIKK	-	-
	VKYDDELAAGLENAIKSQK	-	-
	LGHDETIKEGIR	-	-		VHIDLTASQNAGGEKGENCWIK
	FLLKEK	-	-
Cd5A1G009620.1	YQSHFSEYIKK	-	-	Q8L4L4	KYIYGGHVADYMR
	TLAEEEPEKYQSHFSEYIK	-	-		GIDADGMESLYKK
	DEKSLDAEVHR	-	-		DEKQLDSDIHR
	GALDGGLDIPHGEKR	-	-		GALDGGLDIPHSDKR
	GIDADGIEALYKK	-	-		YNTPKYR
	TQKTHAYFK	-	-		THAYFKR
	LINQDKNK	-	-
Cd5A1G010380.1	ELISNSSDALDKIR	-	-	Q0J4P2	IMKAQALR
	FESLTDKTK	-	-
	LNNIKLYVR	-	-
	EMLQQNKILK	-	-		EKFEGLCK
	FYEAFSKNLK	-	-
	NLKLGIHEDSQNR	-	-
	SGDELTSLKDYVTR	-	-		AVENSPFLEKLK
	EGQNDIYYITGESKK	-	-
	AVENSPFLEKLK	-	-		NLKLGIHEDSTNR
	EGLKLDESEDEK	-	-
	LDESEDEKK	-	-		FYEAFSKNLK
	EKFEGLCK	-	-
	FEGLCKVIK	-	-		LNNIKLYVR
	EVLGDKVEK	-	-
	VEKVVVSDR	-	-		KPEEITKEEYAAFYK
	DSSMSGYMSSKK	-	-
Cd5A2G007560.1	LNWLLHFGEPPKWSK	-	-	Q0JMH0	LNWLLHFGEPPKWSK
	DNVLKMEAQLMK	-	-
Cd5A2G008410.2	IVSSIEQKEESR	-	-	Q6ZKC0	LLDSHLVPSSTAAESKVFYLK
	KNEEHVNLIKEYR	-	-
	YLAEFKTAAER	-	-
	YEEMVEYMEKVAK	-	-
	EENVYMAKLAEQAER	-	-
Cd5B1G001550.1	ILQSLEESVTDPHEKYGYVPR	-	-	Q84ZL6	VHELLKLYSDHDVLSER
	LLFKIPATWQGIEASR	-	-
	TKLMAAAVR	-	-
Cd5B1G004700.1	IDIGVFDALKR	-	-	Q6Z0N5	LFKFDSNEGR
	AFSCLKASSSYWR	-	-
	DDAYLEAVTQKR	-	-
	VYGISFPDSKR	-	-
	AVAEKQPFER	-	-
	LFKFDSNEGR	-	-
	HFLEEAKK	-	-
Cd5B1G011120.3	GSVAAEKQIGK	-	-	Q7XTT0	FVYCQDLASDKWQLHGK
	LEKVIEEK	-	-
	LQLEATAKAK	-	-
	VSEKSELAK	-	-
	KVEKLNENLK	-	-
	VKEFAHPYFQEAKK	-	-
Cd5B2G000420.1	FLSYVEHAKK	-	-	Q6YPF2	ITDLLKEYIK
	ELAVPFFHHEVVKR	-	-
	ELGYPEHNPIFVKK	-	-
	ELGMSFFNHEVVKK	-	-
Cd6A1G009920.1	FYNSEIHSAAFCLPSFAKR	-	-	Q9SMB1	VEKVLFQGK
	VEKVLFQGK	-	-
Cd6A1G011680.1	FGALVDSLKPR	-	-	Q6Z382	SLCLKFPLK
	TSDPSKYIR	-	-		DMNSKTDMYR
Cd6A1G012240.3	VMLKYQELIR	-	-	Q6Z4E4	NKYGNGASIFTTSGVSAR
		-	-		SEMECYKEEIFGPVLLLMK
		-	-		IMLKYQELIR
Cd6A1G012400.1	VDVDELKDVAAEYK	-	-	Q0D840	KFPGAVFLKVDVDELK
	DVAAEYKIEAMPTFHFIK	-	-		FIAPVFAEYAKK
	FIAPVFADLAKK	-	-
	AEFDSQMNKAK	-	-		AAEEGVVIACHNKDEFDAQMTK
Cd6A1G012590.1	CTFPPAGYLKR	-	-	Q53NL5	LDGYNKYYR
Cd6A2G000630.3	VFDKDQNGFISAAELR	-	-	Q6F332	VFDKDQNGFISAAELR
	DTDSEEELKEAFR	-	-		DTDSEEELKEAFR
	EAFSLFDKDGDGCITTK	-	-		EAFSLFDKDGDGCITTK
Cd6A2G002600.1	LSYFYKHESCGQCTPCR	-	-	Q8H2T7	LSYFYKHESCGQCTPCR
	GADWIVNEMKK	-	-
Cd6A2G002740.1	IPSGEVWVGNPAKFLR	-	-	Q2QX46	GDVNSIHIGSGSNIQDNSLVHVAKANISGK
	TVMNIFEKEPR	-	-
	GDVNSIHIGSGTNIQDNSLVHVAKANISGK	-	-
	HSMVGAGSLVKQNTR	-	-
	AIFTVGKWIR	-	-
	SFDEIELEKMLR	-	-
Cd6A2G005570.5	LPTDEDLLNQIKSGFAEGK	-	-	Q9AUW3	NGHIVIKNRPCK
	VVEVSTSKTGK	-	-
Cd6A2G013130.1	VAEKLGIDDPSK	-	-	Q7EZJ0	LEGDNKYHAEQYGLQDAK
	IYKIFAPNEK	-	-	Q94ED6	ELTKSFGWDTVDSFLQHDVQELNR
Cd6B1G008540.1	VNEIYGKYFPAPAPAR	-	-	Q8H4B9	VNEIYAKYFPAPAPAR
	TTIMLADLQDFKK	-	-
	TDKAPAALGPYSQAIK	-	-		TTIMLADLQDFKK
Cd6B1G009440.1	GMKFMNVEK	-	-	Q07661	GMKFMNVER
		-	-	Q7XC37	SFAEKHYADLSSK
		-	-		LINVEKSFAEK
		-	-		GFYLKAMK
Cd6B1G010710.3	LDPELINLKAK	-	-	B9FK36	GYNEMKYTPSR
	LDLDDPSAVKR	-	-
	VAGEHYTHQSAIELIKK	-	-
	GYNDTKYTPSR	-	-
	FSSLNHKR	-	-
	YFFYKR	-	-
	YYKLALK	-	-
Cd6B1G012190.2	KPEDWDDKEYIPDPEDKKPEGYDDIPK	-	-	Q9SLY8	TFAEETWGKHK
	KFGGDTPYSIMFGPDICGYSTKK	-	-
	LLGGDVDQKK	-	-		NPNYQGKWK
	EAEKAAFDEAEK	-	-
	HEQKLDCGGGYIK	-	-		LDCGGGYVKLLGGDVDQK
	NPNYQGKWK	-	-
Cd6B2G009840.1	TVQEAHEKLK	-	-	Q0D4I9	KEFMIIR
Cd7A1G005930.1	GIQTIKSQGGK	-	-	Q69P84	TFLDQLVEVYKQVR
	EKLHHLGR	-	-
Cd7A1G007760.4	AGKFEAK	-	-	Q6YS69	FFHKILQEEIGGVK
	SAKLWDTR	-	-
Cd7A1G008700.2	HYIEFWKK	-	-	Q8H4V1	DAKHYIEFWK
	DLLEGDPYLKQR	-	-
	AQEDLIKVAK	-	-
	ANYEETQKLLLQVAGHR	-	-
	HALQKDIR	-	-
	ECHVKTPLR	-	-
Cd7A1G018790.1	ADPNDEFLKTLR	-	-	Q67VZ1	LAHSEAKILHEK
	LIAEAYQKR	-	-
	LAHSEAKILHEK	-	-
	YFEKVVR	-	-
Cd7A1G020220.2	MYSLIEQYNLKGHIR	-	-	P30298	TKYPNSDIYLDK
	HLSSKLFQDK	-	-
	LGVTQCTIAHALEKTK	-	-
	LEKVIGTEYTDIIR	-	-
	FQELGLEKGWGDTAK	-	-
	FNIVSPGADMNVYYPYTETDKR	-	-		HLSSKLFQDK
	ESLYPLLNFLKVHSYK	-	-
	QQGLDIKPR	-	-
	GWGDTAKR	-	-
Cd7A1G024330.1	TVSEKEWWQATDAK	-	-	Q9LWT2	EWWQATDKK
Cd7A1G025050.2	IFSSPVAKK	-	-	Q7XAL3	VIDGAIGAEFLKAFK
Cd7A1G025090.1	WTAVDKPR	-	-	Q6ETD9	SKYTYEAESAGR
	KFDLPEGGPISDQKK	-	-
	KVKWTAVDKPR	-	-
Cd7A2G008790.1	NTNDEFFSKIVK	-	-	Q5Z7R2	PGYPKHEAHAVFHR
Cd7A2G013860.8	FKFSNHDR	-	-	B9G2A8	FKFANHDR
Cd7A2G015130.2	LKIDPELEKEIGAK	-	-	Q9SXP2	YAAGVKDMLDR
		-	-		IVGVFYKGGEYADK
Cd7A2G021390.1	VTSKLLQTSR	-	-	Q5VRG3	VLSKTMDSTSLTAEK
	AAAVGANSQAAQSMLKQDYR	-	-
	SAEKMYK	-	-
Cd7A2G024450.3	GEKVALSR	-	-	Q2QWZ1	GEKVALSR
Cd7A2G024650.1	TILDKPSPNIGR	-	-	Q0DFB8	LAVDKWGR
	LAVDKWGR	-	-
Cd7B1G000890.1	HNDDKQYVWESK	-	-	Q0D9G9	DIFYITGSSKEQLEK
	SIKLGIIEDATNR	-	-
	DFASSIYKSVQK	-	-
	EKTSEWELLNDVK	-	-
	EQLEKSPFLER	-	-		EVTEEEYTKFYHSLAK
	ELISNASDALDKIR	-	-
	ALDSENVDSVKISNR	-	-
	VLTDWWKK	-	-
	EMLQQHSSLKTIK	-	-
	EDLIKNLGTIAK	-	-		GIGMTKEDLIK
	FWNEFGKSIK	-	-
	SNLKLYVR	-	-
	HPIIKELR	-	-
Cd7B1G001130.3	FGTASELKSLIAAFHAK	-	-	Q0J528	LYDLDASKYGTEAELK
Cd7B1G005890.1	ILTKSFTSEFPHVER	-	-	Q0E2Q7	PKNPLDLLPPSK
	NFEMGVSNKTPEFLK	-	-
	NPLDLLPPSKMILDEWKR	-	-
	MNPLGKVPVLETPDGPVFESNAIAR	-	-
	MLVIGSEPPFKVK	-	-
	VDISDEAQKER	-	-
	YFWTMVNQPNFKK	-	-
	TPEFLKMNPLGK	-	-
	MILDEWKR	-	-
Cd7B1G014940.1	LLGEDTSVHKALGGGK	-	-	Q656J2	AHSEACKHYEVLDAK
Cd7B1G018690.1	AVDLVEDKR	-	-	Q0DKP0	YQIAKVYR
Cd7B1G021340.2	IIDNPGDQSITLKR	-	-	Q9FU80	AFHKYLEMR
Cd7B1G021500.1	EYTINLHKR	-	-	Q0J4L7	LNKHIWSSGIR
	IDVKLNK	-	-
Cd7B1G023650.1	NVTDYITDVICKR	-	-	Q654U8	AEGKYPAHFR
		-	-		STGKYYHFVR
		-	-		GSVMYGFKGGPAGVMK
Cd7B1G028380.3	YQKLYEPLYTK	-	-	Q53WK4	AALEAKYQK
	LYEPLYTKR	-	-	Q69JW2	VLEVEQKYSEIR
Cd7B1G029090.2	TVTINADGVTKK	-	-	Q9LST9	EGMSQEEAEKFVVK
	EEAEKFVMK	-	-
Cd7B2G001770.1	VDWLTDKMR	-	-	P35683	ELAQQIEKVMR
	QFYVNVEKEDWK	-	-
	ELAQQIEKVMR	-	-		GIYAYGFEKPSAIQQR
	GIYAYGFEKPSAIQQR	-	-
	ALGDYLGVKVHACVGGTSVR	-	-		AGMAPEGSQFDAKHYDSK
	KFMNKPVR	-	-
Cd7B2G003350.2	YSLKPLVPR	-	-	Q655T1	TVIWNGPMGVFEFEKFAAGTDAIAK
	SVGTLTEADLKGK	-	-		GVSLLLPTDIVVADKFAADAESK
	SLVEEDKLELATSLIEKAK	-	-		SLVEEDKLELATSLIEK
	SLVEEDKLELATSLIEK	-	-		YLRPSVAGFLMQKELDYLVGAVANPK
	ASVPTIKFLIDK	-	-		AHASTEGVTKYLR
	FAAGTDAIAKK	-	-		EEEKNDPEFANK
	AHASTEGVTKYLKPAVAGFLMQK	-	-
	AGLADKMSHISTGGGASLELLEGK	-	-		FYKEEEKNDPEFANK
	ADLNVPLDDNQKITDDNR	-	-
	GVTTIIGGGDSVAAVEKAGLADK	-	-		YSLKPLVPR
	GVTPKYSLKPLVPR	-	-
	AQGYAVGKSLVEEDKLELATSLIEK	-	-		GVTPKYSLK
	VSTKIGVIESLLAK	-	-		PKGVTPKYSLKPLVPR
	FLIDKGAK	-	-		ASVPTIKFLMGK
Cd7B2G004540.1	VTGAKLAIR	-	-	Q7F8R0	LCNKYNTAEGCK
Cd7B2G007650.2	YICLKPSWR	-	-	Q84QW3	HYLPNKFK
		-	-		GCTLMPNIGYGSDKK
		-	-		YLCLKPSWR
Cd7B2G008060.1	TVDVDTKAPLTSQK	-	-	B7EM60	LIDETCWSDKK
	GTLNILKVSSAAK	-	-
	DLVDIMKK	-	-
Cd7B2G018380.1	FADENFKLR	-	-	Q5Z9H9	GGESIYGTKFADENFK
		-	-		TVPKTAENFR
Cd7B2G018800.2	YQNTNLYLKNLDDTVDDDKLR	-	-	Q6YYV1	YQNTNLYLKNLDDSVDDDKLR
		-	-		SGTANIFIKNLDK
Cd7B2G024990.1	AGVLVGTGMGGLTVFSDGVQNLIEKGHR	-	-	Q6H7M0	ALSTKYNSLPQAASR
	AITTGWVHPSINQFNPEEAVEFDTVPNVKK	-	-
	ALESAGLPQGSKPMEKIDK	-	-
	FDASKFPTR	-	-
	DPSGIKINATK	-	-
	YCLVSGKK	-	-
Cd8A1G000730.1	AFETNEKAR	-	-	Q6K7R5	VAFAKITFK
Cd8A1G002050.1	MEIAADSLYKAK	-	-	Q654V6	AEIAADSLYKAK
	VDGMDVLAVKQACK	-	-
	ESSMPDTSELFTNVYKK	-	-
	DVDAAIAKAK	-	-
	SPSYYKR	-	-
	GGSMHFYKK	-	-
Cd8A1G008430.1	YDDKYFAR	-	-	Q6YY64	FDDKYFAR
	FYPADDVKPR	-	-
	AIEAVPDLKTYLGAR	-	-		VDKFDDK
	AEKPAAAAEPKFYPADDVKPR	-	-
	VVFLKQLK	-	-
	AEKPAAAAEPK	-	-		VVFLKQLK
	SLPDFKK	-	-
	LSQGIKR	-	-
Cd8A1G014920.1	VAVDEAEFKK	-	-	Q33AI7	LLSNKLELDK
Cd8A1G019060.1	TQAEKLQQASEITR	-	-	Q8LNU2	QIAAAVAKYR
	QIAAAVAKYR	-	-
Cd8A1G019860.5	YEAAINEKQK	-	-	Q6K2Y3	TSFALKYR
	YSSAEGKLGAAR	-	-
	AEFATHLEEKEEEIRR	-	-
Cd8A1G020920.7	MIAANLEGLVKR	-	-	Q8W1L6	EKYAEAMDRDDVK
	VPGVTDIQLKPR	-	-
Cd8A1G022050.2	NEKIACYVTVR	-	-	Q0E2I8	VLEQLSGQTPVFSKAR
	GEKAMQLLESGLK	-	-	Q9LWN1	EDAMKWFQVK
		-	-		VTKEDAMK
		-	-		VLEQLSGQSPVFSKAR
		-	-		ASKVLEQLSGQSPVFSK
Cd8A1G023110.4	AIATEVQSESKWK	-	-	Q5VQ78	IFSKSFQEK
Cd8A1G023560.2	IVSSAIIDKYIGESAR	-	-	Q9FXT8	IVSSAIIDKYIGESAR
Cd8A1G024980.6	ATLQVVQLLKNR	-	-	Q6H4V4	IMASPPLADKYNSVR
	WLLKQEVPK	-	-
Cd8A2G004770.1	FYNDFPSHEKEK	-	-	Q6ZGS9	GPVSKYVLPDENLR
Cd8A2G008900.4	ICDGILKLLDSHLITSSTAPESK	-	-	Q6EUP4	YLAEFKTGAER
	IETELTKICDGILK	-	-		LLDSHLVPSSTAPESKVFYLK
	YLAEFKTDSEKK	-	-		IETELSKICDGILK
	VTLIKDYR	-	-		NLLSVAYKNVIGAR
	IISSIEQKEEGRGNEDR	-	-		VAKTVDSEELTVEER
Cd8A2G010830.1	ELGITALHIKLR	-	-	Q6H7T1	ELGITALHIKLR
Cd8A2G011300.1	YTFVENVKNPR	-	-	Q6ASR1	VCAGNDKNFVVINQK
	SCTILIKGPNDHTIAQIK	-	-
	FLVDGFDVAKR	-	-
	ATLEFLEKFK	-	-		HKFDVDTR
	GPNDHTIAQIKDAVR	-	-
	GTIKMLVGGAGDIK	-	-
	GLQDVLKTNLGPK	-	-		ATLEFLEKFK
	HKFDVDTR	-	-
	IIELKNK	-	-
Cd8A2G027800.1	EKASLLSDSER	-	-	Q6ZG90	IKYTIDTFTK
Cd8B1G010230.1	IAVITQGADPVIVAEDGKVK	-	-	Q6K1R5	DKFGEEMK
	VIPYADFIFGNETEAKAFAK	-	-
Cd8B1G019160.1	VGNLKAAAK	-	-	Q6Z720	DPSEITWDIVDKK
Cd8B1G025460.1	SAKYSLFDPCK	-	-	Q0E2W7	SAKYSLFDPCK
	FVIDKSSVPVVER	-	-
	EMAYIPLDEDMKVK	-	-
	TVKYFSNMR	-	-
Cd8B1G025520.2	VSGSELVQKYIGEGSR	-	-	Q7GCH3	VHPEGKYVVDIDK
	FDILKIHSR	-	-
	VLVKVHPEGK	-	-
Cd8B1G025990.2	ATLQKILSADEPVLR	-	-	Q6H7M1	ATLQKILSADEPVLR
Cd8B1G029840.1	MKDTAEAYLGKK	-	-	Q6Z7B0	LLGKFDLSGIPAAPR
	LLGKFDLSGIPPAPR	-	-
	NSLETYVYNMKNQIGDKDK	-	-
	EAEEFAEEDKK	-	-
	SEKITITNEK	-	-
	DMKLVPYK	-	-
	TIFDVKR	-	-
	NTVIPTKK	-	-
Cd8B2G004410.1	QIMEAYQKR	-	-	Q6Z6A7	YFEKVIR
		-	-		YDGPEVNTSLAHSEAKILHEK
		-	-		TPSQLFAAKQAYHER
		-	-		ALNDEIHGKFER
		-	-		AFKGWGTNEK
Cd8B2G006200.6	VPLEYVKYTDR	-	-	Q6ZIR2	VPLEYVKYTDR
Cd8B2G009520.1	AGLEDAKK	-	-	Q6H660	AACYTKLGAMPEGLK
		-	-		YPDAVKHYTEAIR
		-	-		YDECIKDCDK
		-	-		TVELKPDWAK
Cd8B2G010040.1	AANGVVIATEKK	-	-	Q6H852	NVSNAKTFLEK
Cd8B2G016750.1	GKPPVLVDKDESLDKFDPVK	-	-	Q6K3Z3	GKPPVLVDKDEGLDKFDPVK
Cd8B2G021810.1	VVGSEFVQKYLGEGPR	-	-	Q6Z875	VVGSEFVQKYLGEGPR
	EAVELPLTHHELYKQIGIDPPR	-	-		GVLLYGPPGTGKTMLAK
Cd8B2G027570.1	VEKFVNDATSK	-	-	B9F3B6	VEKFINDATSK
Cd9A1G012880.2	YVEHHLKSPPSVPYDK	-	-	Q7XV86	GKWHAPLIDNPNYK
	IIDVIEKGEK	-	-
	GKWHAPLIDNPNYK	-	-		VHFILKHK
	VHFILKHK	-	-		YAIIKELDEPVTLK
	VAEVPFLAPYKSK	-	-
Cd9A2G005700.1	VDVNGNDAAPLYKYLK	-	-	Q6ESJ0	WNFSKFLVDK
	YAPTTSPLSIEKDIK	-	-
	WNFSKFLVDK	-	-		GGLFGDNIKWNFSK
	DVDLSTYKGK	-	-
	GGLFGDSIKWNFSK	-	-
	FLVDKEGR	-	-		DVDLSTFKGK
	FKAEYPIFDKVDVNGNDAAPLYK	-	-
Cd9A2G008660.1	TLSDQFEAKR	-	-	Q84NX8	IDKHMYHDMYMK
	EKTLSDQFEAK	-	-
	VLMESIHKSK	-	-
	LSASVLKCGK	-	-		LPTKILWMR
	KLVKDGFIIR	-	-
Cd9B1G001530.1	ALGGTVAGSNKR	-	-	Q7XPI5	VISLVKGFMDK
Cd9B1G002200.1	IHFEKVR	-	-	Q7XM29	IHFEKIR
Cd9B1G004020.1	QVFAPYGEVVHVKIPVGK	-	-	Q7XM93	GYGFVKFGDPTEQAR
	LNWASAGEKR	-	-
	VVTDKLTMR	-	-
Cd9B1G008210.1	LVTSKMMLEGSNR	-	-	Q9LSU0	SEAASYEKVYGEPISVK
	VYGEPISVKELADR	-	-
	SEAASYEKVYGEPISVK	-	-
	AVDNSGTVVGIKCK	-	-
	TEIEKLK	-	-
	LKLSELTCR	-	-
Cd9B1G016430.1	SNLSEFDDLAGHPGFDKQGTR	-	-	Q6Z3X5	AKQFYSNDLDR
	NTGVKPEILKR	-	-
Cd9B1G016960.3	AVALALGKAGCK	-	-	Q75KH3	GNKTLLDYTATK
		-	-		TNIFSYFFMSKHAVK
		-	-		GQEEKDAEETLR
Cd9B2G010430.2	NIGLGFKTPR	-	-	Q7XIK5	NYLHFVKK
	VKEGDHVIIGQCRPLSKTVR	-	-		EAIEGTYIDKK
		-	-		SIGLGFKTPR
Cd9B2G018510.3	MPIIDKYK	-	-	Q0JEI2	EHVLLAKTLGVAK
	EHVLLAKTLGVAK	-	-
-	-	B3TN59	AACKWSPELAAACEVWK	P0C512	DDFIEKDR
-	-		WSPELAAACEVWKAIK
-	-		AIKFEFAPVDTID
-	-		ASVGFKAGVK
-	-		EITLGFVDLLRDDFIEKDR
-	-		DKLNKYGR
-	-		GGLDFTKDDENVNSQPFMR
-	-		GHYLNATAGTCEEMMKR
-	-		IPPTYSKTFQGPPHGIQVER
-	-		LGLSAKNYGR
-	-		LTYYTPEYETKDTDILAAFR
-	-		YGRPLLGCTIKPK
-	-		PLLGCTIKPKLGLSAK
-	-	XP_003563692	GKFDESR	Q6Z0I4	NDFGSIDILVHSLANGPEVTKPLLETSR
-	-	XP_003574937	LLSEVPKYK	Q6YZI2	LLSEVPKYK
-	-	XP_003578482	VVPKDHEDSNYK	Q69NG5	AGAVQKALSDK
-	-	XP_003565233	LLTEVPKYK	Q6YZI2	LLSEVPKYK
Note: orange color indicate the acetylated site was conserved in three species, blue color indicate the acetylated site was conserved in Cynodon dactylon and Brachypodium distachyon, yellow color indicate the acetylated site was conserved in Cynodon dactylon and Oryza sativa, whereas green color indicate the acetylated site was conserved in Brachypodium distachyon and Oryza sativa
