# Supplementary material for: Proteome-wide analyses reveal diverse functions of protein acetylation and succinylation modifications in fast growing stolons of bermudagrass (Cynodon dactylon L.)
Source: BMC Plant Biol. 2022 Oct 27;22:503. doi: 10.1186/s12870-022-03885-2 (PMC9608919; doi:10.1186/s12870-022-03885-2)
Supplement: Supplementary file 16 — Additional file 16: Table S9: Conserved succinylated proteins and succinylated sites in three grasses. [file 12870_2022_3885_MOESM16_ESM.xlsx]

## Sheet: Sheet1
Table S9. Conserved succinylated proteins and succinylated sites in three grasses
Cynodon dactylon		Brachypodium distachyon		Oryza sativa
Accession number	Acetylated peptides	Accession number	Acetylated peptides	Accession number	Acetylated peptides
Cd2A1G010870.1	KPGMTR	XP_003569456	AKTFYAGK	Q6F361	KLFGVTTLDVVR
					AKTFYAGK
			AGKGSATLSMAYAGAVFGDACLK		GELKSSIEK
					GIKFAHAN
				Q94JA2	ASIEKGIK
			DDLFKINAGIVK		AAGAAQYAKETAIAGK
	SSIEKGIK				AYEAKDAASDATGR
					DKTGAVLQQAGEQVK
			TQDGGTEVVEAKAGK		TGAVLQQAGEQVKSVAVGAK
					DTSTYKPGTGSDYQ
					MMGTAQEKAR
			GELMSSIEKGIK		NNAAAGKDTSTYKPGTGSDYQ
					QKAAGAAQYAK
Cd2A1G029670.1	GPMATPIGKGHR	XP_010235430	GPMATPIGKGHR	Q9SDG5	GPMATPIGKGHR
			GVVESLKIITR		GVVESLKIITR
			TADLGGKSSTSDYTK		KTDGLFLK
Cd2A2G000570.1	DAYVGDEAQSKR	XP_003575839	IKVVAPPER	Q0IPW3	DAYVGDEAQSKR
			DAYVGDEAQSKR		HTGVMVGMGQKDAYVGDEAQSK
Cd2B1G003070.1	ALNEHHVLLEGSLLKPNMVTPGSDAK	XP_003564871	YKDELIKNAAYIGTPGK	Q0DIB5	ALNEHHVLLEGTLLKPNMVTPGSDAK
					VDKGTIEVAGTEK
					ETTTQGHDDLGKR
			GILAADESTGTIGKR	Q5N725	CAKYYEAGAR
					EGGVLPGIKVDK
					GILAADESTGTIGKR
					NAAYIGTPGKGILAADESTGTIGK
					SAYCGKYKDELIK
	EENLEKAR		ALNEHHVLLEGTLLKPNMVTPGSDSK		YKDELIK
					YKDELIKNAAYIGTPGK
					TKDGKPFVDVLK
			ENNVLPGIKVDK		ALNEHHVLLEGSLLKPNMVTPGSESK
					ALQQSTLKAWGGK
					AWGGKTENVVK
					ANSEATLGTYQGDAVLGEGASESLHVKDYK
			YKDELIK		AQKAFITR
					CAYVTEKVLAACYK
					VDKGTVEVAGTNK
					ETTTQGHDDLGKR
					GTVEVAGTNKETTTQGHDDLGK
Cd2B2G000230.1	VINALAKPIDGR	YP_002000484	EIISSSKTFTEQAEILLK	P0C522	AMKQVCGSLK
			VGSAAQIKAMK
			NLKDTKPQFK		KIELDAFLKQTAK
			DTKPQFKEIISSSK
			AMKQVAGK		KSVHEPMQTGLK
			VDEIHKILR
			VINALAKPIDGR		SFNEKGGLTNER
Cd2B2G014290.1	EAPAAQPPSTGKTTGGGK	XP_003567942	GVQKVLQNYK	Q0DG48	EAAPPAPATGKATGGGK
	EMIESGVIKLGDK		EMIESGVIKLGDK		GVQKVLQNYK
	ESVKSFQGVLDGK		GDIKTNHFLPIHR
	GVQKVLQNYK		LGDKQSESK		IMNVIGEPIDEKGDITTNHFLPIHR
Cd2B2G019820.1	LIFAGKQLEDGR	XP_003578682	LIFAGKQLEDGR	Q0J1Q2	VEEKEGIPPVQQR
				Q9ARZ9	IQDKEGIPPDQQR
			MQIFVKTLTGK		LIFAGKQLEDGR
					VDDATGKVTR
Cd2B2G019840.1	AKAIDDAEGLVK	XP_003567644	TKVVGVDTTGDGVK	Q9ASP4	AAQLGLKTTCIEK
	AVAGLTKGIEGLFK		GIEGLFKK		AKAIDDAEGLVK
	DKAVAGLTK		TEEQVKASGIAYR		AVAGLTKGIEGLFK
	EACLQTFSKAIHI		AKAIDDAEGLVK		GIEGLFKK
	GIEGLFKK		SLPGITIDEKK		GKNIIIATGSDVK
	SLPGITIDEKK		VVADKETDK		NKVTYVK
	TEEQVKAEGIAYR		GKNIIIATGSDVK		VTYVKGFGK
	TKVVGVDTSGDGVK		AVAGLTKGIEGLFK		TEEQVKALGIPYR
	TPYTAGIGLETIGVETDKAGR		DKAVAGLTK		TKVVGVDTSGDGVK
	VGKFPLLANSR		TPYTAGLGLDAVGVETDKGGR		VPYTAGIGLESVGVETDKAGR
	VVADKETDK	XP_003558751	SSDGLLSLKTNK	Q7XEM9	MDKHGAIVVDEFSR
Cd3B2G004420.2	SFYKGLSAGLLR	XP_003568748	IQLGEGSAGQVTKK	Q60EY9	TQIQKMQPDASGK
Cd3B2G005970.1	LHHQKHHATYVANYNK	XP_010231530	NLKPISEGGGEPPHGK	Q43008	ALEQLDAAVAKGDAPAIVHLQSAIK
					HHATYVANYNKALEQLDAAVAK
	NLKPVSEGGGEPPHGK		LHHQKHHATYVTNYNK		LHHQKHHATYVANYNK
					NVRPDYLSNIWKVMNWK
Cd4A1G010980.3	VVEVNALAKALAGQK	XP_010236990	AINEYKEAK	Q2QLY4	AVNEYKEAK
Cd4A2G008660.3	LYEVVPPILTELGKVK	XP_003571200	EYVWKTLK	Q7F8R1	EYVWKTLK
	VKNPWPNVDAHSGVLLNHFGLSEAR				VKNPWPNVDAHSGVLLNHFGLSEAR
Cd4A2G012440.1	ASCISFKDSACR	XP_003562308	ASCISFKDSACR	Q8H8T0	ASCISFKDSACR
	ASNPFVNLKK		DPSGKDINALEQHIK		DPSGKDINALEQHIK
Cd4A2G013180.1	GCAAALKQAGAR	XP_003577583	HLDEKVAALHLGK	Q0ISV7	AEEEFEKSGK
	ITIKPQTDR		VKDLSQADFGR		AEFGPSQPFKGAR
	SKFDNLYGCR
	VAALHLGKLGAR		LVGVSEETTTGVKR		GCAAALKQAGAR
	VKDLSQADFGR
	VNPSKYR		ALSVEKTSSGR		VKDLSQADFGR
Cd4A2G018500.2	DPTGAKVTK	XP_010228998	MDATTPKYSK	Q10QZ6	EVSSYLKK
	EVSSYLKK		GFVASNSKDDPAK		GYVASNSKDDPAK
					LPLQDVYKIGGIGTVPVGR
	LPLQDVYKIGGIGTVPVGR		QTVAVGVIKGVEK		MDATTPKYSK
	QTVAVGVIKSVEK		DPTGAKVTK		QTVAVGVIKNVEK
Cd4A2G025120.1	ILDWENSAPKQVEIPFKPAR	XP_003558862	TLDYLKLTGR	Q6YZX6	KDFNSYGSR
					ANKMFVDYNEPQTER
			YLDKSGLQK		DSPAAKYLLER
					FLNGEVGPKTVHVPTGEK
			ESQGKVADFSFHGTPAK		SPNAVQSNMELEFKR
					YKSEGHDTIVLAGAEYGSGSSR
			TSLAPGSGVVKK	Q10S34	NCDEFQVTGKDVEK
					TSLAPGSGVVKK
					VAEFSFHGTPAKLK
Cd4B1G005990.1	AATTGGTKLK	XP_003559966	QGKEIMYDFEDK	Q10D68	IMALDLPHGGHLSHGYQTDTKK
	IMALDLPHGGHLSHGYQTDTKK		VKAATTGGTK
	LKDFVATLQSDSGIQAEIAK		VLENVHIAANKNTVPGDVSAMVPGGIR
			VEKVLENVHIAANK		VEKVLENVHIAANK
	VEKVLECVHIAANK		AATTGGTKLK
	VLECVHIAANKNTVPGDVSAMVPGGIR		IMALDLPHGGHLSHGYQTDTKK
Cd4B1G022170.1	AMKMVAASK	XP_003573877	MVAASKLR	Q7G3Y4	ALHKLTSGPEK
			ALQKMTSGPEK
Cd4B2G001050.1	GQVVCKPGSLK	XP_003562281	KILNHGEAGDNVGLLLR	Q851Y8	AKAVAFDEIDKAPEEK
					GQVVCKPGTVK
					GQVVCKPGTVKTYQK
					TTVTGVEMFKK
Cd5B2G003210.1	KKDVPEYK	XP_003573384	KKDVPDYK	Q948T6	ALGMKLLR
					FYEKALGMK
					KDVPDYK
	SSCCCKITR				KKDVPDYK
					SSCCCKITR
					TIKCYTECFGMK
Cd5B2G010610.1	AGKTIDWDGMAK	XP_010235222	TFEDVNNQLQTKFSQEPK	Q7XXS0	GIGSKVVDMYK
			QKFDDEIR
			IEKEIAELR		NISTMTADEYFAKHPEVK
	KVADVAIKAGK		EAEQMSLKESER
			YVDTVTPEYKPK		YVDTVTPQYKPK
			EAYDSIEIPKYVDTVTPEYKPK
Cd6A1G012240.3	TLKDAWGDVFR	XP_003557446	ISKLVQSGIESGAR	Q6Z4E4	ICKLIQSGADNGAR
					TVTQQWKESPAQR
Cd6A2G014080.1	VAEISKPGEKQKPLGK	XP_003558573	YAPTAKDLASR	Q6ZDY8	AFGGQSLDFGKGGQAYR
					LITKAWESYHDVK
					TQETLEEGCKLITK
					VAETAKPGEKQKPLQK
					YAPTAKDLASR
Cd6B1G002560.1	ANISGKVLR	XP_003562574	GDVNTIQIGSGSNIQDNSLVHVSKSNISGK	Q8GRK1	HSMVGAGSLVKQNTR
	GDVNSIHIGSGTNIQDNSLVHVAKANISGK		SNISGKVLPTIIGNK
	HSMVGAGSLVKQNTR
	IPSGEVWVGNPAKFLR		HSMVGAGSLVKQNTR
Cd6B1G002670.2	KTPGGILLPETSK	XP_003562579	VLVEKVLQPK	Q8H3I7	KSAGGILLPETSK
					QLNSGKVVAVGPGER
Cd7A1G025050.2	AKDNSLKPEDYEGGTFTVSNLGGPFGIK	XP_003570870	ALKTAEPQR	Q7XAL3	GELNPLQESSGGKK
			GELNPLQDASGGKK
			APEPKALK
	GLATIADEVKQLAQR		ADIEDYLASVAKGGK
			IVQGDGAKEIK	Q655Q2	HLAKQYGLNISDIQGTGK
			KISINDLVIK		SMVKSMTLAAK
	KISINDLVIK				VLKEDVLSYAASK
		XP_010228151	GLATIADEVKQLALR	Q5VS73	SELNPLQDTSGGKK
			KISINDLVIK
			SELNPLQDASGGKK
Cd7A2G000660.3	FYKEEEKNGPEFAK	XP_003570108	SVGDLGPADLEGKR	Q655T1	ADLNVPLDDSQKITDDTR
					FYKEEEKNDPEFANK
			KSVGDLGPADLEGK		FAAGTDAIAKK
					KLADITAK
			FYKEEEKNEPEFAK		FYKEEEKNDPEFANK
					GAKVILASHLGR
			GVTPKFSLAPLVPR		GVTPKYSLKPLVPR
					YSLKPLVPR
			PKGVTPK		GVTTIIGGGDSVAAVEKAGLADK
					SLVEEDKLELATSLIEKAK
					SVGTLTESDLKGK
			FYKEEEKNEPEFAK	Q6H6C7	KLADLTTTK
					FYKEEEKNDPEFAK
Cd7A2G005880.4	AEGLDLSKDR	XP_003558228	NKITITNDK	Q943K7	IASKLSADDK
				Q6Z7B0	DMKLVPYK
					ETAEAYLGKK
					ITITNEKGR
					KFEDKEVQR
					LADKLESEEK
					LIGEAAKNQAAVNPER
					SEKITITNEK
			NTTIPTKK	Q0DT05	LSKEEIER
					MDKAQIHDVVLVGGSTR
					YKAEDEQVR
	NCLKDAGLSIK			Q6L509	ITITNDKGR
					MVNHFVQEFKR
					MVQEAEKYK
					NKITITNDK
					TKDNNLLGK
		XP_010236051	MEAANKAVSK	Q8GTB0	DPCKSCLK
					SCLKDAGITTK
			TDAIDLSKDR		EMKMVPYK
					FDDPQTQKEMK
			ATAKEQQITIR		MVHEAELHSQKDQER
					NEMASDDIEKIK
	TTPSIVAFNQKGER		ETAESYLGKSISK		TEGIDLSKDR
			TRDPCKNCLK	Q6Z7L1	EMKMVPYK
					NPKVIENSEGTR
			NAKVIENSEGTR		ANIEAANKAVSK
			NCLKDAGITTK		LVGTPAKR
			EMKMVPYK		MVQEAELHSQKDQER
					NCLKDAGITTK
			TTPSVVAFSQKGER		STGKEQQITIR
					SVMTSDDIEKIK
			SSGGLSESEIEKMVR		TREPCKNCLK
					TTPSVVAFNQKGER
Cd7B2G018380.1	FADENFKLR	XP_010233732	FADEKFVHK	Q5Z9H9	FADENFKIK
					GGESIYGTKFADENFK
					IEAEGQQSGSPKSK
					TVPKTAENFR
			AIEKVGSGSGK	Q6ZH98	FADEVFKFK
					GGSTAKPVVIADCGQLS
					IVMELYAKDVPR
					PLHYKGSTFHR
					VVEGMDVVKAIEK
Cd8A1G002050.1	AKESSMPDTSELFTNVYK	XP_003570679	AAKSPSYYK	Q654V6	AEIAADSLYKAK
			LILAHDLATPAELKDMEK		ASKSPAYYK
	KDVDAAIAK				SPAYYKR
			SPSYYKR		DMEKEIR
	LIYAHDLATPAELKDMEK				LLLAHDFATTQELKDMEK
			KEVDTAIAQAK		QVDTAIAKAK
Cd8A1G003210.1	GIGDCFKR	XP_010235895	LSEPYKGIGDCFGR	Q0DJC0	LSHPYKGIADCFGR
	LSEPYKGIGDCFK		LANDAKASK
			VKLLIQNQDEMIK
	SSLDAFQQILKK		SLFKGAGANILR
			LLIQNQDEMIKAGR
	TIKDEGFTSLWR		SSFDAFQQILKK
			YKSSFDAFQQILK
	TLKSDGIAGLYR		MMMTSGEAVKYK
Cd8A1G007630.1	AEEAEGLASKMLGQILVTK	XP_003575382	EVLNKVFPSEK	Q6K9N6	GAAAGSVEEVKNTLK
			VVGKVYLCEK
	GLGTFKSGLK		QVDLKVPVVVR		LEGTNVDQGKR
			QKEIFALR
	MLGQILVTKQTGPEGK		QTGPQGKVVGK		MLGQILVTKQTGPQGK
			VPIDVFKGITDEDAGK
	QKEIFAMR		EIVVKSQILAGGR		NVFPSEKEIVVK
			LEGTNVDQGKR
			MLNQILVTKQTGPQGK		QKEIFAMR
	VPVDVFKGITDEDAAK		ILKESGMALITAEDLDDAAEK
			VVDGLAPKTADR		VVDGLAPKTADR
			GAVVGSVQEVKEVLNK
Cd8A1G007960.1	KVVISAPSK	XP_003573324	AAAHLKGGAK	Q0J8A4	AVGKVLPDLNGK
					AASYDAIKSAIK
			TVDGPSSKDWR		IEKAASYDAIK
					YDTVHGQWKHSDIK
			AVGKVLPELNGK	Q6K5G8	AASFNIIPSSTGAAKAVGK
					KVVISAPSK
					TVDGPSMKDWR
					AAIKEEAEGK
			NDKTLLFGEK		AAIKEEAEGKLK
					AVGKVLPALNGK
					DAPMFVVGVNEKEYK
			TEKAASYEDIK		DSKTLIFGTK
					LEKPASYDQIK
					PASYDQIKAAIK
					YDTVHGQWKHHEVK
			AASFNIIPSSTGAAKAVGK	Q7FAH2	TVDGPSSKDWR
					AAIKEESEGKLK
Cd8A1G018680.1	LLEDKLYLGLR	XP_003574157	SLEHNTKGEPESVVSLAK	Q5JKW5	GLSFTEKER
					YAHEHEPVKDLLDAVK
Cd8B1G028750.1	KNMAVLTAEFDK	XP_003574053	YTIETFTKGIPDAR	Q6ZG90	EIKKPLLR
			KNMGLLLAEFEK		QKADLLSDSER
			FETALGVLKK		SELTELKK
	QKAGLLSESER		EKADLLSDSQR		YAQVMKTVR
					YTIDTFTKGIPDAR
Cd8B1G029680.4	VQLLEIAQVPDAHVDEFKSIEK	XP_003578601	TLADVKGGTLISYEGR	Q93X08	AATDKLDQISENEK
					LLDKLVVLK
			KVANFLAR		MEIIPNPKEVDGVK
					TLADVKGGTLISYEGR
			AATAVAAAADTKIEK		TNPSNPSIELGPEFKK
					VQLLEIAQVPDEHVNEFKSIEK
Cd8B2G017490.5	EIGELIAKAMEK	XP_003567994	AHKSPQVTK	Q5TKQ5	AISSITTHLKSK
			VKLQMLGTAK		VTKDGVTVAK
	GYISPYFVTNQKTQK	XP_003574012	SIEFKDR	Q8H903	VTMGPKGR
					AGIKVCAVK
					VCAVKAPGFGENR
					DDTVILDGAGDKK
			EIGELIAKAMEK		GYISPYFVTNPKTQK
					TQKCELDDPLILIHDK
					KVSNLHAVVK
	VLEMALKK		ALDKLQTANFDQK		NVVIEQSYGSPKVTK
					VTKDGVTVAK
					SAIELSTSDYDKEK
			LCAIKAPGFGENR		SAIELSTSDYDKEKLQER
					VKNVGASLVK
					VLELALKK
Cd8B2G021200.1	TAIEKAGYTGK	XP_003573806	TAIEKAGYTGK	Q42971	EENNDGSQKISGDSLK
					ISGDSLKNVYK
					TAIEKAGYTGK
			ISGDSLKNVYK		AIQEKSCNALLLK
					DGGSDYLGKGVSK
Cd8B2G027570.1	VEKFVNDATSK	XP_003570336	VEKFVDDATSK	B9F3B6	FINDATSKGANIMLGGK
		XP_003563967	FNDLNEVIKR		VEKFINDATSK
				Q9FRX7	FNDLNEVIKR
					GIDSLKNYLQVK
Cd9A1G013180.1	ESSPPQVEKPK	XP_003562264	ETPPPPPPEKPK	Q7XVM2	FIASEGDTVTPGTKVAIISK
	ESSPPQVEKPKVEEK		SDYKDEFVEK		VAIISKSAAPAETHVAPSEDSTPK
					GINALAKK
	EVPKPTAAPPK		FIASEGDTVTPGTKIAVISK		SAAPAETHVAPSEDSTPKETPPK
	SDYKDEFVSK		VESVKPKASK		SDYKDEFVTK
					SDYKDEFVTKHGVK
	VEPPKKEVPKPTAAPPK		ASKLSSPSEPQLPPK		TSPTEPQLPPKER
Cd9A1G013370.1	KVNTILNEEFQNSK	XP_003579623	SSLSEFDDLAGHPGFDKQGTR	Q6Z3X5	DKIETAKLK
					DRNDHKQVEEGIK
					QVEEGIKR
					LLGTGEVSKEDVQK
	NTGVKPEILKR				MYQVIKNHPSSLK
					NHPSSLKLYEQK
					NTGVNPGVLKR
Cd9B2G004140.1	SYDALVTKMPFMPTK	XP_003580582	SGLHKAGTEFK	Q7XPR2	SGLHKAGTEFK
			KNIAMGYVK
			GGDVKWHIHDER
			NIAMGYVKSGLHK
			EDLSKMYFSDFK
			SYDAVVTKMPFVPTK
			GKSYDAVVTK
Cd1A2G007620.2	TAKTIASPGR	XP_003577785	GILAMDESNATCGKR	-	-
			ANSLAQLGKYTSDGEAAAAK	-	-
			AKANSLAQLGK	-	-
Cd2A1G010870.1	KPGMTR	XP_003558689	DDLFNKNAGIVR	-	-
			KELAESIQK	-	-
			ELAESIQKGVAFMNK	-	-
	SSIEKGIK	XP_003567846	AKTFYAGK	-	-
			AGKGSATLSMAYAGAVFGDACLK	-	-
			DDLFKINAGIVK	-	-
			TQDGGTEVVEAKAGK	-	-
			GELMSSIEKGIK	-	-
Cd2A1G029670.1	GPMATPIGKGHR	XP_003575277	TKDLGGTSTTQEVTDAVIAK	-	-
		XP_010240027	VVAEGKYR	-	-
			HKNVDIVVIR	-	-
Cd2B1G034520.1	EKDFATASVLQTILGGGGSFSWGR	XP_003564704	VLDGVTLKDVSTFAEK	-	-
			AASTIKPKSDYVGGEYR	-	-
Cd2B1G036560.1	LAGEAAKLAR	XP_010230038	LAGESAKLAR	-	-
			LVLPGELAKHAVSEGTK	-	-
			HAVSEGTKAVTK	-	-
Cd2B2G005190.1	EIAQDFKTDLR	XP_010237279	YQKSTELLIR	-	-
Cd2B2G014290.1	EAPAAQPPSTGKTTGGGK	XP_010240305	TIAIKSGDVYIPR	-	-
	EMIESGVIKLGDK	YP_002000494	ESGVINEKNIEESK	-	-
			NIEESKVALVYGQMNEPPGAR	-	-
	ESVKSFQGVLDGK		VKETLQR	-	-
			TNPTTSRPGVSPIEEKSTGR	-	-
	GVQKVLQNYK		AITLEEENKSK	-	-
Cd3A1G009930.1	GVTPKFSLAPIVPR	XP_003568189	SVGDLGPADLEGKR	-	-
			KSVGDLGPADLEGK	-	-
			FYKEEEKNEPEFAK	-	-
			GVTPKFSLAPLVPR	-	-
			PKGVTPK	-	-
			FYKEEEKNEPEFAK	-	-
Cd3B1G012850.1	IVPNSAVKFFSYEQASK	XP_003567810	IVPNSAVKFFSYEQASR	-	-
		XP_003574376	ILAADGVKGLYR	-	-
Cd3B2G004420.2	SFYKGLSAGLLR	XP_003565284	TQVQKMQPDATGK	-	-
			KMLANEGVGSFYK	-	-
Cd4A1G003410.4	TISAISSEVKQLAEK	XP_010236456	NELKEQHGVK	-	-
			EQHGVKVSVNDIVIK	-	-
			TISAISSEVKQLAK	-	-
Cd4A1G004240.1	NFKQAAK	XP_010228499	NFKQAAK	-	-
Cd4A2G003190.1	KEQCLALGTR	XP_003564108	YKIAYQFYR	-	-
			DGVYPEKVNAGR	-	-
			KEQCLALGNR	-	-
			VFPSGEVQYLHPKDGVYPEK	-	-
			EGPNLLKLAR	-	-
			NVSPIEVKFTGK	-	-
Cd4A2G007910.1	EPSTISAEVKPPVKQQVSSTPFK	XP_003560845	MCLVEVEKSPK	-	-
			IKTDTPIAK	-	-
Cd4B1G015720.1	IGYDNAAAVAKK	XP_003557953	AAEILGHKR	-	-
	VNMEYGLDPKIGK			-	-
Cd4B2G001050.1	GQVVCKPGSLK	XP_003575279	GTVKVGDPVDLVGIR	-	-
			GMQKEDIER	-	-
			KYDEIDAAPEER	-	-
Cd4B2G021770.1	HEDIVEQAKK	XP_003558505	AYIKTHYTAPR	-	-
			SITQEDLKAYIK	-	-
		XP_003569667	ENIESISKK	-	-
Cd5B2G009070.1	NVECCIKK	XP_003578626	TVKSFIEK	-	-
Cd6A1G014440.1	LLIPSKWNPSR	XP_003557629	LYVCKAQAGDK	-	-
			LMIPAKWNPSK	-	-
			HQLITATVADGKLYVCK	-	-
			KFVENAAGSFSVA	-	-
	TADGDEGGKHQLITATVADGK		TADGDEGGKHQLITATVADGK	-	-
			QKSTEFVAYSGDGFK	-	-
			WNPSKER	-	-
Cd6B1G006070.1	VICQGITGKNGTFHTEQAIEYGTNMVGGVTPK	XP_003562892	LQLAEIKHAR	-	-
		XP_003562832	VKAALNR	-	-
		XP_003563900	FEELKLK	-	-
			DPAKFEELK	-	-
			FKESEIYHCR	-	-
		XP_010233979	SDKELAELK	-	-
Cd6B1G007400.1	SLKELTGK	XP_003562967	SPAEAEKYYGETK	-	-
			YDLKTVISSK	-	-
			DFALPLKNR	-	-
			AKESAQDILNLKPLIDK	-	-
Cd6B1G010650.1	AEKPPPIGPK	XP_003563195	AKPPPIGPKR	-	-
Cd7A1G006490.1	QEKPTVR	XP_003573613	NCLKEPYK	-	-
Cd7B1G005950.1	KFVTQGAYDTR	XP_010234048	IPAKTLDQFYSR	-	-
			KFVAQGAYDTR	-	-
Cd7B2G016980.1	TAAKPKVAASGSPWYGPDR	XP_003562323	TVKSAPQSIWYGPDRPK	-	-
		XP_003577654	KPDDFTKYQAYELIHAR	-	-
			KPDDFTKYQAYELIHAR	-	-
			PKPAPVSSSGADIDDELAK	-	-
		XP_003578592	PKVSASGSPWYGSDR	-	-
		XP_010231015	AKPVSSGSPWYGSDR	-	-
Cd7B2G018380.1	FADENFKLR	XP_003567459	GYGYKGSSFHR	-	-
		XP_003569145	GFGYKGSSFHR	-	-
			AAELQSKVTNK	-	-
			GNGTGGKSIYGR	-	-
			VIKDFMIQGGDFDK	-	-
			ALCTGEKGFGYK	-	-
			TFKDENFK	-	-
		XP_003578700	VPKTADNFR	-	-
			FLCTGEKGLGK	-	-
Cd8A1G006370.1	LSAPDSGIVELTLDRPEAKNAIGK	XP_003570006	LEGLAAFAEKR	-	-
	VFCAGADLKER			-	-
Cd8B2G003700.2	GLSDGLPKFVR	XP_003570560	GLSDGLPKFIK	-	-
	KMGLVGLFTR		FIKAEGAGGLYK	-	-
	YKSISSGFGVLLK		KIGVLGLFTR	-	-
Cd8B2G017490.5	EIGELIAKAMEK	XP_003557154	ELYFNKDGSATK	-	-
			ALVEELKK	-	-
			KLQAGVNK	-	-
			ADKSVLGTAAK	-	-
			NVVLESKYGSPK	-	-
			TAKALVEELKK	-	-
			VDAIKDTLENEEQK	-	-
	GYISPYFVTNQKTQK	XP_003558831	INMKVCAVK	-	-
			VLEYALKMK	-	-
			VCAVKAPGFGENR	-	-
	VLEMALKK	XP_003581066	DIAFDQKSR	-	-
			VLITDQKITSIK	-	-
Cd1B2G009710.1	VSGLNAGKASSIPSK	-	-	Q0IQK9	SLKAAASTTADRR
		-	-	Q7XBA6	GIKGLNAGNAASIPSK
		-	-		TACNCLKNAAR
		-	-		SLKAAASSTADRR
Cd2A2G005480.1	AICKYACR	-	-	Q0JJ25	AICKYVCR
	VEENLEKLK	-	-		PSSQKVASLMKPPA
		-	-		VVEENLEKLK
Cd2A2G017910.1	ALAGQKDEAYFAANAAAQASR	-	-	Q2QLY4	AVNEYKEAK
	VTNEDVQKAAAALK	-	-
Cd4A1G016500.1	VTGEAIKHSSGEGQQVK	-	-	Q10M12	ATGLAIKHSLGQGHPVK
		-	-		VTGEAIKHSQGEGHPVK
Cd4B2G025910.1	LLIQNQDEMIKSGR	-	-	Q0DJC0	LSHPYKGIADCFGR
	SLFKGAGANILR	-	-
	VKLLIQNQDEMIK	-	-
Cd6A1G012240.3	TLKDAWGDVFR	-	-	B9F3B6	FINDATSKGANIMLGGK
		-	-		VEKFINDATSK
Cd6B1G009210.2	EEVIGKLNVR	-	-	Q69RN2	EEVIGKLNVR
	LDLKHASDGTR	-	-
Cd6B1G016100.1	VAEISKPGEKQKPLEK	-	-	Q6ZDY8	AFGGQSLDFGKGGQAYR
		-	-		LITKAWESYHDVK
		-	-		TQETLEEGCKLITK
		-	-		VAETAKPGEKQKPLQK
		-	-		YAPTAKDLASR
Cd7B1G006650.1	IFLEDGHQIGCAQSYAKNMGLYGQR	-	-	Q6EUS6	IFLEDGHQIGCAQSYAKNMGLYGQR
	LFADFQKR	-	-		DDNGKPVVLECVR
Cd7B1G022130.4	HKPKSICSLGK	-	-	Q5VMT5	IKVWWPLDK
Cd8A1G023510.1	EVAAKEQSAAPR	-	-	Q10P60	AELKNGVLLVTVPK
		-	-		KEEGEGAEGSGDGWWK
		-	-		KEEGEGAEGSGDGWWKER
		-	-		KVIDVQVQ
Cd8B1G024270.1	DANVPQNKFTYYHPESR	-	-	P37833	TEEGKPLVLNVVR
	IFLEDGHQIGCAQSYAKNMGLYGQR	-	-
-	-	XP_003557680	KVQYAVR	Q338N8	ATGAYSHSQGIKGLR
-	-		FATESKSILDSLR
-	-		ALDYEELNENVKK
-	-		ASELQKEGK
-	-		AKHYLSMAPGGLGAYSDSR
-	-	XP_010227424	ELAQQIEKVMR	P35683	ELAQQIEKVMR
-	-				GIYAYGFEKPSAIQQR
-	-	XP_003567773	LVVPSKEFAQK	Q7XC37	AMKLINVEK
-	-				LINVEKSFAEK
-	-	XP_003568496	AFHKYLELR	Q9FU80	ISDEKGFNSITLTR
-	-	XP_003574175	VKPSSPSELDALLDPAK	Q6H713	DLKYADTHEWVK
-	-				FCEEEDSKH
-	-				VSDSGELNSLMDDAKYSK
-	-				YSKFCEEEDSKH
-	-	XP_003563874	YAAGVKDMLDR	Q9SXP2	CDVIVINTPLTEKTR
-	-				EWLESKGHHYIVTDDKEGLNSELEK
-	-		LQINPELEKEIGAK		GHHYIVTDDKEGLNSELEK
-	-				GMFNKER
-	-				IDPELEKEIGAK
-	-		HFKGEDFPAENYIVK		IVGVFYKGGEYADK
-	-				YAAGVKDMLDR
-	-	XP_003580728	NEDKLDFSK	Q0J0I3	AQAEAEGKTVEAK
-	-				LLAKEAAQR
-	-				NEDKLEFSK
-	-				VTNPLFEKRPK
-	-	XP_003569551	HVKFLADGAGK	Q9FR35	LQQVSVHGLAAGKK
-	-	XP_010227843	LIKEAYQK	Q6Z6A7	ALNDEIHGKFER
-	-				LIKEAYQK
-	-			Q67VZ1	LAHSEAKILHEK
-	-				SKAQLIATFNR
-	-	XP_003563253	YSEFLGAVKK	Q7GCH3	VLVKVHPEGK
-	-		NAVVSEQKR
-	-		YTALGAKIPK
-	-		DVDFDKVAR
-	-	XP_010237563	VKFLDDQNR	Q0IXR7	VKFLDDQNR
-	-		NVKGPIR
-	-	XP_003574154	SQAAKTYLER	Q0E466	LADKAQVCTQR
-	-				SQAAKTFLER
-	-			Q6H852	ASAMGKNVSNAK
-	-	XP_003577351	KLTYDER	Q8L4L4	KDEKQLDSDIHR
-	-	XP_003578514	TFDVCFKQMK	Q0JQP8	ESGSTMDVVAAQTKAISER
-	-		HVIGEDDQFIGKK		SQLRPEIQVAAQNCWVKK
-	-	XP_003574845	ALKASGAQAGVDAAVEALK	Q7XLG5	AHSDKSGVALEAHEK
-	-		ALKVEAGAAAR		IEKFEVVAK
-	-	XP_003579715	LSDYIGKK	P0C5C9	ALHIVGPDKK
-	-				AVDALQTAAKHAVATPVNWKPGER
-	-				HAVATPVNWKPGER
-	-				DIEAYKPGNR
-	-				DWIKDIEAYKPGNR
-	-				EAIKQLNMVDPDEKDSNGGHLPSR
-	-				QLNMVDPDEKDSNGGHLPSR
-	-		YPLVSDVTKSISK		EKFPQGFDTADLPSGK
-	-				FPQGFDTADLPSGKGYLR
-	-				GVKLLGISCDDVQSHK
-	-				LLGISCDDVQSHKDWIK
-	-				PGLTIGDTVPNLELDSTHGKIR
-	-				VVIPPGVSDDEAKEK
-	-	XP_010235281	VEKVIVSDR	Q0D9G9	FQNVSKEGLK
-	-		ETLQQNKILK		SPKEVTEEEYTK
-	-		YHSTKSGDELTSLK
-	-	XP_003567773	LVVPSKEFAQK	Q5TKF4	EFAQKHYHDLK
-	-				LIGATDPQKSEPGTIR
-	-	XP_010231073	IISSIEQKEESR	Q10E23	IISSIEQKEESR
-	-			Q2R2W2	IISSIEQKEEGR
-	-				YLAEFKSGDER
-	-	B3TN59	PKLGLSAK	P0C512	DDFIEKDR
-	-		LGLSAKNYGR
-	-		GHYLNATAGTCEEMMKR
-	-		AGVKDYR
-	-		ASVGFKAGVK
-	-		QKNHGMHFR
-	-		MSGGDHIHAGTVVGKLEGER
-	-		VLAKALR
-	-		DKLNKYGR
-	-		PLLGCTIKPK
-	-		IPPTYSKTFQGPPHGIQVER
-	-		GGLDFTKDDENVNSQPFMR
-	-		FVFCAEAIYKSQAETGEIK
-	-		SQAETGEIKGHYLNATAGTCEEMMK
-	-		DDFIEKDR
-	-		AIKFEFAPVDTID
-	-	XP_010235146	YLAEFKASAER	Q6ZKC0	IVSSIEQKEEGR
-	-		IVSSIEQKEEGR
-	-	XP_003574154	SQAAKTYLER	Q5VRG3	VLSKTMDSTSLTAEK
-	-	XP_003575016	DLYVKSVQR	Q6H4L2	ADEKELMGK
-	-				AMKFSVSPVVR
-	-				DLYVKSVQR
-	-				WTNKNTGSATCK
-	-		AMKFSVSPVVR	Q7XTK1	ADEKDLMGK
-	-	XP_003562507	DDVKVFAAVPSKPSAEFPNAAR	Q0D3W6	TYVSGNAISKDDIK
-	-		LVAVGYGIKK
-	-	XP_003580719	DTEANGKGYLEDR	Q0DXS9	HKEHISAYGEGNER
-	-		TISKPVADPSELPK
-	-		EDGGFEVIKK
-	-		LEQLLNMDTKPYSDK
-	-		GGNNILVVCDTYTPAGEPIPTNKR
-	-	XP_003575035	IIGQDEAVKAISR	Q0E3C8	ALLEQKDGLAR
-	-		VEVEKIIGR
-	-		GQDFEKAGELR
-	-		IKSLVTEELK
-	-	XP_003580373	LSVTKIPIR	Q0JAT1	AGEYIKAGSIEGK
-	-				SNVTKIPIR
-	-	YP_002000546	AAGAVAKLIAK	Q2QNF3	GAPLAKVTFR
-	-	XP_010233242	EDAIEYAKK	Q2QVC1	EDAIEYAKK
-	-	XP_003562507	DDVKVFAAVPSKPSAEFPNAAR	Q40680	LVPVGYGIKK
-	-		LVAVGYGIKK		KLDEYLLTR
-	-	XP_003567137	TNADIMKVGGYK	Q5JMG5	TNADIMKVGGYK
-	-	XP_010235875	TVIPLPEKEEK	Q67W57	ETLQDILGKNK
-	-		DPSVPKETR
-	-		ELKETLQDILGK
-	-		ANSLDKVESEIR
-	-		AKQMESFLR
-	-		VFDMSIKTR
-	-		ETLQDILGKDK
-	-		DKTILVEQK
-	-		TVIPLPEKEEKELK
-	-	XP_010235281	VEKVIVSDR	Q69QQ6	EMLQQNKILK
-	-				IMKAQALR
-	-		ETLQQNKILK		LVSATKEGLK
-	-		YHSTKSGDELTSLK		VIKEVLGDK
-	-				YHSTKSGDELTSLK
-	-	XP_003570569	IKGSISAAQK	Q69TW4	IKGSISAAQK
-	-	XP_003569551	HVKFLADGAGK	Q69TY4	HVPGFVAKAGELR
-	-				VVLFAVPGAFTPTCTQKHVPGFVAK
-	-	XP_003580373	LSVTKIPIR	Q6EPN3	LESSHGELTIGCNIKSMR
-	-	XP_003574592	VTFLDDAQVKK	Q6YZA9	AAMLDKPR
-	-				AFQVDKK
-	-				LLSKVLNK
-	-	XP_010236683	TVAKLSEEGK	Q7X8U6	SASGMPKDDVK
-	-	XP_003574062	GAAIIKAR	Q7XDC8	DVMSKNVSIYK
-	-				GAAIIKAR
-	-				KMDATAQELSEEK
-	-	XP_003562557	LVKQQQYFQK	Q7XIQ1	LFKQQQYFQNLTK
-	-	XP_003581407	DLALLSHGPKVTR	Q7XMA0	MTKDLALLIHGPK
-	-		MTKDLALLSHGPK
-	-	XP_010235281	VEKVIVSDR	Q7XR98	YHSTKSGNELTSLK
-	-		ETLQQNKILK
-	-		YHSTKSGDELTSLK
-	-	XP_010230315	AVVSEHKEELNR	Q84R32	SMTQHNVGALVVVKPGQDK
-	-		LITVKPDTR
-	-	XP_003559248	QVIKINDYQK	Q9AUV6	QVIKINDYQK
-	-				STVPVKTAEAIEK
-	-	XP_003565805	PQGKTVDSAVK	Q9AWZ8	VTPKFCK
Note: orange color indicate the succinylated site was conserved in three species, blue color indicate the succinylated site was conserved in Cynodon dactylon and Brachypodium distachyon, yellow color indicate the succinylated site was conserved in Cynodon dactylon and Oryza sativa, whereas green color indicate the succinylated site was conserved in Brachypodium distachyon and Oryza sativa
